# Supplementary material for: Deciphering the Transcriptional Regulatory Network Governing Starch and Storage Protein Biosynthesis in Wheat for Breeding Improvement
Source: Adv Sci (Weinh). 2024 Jun 28;11(33):2401383. doi: 10.1002/advs.202401383 (PMC11434112; doi:10.1002/advs.202401383)
Supplement: Supplementary file 2 — Supplemental Tables 1‐13 [file ADVS-11-2401383-s001.xlsx]

## Sheet: Supplementary Table list
Supplementary Table List
Table S1	The TPM values of expressed genes during endosperm development
Table S2	Clustering of DEGs among developmental stages
Table S3	The gene expression of SSP coding genes, starch synthesis genes and regulators during endosperm deveploment
Table S4	The expression level and coefficient of variation of SSP-set, Starch-set genes in wheat population
Table S5	Correlation between the expression level of SSP-set, Starch-set genes and phenotypic traits in wheat population
Table S6	Gene information of 436 core TFs from TRN
Table S7	Grain size and quality GWAS data used in this study
Table S8	The evaluation of 395 novel TFs
Table S9	Correlation between the expression level of 395 novel genes and grain size and quality traits in wheat population
Table S10	The KN9204 TILLING mutants for 395 novel genes
Table S11	The expression, TRN and mutant information for the 42 key TFs
Table S12	TaABI3-A1 haplotype of MCC population
Table S13	Primers used in this study

## Sheet: Table S1
Table S1. The TPM values of expressed genes during endosperm developmentThe TPM values of expressed genes during endosperm development
ID	DAP0	DAP2	DAP4	DAP6	DAP8	DAP12	DAP16	DAP22
TraesCS1A02G000100	3.70354	1.73204	3.37397	2.3671	6.27846	3.88807	2.83699	24.1324
TraesCS1A02G000200	1.74846	1.03786	1.7554	1.17729	3.4496	1.9041	1.10737	15.0211
TraesCS1A02G000300	2.22859	1.66705	2.63712	1.93909	4.57636	1.76181	2.19714	16.5133
TraesCS1A02G000400	3.11698	1.78935	3.36644	1.91441	5.98245	3.04746	2.05059	24.2034
TraesCS1A02G000500	1.71671	1.45384	2.32154	2.13029	5.87866	3.4971	2.15618	8.41739
TraesCS1A02G000600	0	0.186126	0.73735	0.171997	0.72393	0.257067	0.27335	3.10293
TraesCS1A02G000700	10.0502	6.58878	12.4804	6.8805	22.6495	24.0103	16.0223	82.1474
TraesCS1A02G000800	2.77613	1.77675	2.93894	1.94734	4.10695	5.46016	5.42437	13.6109
TraesCS1A02G000900	4.47376	1.52511	4.40559	2.66015	8.88096	2.68378	3.37477	35.1534
TraesCS1A02G001000	1.49761	1.17457	1.56968	1.25557	4.76536	2.60444	1.61424	10.9388
TraesCS1A02G001100	1.2693	0.661066	1.18548	0.89342	2.23542	0.950553	0.683477	9.51574
TraesCS1A02G001200	2.56532	1.08797	1.56553	1.36701	4.14901	1.41053	1.16774	13.5556
TraesCS1A02G001300	1.46369	0.370538	1.17473	0.82776	2.73479	1.38279	1.70996	8.62374
TraesCS1A02G001400	1.48505	0.610446	1.60874	0.931159	2.3115	0.95996	0.797174	11.5709
TraesCS1A02G001500	0.207018	0.360297	0.22504	0.552642	0.584376	0.505516	0.634054	3.49038
TraesCS1A02G001600	0.791153	0.888773	0.87833	0.519912	1.46496	0.587839	0.873015	8.91197
TraesCS1A02G001700	2.8539	1.59948	2.91111	1.03324	3.84455	2.72486	1.2576	18.5291
TraesCS1A02G001800	9.9032	21.232	15.833	19.3906	13.0445	5.62718	4.34971	1.35974
TraesCS1A02G001900	26.7841	15.4001	14.5711	11.6526	8.37777	6.32738	10.4301	33.4493
TraesCS1A02G002000	12.3158	7.9318	3.29498	4.65212	4.19057	2.1294	0.848927	1.3123
TraesCS1A02G002100	8.89627	7.79368	3.34824	1.78995	0.99011	0.476013	0.231932	0.878726
TraesCS1A02G002200	57.1851	63.9469	71.5824	60.2722	37.0706	18.2298	17.4365	57.5208
TraesCS1A02G002300	1.09149	1.5354	0.699048	0.633233	0.263357	0.224724	0.516208	0.774211
TraesCS1A02G002400	0	0	0	0	0	0	0	0.124209
TraesCS1A02G002500	4.3319	9.33414	3.00664	1.35418	0.996985	0.351958	0.614506	6.4537
TraesCS1A02G002700	34.9748	24.4311	24.0334	21.0333	15.2111	6.39525	12.632	17.5155
TraesCS1A02G002800	0	0	0	0	0	0	0	0
TraesCS1A02G002900	0	0	0	0	0	0	0	0
TraesCS1A02G003000	0	0	0	0	0	0	0	0.0206512
TraesCS1A02G003100	0.00847253	0.0149036	0.00678133	0	0	0	0	0
TraesCS1A02G003200	0	0	0	0	0	0	0	0
TraesCS1A02G003300	0	0	0	0	0	0	0	0
TraesCS1A02G003400	0	0	0	0	0	0	0	0
TraesCS1A02G003500	0	0	0	0	0	0	0	0
TraesCS1A02G003546	0	0	0	0	0	0	0	0
TraesCS1A02G003600	0	0	0	0	0	0	0	0
TraesCS1A02G003700	0	0	0	0.596466	0.826565	0.169958	0.0562058	0.0776939
TraesCS1A02G003800	0	0	0	0	0	0	0	0
TraesCS1A02G003900	0	0	0	0	0	0	0	0
TraesCS1A02G004000	0.026702	0.0152446	0.00695795	0	0	0	0	0.00812412
TraesCS1A02G004100	0	0.0318701	0	0	0	0	0	0
TraesCS1A02G004126	0.0481805	0.0423034	0.032373	0.0130827	0.0123455	0	0.000732187	0.00182976
TraesCS1A02G004200	49.8161	31.1945	16.7613	32.1484	23.6105	14.0333	19.2679	38.5963
TraesCS1A02G004300	0	0	0.254162	0	0	0	0	0
TraesCS1A02G004400	0.455616	2.32983	45.5927	47.787	34.9079	20.7629	24.3411	5.5508
TraesCS1A02G004500	0.57239	0.426824	17.4715	14.078	8.89752	1.50928	0.971367	0.440918
TraesCS1A02G004600	0	0	0.0520543	0	0.0289207	0	0.0210065	0.0287522
TraesCS1A02G004700	0	0.46446	4.61765	0.0282513	0	0	0	0
TraesCS1A02G004800	0	0	0	0	0	0	0	0
TraesCS1A02G004900	0	0	0	0	0	0	0	0
TraesCS1A02G005000	0	0	0	0	0	0	0	0
TraesCS1A02G005100	4.34905	2.15883	0.898576	0.91915	0.436414	0.0784345	0.24271	0.381058
TraesCS1A02G005200	0.114653	0.0905624	0.0485136	0.0880241	0.00759017	0	0.00595595	0
TraesCS1A02G005300	0	0	0	0	0	0.0235064	0.0604248	0
TraesCS1A02G005315	0.0257522	0	42.1918	181.748	151.248	26.4474	9.04042	6.11312
TraesCS1A02G005368	0.10133	0	27.0488	155.252	129.587	30.4773	19.2312	12.7538
TraesCS1A02G005387	0.0737216	0	37.6542	196.668	174.097	52.3791	42.3001	25.8884
TraesCS1A02G005400	0.155586	0	0	0	0.0402051	0.102685	0.372767	9.34135
TraesCS1A02G005500	15.2724	6.92294	3.25947	2.83926	2.28598	4.27788	7.3901	4.265
TraesCS1A02G005600	16.8026	10.3298	7.87648	6.59627	4.14579	2.77038	3.75019	3.38819
TraesCS1A02G005700	18.027	41.2733	109.403	60.8162	22.2418	5.38911	10.1759	10.0176
TraesCS1A02G005800	34.4621	24.6673	10.8693	10.9786	11.4517	12.5182	18.6542	57.5118
TraesCS1A02G005900	22.8732	9.41675	12.5409	3.10778	3.86215	5.23371	6.38337	8.4626
TraesCS1A02G006000	0.398644	0.0539929	0.134532	0.061393	0.0187205	0.00690124	0.0341677	0.104487
TraesCS1A02G006100	0	0.0982363	0.938864	0	0	0	0	0.0347936
TraesCS1A02G006200	0	0	0	0.0293208	0.11342	0	0	0
TraesCS1A02G006300	0.173119	0.0977992	0.0713732	0.049238	0.0290885	0.00512215	0.0491277	0.0149025
TraesCS1A02G006400	0	0	0	0	0	0	0	0
TraesCS1A02G006500	0	0	0	0	0	0	0	0
TraesCS1A02G006700	0.0365126	0.0341157	0.0512534	0.03969	0.0421913	0.0121985	0.026751	0
TraesCS1A02G006800	0.20696	0.00661859	0.0183335	0.0204948	0.00742082	0	0.0154147	0.0562198
TraesCS1A02G006900	0.15535	0.0135299	1.81224	0.427454	0.229629	0.0204579	0.0331971	0.994813
TraesCS1A02G007000	0	0	0.0915265	0.267465	0.0872679	0	0.0753815	0.0699327
TraesCS1A02G007100	0	0	0	0	0	0	0	0
TraesCS1A02G007200	0	0	7.82405	63.7604	54.9143	26.9569	8.13968	3.0331
TraesCS1A02G007236	0	0	0	0	0	0	0	0
TraesCS1A02G007300	0.407812	0.0550243	429.593	3827.92	6048.08	6417.59	6819.44	2736.05
TraesCS1A02G007344	0.0338348	0	14.8096	31.8625	38.47	44.5623	49.9838	13.6757
TraesCS1A02G007400	0.0688526	0.0292437	592.849	5106.98	8455.23	5943.46	5935.21	2563.95
TraesCS1A02G007405	0.240984	0	565.303	4659.91	7157.32	4526.38	4260.13	2003.92
TraesCS1A02G007500	16.4076	37.4948	52.2833	38.026	16.2512	4.77671	3.10018	6.44438
TraesCS1A02G007600	0	0	0	0	0	0	0	0
TraesCS1A02G007700	0.293908	0.0834789	737.537	6812.2	10600.5	11002.4	6777.71	1482.28
TraesCS1A02G007800	0	0	0.209819	0.354775	0	0	0.0894936	0.122492
TraesCS1A02G007900	1.09909	13.3025	4.73602	0	0.267927	0.0914382	0.369888	1.94945
TraesCS1A02G007934	0.0268038	0	52.1467	287.841	201.806	69.9706	51.1088	26.1198
TraesCS1A02G008000	0.342608	0.0365561	639.183	5822.09	8832.85	10851.2	11079.2	3567.78
TraesCS1A02G008100	0.610724	0.292049	0.0155856	0	0	0	0	0.00894556
TraesCS1A02G008200	0	0	0	0	0	0	0	0
TraesCS1A02G008300	0.193134	0.163385	0.236074	0.0700499	0.0576553	0.0190504	0.100085	0.042307
TraesCS1A02G008353	0	0	0	0	0	0	0	0
TraesCS1A02G008400	0	0	0	0	0	0	0	0
TraesCS1A02G008500	0	0	0.0247929	0.0137452	0	0	0	0
TraesCS1A02G008600	0	0	0	0	0	0	0	0
TraesCS1A02G008700	0	0	0	0	0	0	0	0
TraesCS1A02G008800	0	0	0	0	0	0	0	0
TraesCS1A02G008900	0	0	0.0897272	0	0	0	0	0
TraesCS1A02G009000	10.8419	8.83449	8.42697	6.91128	4.18156	1.53844	2.8484	2.99458
TraesCS1A02G009100	1.14008	0.534913	0.526911	0.431488	0.543299	0.201353	0.179962	0.336559
TraesCS1A02G009200	2.70169	1.39335	1.17334	1.28383	0.693686	0.525827	0.390974	0.920706
TraesCS1A02G009300	0.655453	0.431886	0.635603	0.582598	0.271677	0.0937684	0.216441	0.39664
TraesCS1A02G009320	0.554754	0.390162	0.312863	0.310458	0.15524	0.00719842	0.0454195	0.0795475
TraesCS1A02G009400	1.27958	0.683602	0.359936	0.0913959	0.0454211	0	0.00842581	0.0500745
TraesCS1A02G009500	0	0	0	0	0	0	0	0.240366
TraesCS1A02G009600	0.116709	0.232556	0.250917	0.176646	0.138947	0.00844755	0.0487823	0.303042
TraesCS1A02G009700	0	0	0	0	0	0	0	0
TraesCS1A02G009900	2.81837	1.19805	0.617775	0.390421	0.636729	0.0832323	0.0477994	0.20826
TraesCS1A02G010000	0	0	0	0	0	0	0	0
TraesCS1A02G010100	0	0	0	0	0	0	0	0
TraesCS1A02G010200	0	0	0.00720681	0	0	0	0	0.00854999
TraesCS1A02G010300	2.3826	1.99905	0.952818	1.94435	2.02139	1.12572	0.789626	0.865387
TraesCS1A02G010400	1.67285	1.61493	1.76587	1.45519	0.465451	0.0677986	0.336181	1.20772
TraesCS1A02G010500	0	0	0.179272	0.268173	0.056025	0	0	0
TraesCS1A02G010600	0	0	0	0	0	0	0	0
TraesCS1A02G010700	0	0	0	0.0429304	0	0	0	0
TraesCS1A02G010800	0	0	0	0	0	0	0	0
TraesCS1A02G010900	0	0	19.4067	114.583	112.585	85.3347	89.9927	23.4531
TraesCS1A02G010905	0	0	15.4047	67.195	64.1124	40.3485	34.0523	6.38327
TraesCS1A02G011100	3.01795	7.04758	10.1073	1.19085	0.258139	0.0690646	0.0231394	0.439914
TraesCS1A02G011200	3.7117	2.64979	2.20932	1.6301	1.22862	1.11333	1.17034	1.36305
TraesCS1A02G011300	0.118615	0.110918	0	0	0	0	0.026996	1.44372
TraesCS1A02G011400	0.0742155	0.0231489	0.0774518	0.0614832	0.0220387	0.0646906	0.253339	0.269723
TraesCS1A02G011500	5.58616	12.1597	10.2102	9.03638	3.33108	3.97353	3.61157	4.89986
TraesCS1A02G011600	39.9128	18.4736	22.459	15.1088	8.16264	8.83102	9.91224	13.0419
TraesCS1A02G011700	0	0	0	0	0	0.075302	0	0.733908
TraesCS1A02G011800	11.0392	4.27619	1.91501	1.33731	0.786222	0.0965763	0.304413	1.45135
TraesCS1A02G011900	0	0	0	0	0	0	0	0
TraesCS1A02G012000	0.57229	0.455452	0.190886	0.128444	0.0724507	0.0085002	0.0270482	0.154305
TraesCS1A02G012100	0.35927	0.209621	0.155562	0.0599386	0	0	0.0238439	0.0889641
TraesCS1A02G012200	0	0	0.195038	0	0	0	0	0
TraesCS1A02G012300	0	0	1.2711	1.61435	1.63679	1.26147	1.85636	0.565254
TraesCS1A02G012400	3.36484	3.70282	2.33491	2.09685	1.15725	0.62841	0.644342	1.68499
TraesCS1A02G012500	6.713	5.39689	5.25392	5.21438	3.74144	0.964171	1.60073	2.75722
TraesCS1A02G012600	0	0	0	0	0	0	0	0
TraesCS1A02G012700	0	0	0	0	0	0	0	0.110785
TraesCS1A02G012800	0	0	0	0	0	0	0	0.159035
TraesCS1A02G012900	0	0	0	0	0	0	0	0.211633
TraesCS1A02G013000	0	0	0.00658691	0.0223287	0.0154719	0	0.0121407	0.0690262
TraesCS1A02G013100	0	0	0	0	0	0	0	0
TraesCS1A02G013200	0	0	0	0	0	0	0	0
TraesCS1A02G013300	0.895491	0	0	0	0	0	0	0
TraesCS1A02G013400	1.02249	0.315179	0.279425	0	0	0	0	0
TraesCS1A02G013500	0	0	0	0	0	0.0659863	0	0
TraesCS1A02G013600	1.32287	1.00079	0	0	0	0	0	0.0336608
TraesCS1A02G013700	9.13449	4.83949	2.85498	3.44532	2.95751	2.31074	2.78592	2.50252
TraesCS1A02G013800	1.8825	0.905567	1.3936	0.0187942	0	0	0	0.516673
TraesCS1A02G013900	0	0	2.90195	0	0	0	0	0
TraesCS1A02G014000	0	0	13.0177	140.572	122.167	116.859	97.1174	1.53821
TraesCS1A02G014100	0.387927	0	0.511841	3.04616	33.492	97.0076	234.975	286.168
TraesCS1A02G014200	0.086591	0.774675	1.4404	1.96107	1.81509	0.943926	1.43942	0.213412
TraesCS1A02G014300	0	0	0	0	0	0	0	0
TraesCS1A02G014400	0	0	0	0	0	0	0	0
TraesCS1A02G014500	0	0.0109162	0.0183756	0	0	0	0	0
TraesCS1A02G014700	0	0	0	0	0	0	0	0
TraesCS1A02G014800	0	0	0	0	0	0	0	0
TraesCS1A02G014900	0	0	0.00904177	0	0	0	0	0
TraesCS1A02G015000	0	0.0110075	0	0	0	0	0	0
TraesCS1A02G015100	1.01467	0.808585	1.29855	1.10916	0.914032	0.231932	0.261455	0.43783
TraesCS1A02G015200	17.6169	11.3715	10.1185	7.21777	4.63065	1.43779	2.25901	2.21339
TraesCS1A02G015300	41.2897	20.7218	59.1955	41.626	38.2153	28.5347	29.8955	41.047
TraesCS1A02G015378	0	0	0	0	0	0	0	0
TraesCS1A02G015400	22.1491	20.02	17.53	6.03332	3.2612	1.05113	1.3178	0.446528
TraesCS1A02G015500	0	0	0	0	0	0	0	0
TraesCS1A02G015600	0	0	0	0	0	0	0	0
TraesCS1A02G015700	0	0	0	0	0	0	0	0
TraesCS1A02G015800	0	0	0	0	0	0	0	0
TraesCS1A02G015900	0.283981	0.183022	0.145839	0.0850071	0.0488055	0.0169552	0.0347899	0.158617
TraesCS1A02G016000	0	0	0	0	0	0	0	0.473151
TraesCS1A02G016100	0.0101646	0	0	0	0	0	0	0.0673287
TraesCS1A02G016200	3.1212	3.26434	2.64895	1.72339	1.22676	0.103193	0.324958	0.825434
TraesCS1A02G016203	0	0	0	0	0	0	0	0.00666315
TraesCS1A02G016300	0	0.0123035	0	0	0	0	0	0
TraesCS1A02G016400	0	0	0	0	0	0	0	0
TraesCS1A02G016500	0	0	0	0	0	0	0	0
TraesCS1A02G016600	0	0	0	0	0	0	0	0
TraesCS1A02G016800	0	0	0	0	0	0	0	0.0270695
TraesCS1A02G016900	10.1285	9.83269	11.118	1.45058	0.680579	0.260619	0.843526	10.3615
TraesCS1A02G017000	7.75317	5.44104	6.08211	8.23983	4.83316	2.34464	2.14301	1.37115
TraesCS1A02G017100	0.517546	0	0	0	0	0	0	0
TraesCS1A02G017200	0.0231568	0.0211261	0	0	0	0	0	0
TraesCS1A02G017300	0	0	0	0	0	0	0	0
TraesCS1A02G017400	0	0	0	0	0	0	0	0
TraesCS1A02G017500	0	0	0	0	0	0	0	0
TraesCS1A02G017600	0	0	0	0	0	0	0	0
TraesCS1A02G017700	0	0	0	0	0	0	0	0
TraesCS1A02G017800	0	0	0.013424	0	0	0.0112194	0.0241774	0
TraesCS1A02G017900	0	0	0.0333825	0.136669	0.0126389	0.0373197	0.0859534	0.0261408
TraesCS1A02G018000	0	0	0	0.0801284	0.0719294	0.0200391	0.0607846	0.0430575
TraesCS1A02G018100	0	0.0198003	0.0259131	0.00959748	0	0	0	0.00976681
TraesCS1A02G018200	0	0	0	0	0	0.0206473	0	0
TraesCS1A02G018300	0	0	0.0189907	0	0	0	0	0
TraesCS1A02G018400	0	0	0.00635902	0.0135457	0.0150696	0.239555	0.563943	0.0148496
TraesCS1A02G018500	0.20046	0.128241	0.254802	0.355086	0.208984	0.221799	0.219762	0.123472
TraesCS1A02G018600	0.165479	0.110231	0.0882369	0.148434	0.0853179	0	0.0536288	0.013842
TraesCS1A02G018700	0	0	0	0	0	0	0	0
TraesCS1A02G018800	0.786864	0.469374	0.181156	0.350572	0.249283	0.0620936	0.0879262	0.2826
TraesCS1A02G018900	21.7985	8.59298	11.4305	7.52842	6.20332	4.02116	5.16041	4.59165
TraesCS1A02G019000	58.051	53.3913	25.39	8.29398	4.99914	5.65649	12.0323	62.6884
TraesCS1A02G019100	0	0	0	0	0	0	0	0
TraesCS1A02G019200	13.476	6.38533	7.08576	5.64428	3.0964	2.22934	2.78688	3.54218
TraesCS1A02G019300	0	0	0	0	0	0	0	0
TraesCS1A02G019400	0	0	0	0	0	0	0	0
TraesCS1A02G019500	0	0	0	0	0	0	0	0
TraesCS1A02G019600	0	0	0	0	0	0	0	0
TraesCS1A02G019700	0	0	0	0	0	0	0	0
TraesCS1A02G019800	0	0	0	0	0	0	0	0
TraesCS1A02G019900	0	0	0	0	0	0	0	0
TraesCS1A02G020000	0	0	0.165289	0	0	0	0.0507755	0.582852
TraesCS1A02G020100	0	0	0	0	0	0	0	0
TraesCS1A02G020153	0	0	0	0	0	0	0	0
TraesCS1A02G020200	0	0	0.0761821	0	0	0	0	0
TraesCS1A02G020300	19.1329	7.49736	4.44516	3.88599	2.89215	3.16781	3.15544	2.18019
TraesCS1A02G020400	1.72529	1.60182	4.88617	6.30628	3.96735	1.21244	1.50301	0.398135
TraesCS1A02G020500	115.016	94.7565	50.0585	16.3725	7.5839	3.15228	8.40654	27.2103
TraesCS1A02G020600	7.90314	6.92479	7.94398	5.04275	3.88462	1.86906	1.5299	1.75915
TraesCS1A02G020700	2.76512	2.22246	0.954526	0.42425	0.10932	0.0433783	0.135121	0.494022
TraesCS1A02G020800	0	0	0	0	0	0	0	0.0467128
TraesCS1A02G020900	0	0	0	0	0	0	0	0.167979
TraesCS1A02G021000	0	0	0	0	0	0	0	0
TraesCS1A02G021100	4.81183	7.36043	0.86769	0.168231	0.0508722	0	0.121798	0.144235
TraesCS1A02G021200	0.360791	0.158866	0.0535009	0	0	0	0	0.052547
TraesCS1A02G021300	0	0.295851	0.0892639	0	0	0	0	0
TraesCS1A02G021400	0	0.374026	0	0	0	0	0	15.0856
TraesCS1A02G021500	0	0	0	0	0	0	0	0
TraesCS1A02G021600	0	0	0	0	0	0	0	0
TraesCS1A02G021700	5.66128	3.42626	0.121129	0	0	0	0	0.017264
TraesCS1A02G021800	0	0	0	0	0	0	0	0
TraesCS1A02G021900	0	0	0	0	0	0	0	0
TraesCS1A02G022000	1.15403	0.0904901	17.9161	7.4809	1.38866	0.207248	0.144848	0
TraesCS1A02G022100	0	0	0	0	0	0	0	0
TraesCS1A02G022200	0	0	0	0	0	0	0	0
TraesCS1A02G022300	0	0	0	0	0	0	0	0
TraesCS1A02G022400	0	0	0	0	0	0	0	0
TraesCS1A02G022500	12.2307	10.3324	9.94936	9.97461	6.16842	3.67782	3.76682	4.16529
TraesCS1A02G022600	0.376795	0.44113	1.30369	2.29578	1.25539	0.491378	0.264726	0.684685
TraesCS1A02G022700	0	0	0	0	0	0	0	0
TraesCS1A02G022800	0	0	0	0	0	0	0	0
TraesCS1A02G022900	0.0598652	0	0.247137	0.271782	0.11203	0	0	0
TraesCS1A02G023000	0	0	0.0898885	0	0	0	0	0
TraesCS1A02G023100	0	0.0171747	0.192289	0	0	0	0	0
TraesCS1A02G023200	0.0217957	0	0.0697802	0	0	0	0	0
TraesCS1A02G023205	0.263827	0.140488	0.233077	0.0620316	0.0323602	0.0346976	0.0233626	0.0158392
TraesCS1A02G023300	0	0.0181294	0.138476	0	0	0	0	0.0565473
TraesCS1A02G023400	5.55015	3.84525	5.22576	5.05025	3.85568	1.78394	3.36734	2.49088
TraesCS1A02G023500	0	0.0177383	0.0105184	0.0116204	0.00598595	0	0	0.00593429
TraesCS1A02G023600	0	0.0264678	0	0	0	0	0.00493311	0
TraesCS1A02G023700	0	0	0	0	0	0	0	0
TraesCS1A02G023800	9.8682	8.79367	3.51667	1.45722	1.1988	0.997127	1.44447	1.50689
TraesCS1A02G023900	1.83519	5.31062	5.75859	3.43569	2.38912	1.3748	1.90933	1.32036
TraesCS1A02G024000	37.8563	52.4123	43.4021	25.4828	17.2645	8.1385	10.8925	9.14279
TraesCS1A02G024100	3.11191	0	0.00826742	0	0	0	0	0.0190403
TraesCS1A02G024200	21.4051	11.4152	4.77478	3.32071	2.59318	1.91059	3.08988	4.99782
TraesCS1A02G024300	10.1636	8.06045	8.0368	7.60197	3.44184	1.792	2.28163	2.90624
TraesCS1A02G024400	0.00757786	0.137983	0.0244133	0	0	0	0	0
TraesCS1A02G024500	25.3869	29.8414	41.9957	33.7208	22.3018	12.623	13.0885	26.0462
TraesCS1A02G024600	0.656983	0.388459	0.296244	0.196118	0.1893	0.321906	0.332364	0.132051
TraesCS1A02G024700	3.30885	4.15431	5.13646	5.29284	2.71787	0.482754	0.558186	1.74606
TraesCS1A02G024800	0	0	0	0	0	0	0	0
TraesCS1A02G024900	0	0	0	0	0	0	0	0
TraesCS1A02G025000	0	0	0	0	0	0	0	0
TraesCS1A02G025100	19.811	17.4988	16.7298	4.67419	1.8342	0.967084	2.22553	7.39342
TraesCS1A02G025200	13.7715	7.59184	2.02564	3.15356	3.55432	2.79327	3.13456	12.2683
TraesCS1A02G025300	0	0	0	0	0	0	0	0
TraesCS1A02G025400	0	0	0	0	0	0	0	0
TraesCS1A02G025500	0.00908068	0	0.111098	0	0	0	0	0
TraesCS1A02G025600	1.61035	0.649784	0.343479	0.0284778	0.0614346	0.0498755	0.0810906	0.147254
TraesCS1A02G025700	3.58063	2.86294	4.1059	2.00619	1.44335	0.329037	0.635151	4.70862
TraesCS1A02G025800	0	0.0354394	0.235783	0.252234	0.192388	0.217736	0.224889	0.763427
TraesCS1A02G025900	6.03139	3.36804	2.70348	3.74823	3.08516	0.684048	1.07676	2.26513
TraesCS1A02G026000	0.721447	0.971298	0.946068	0.215265	0.0750987	0.0132428	0	0.0179911
TraesCS1A02G026100	0.721464	0.580314	0.278076	0.304447	0.385353	0.0224792	0.0966172	0.128094
TraesCS1A02G026200	3.39046	1.26541	0.728379	0.600802	0.48974	0.182746	0.222101	0.137873
TraesCS1A02G026300	0.0328033	0	0	0	0	0	0	0.00740271
TraesCS1A02G026400	9.97102	2.65407	0.369093	0.346284	0.295049	0.0914324	0.26852	0.950224
TraesCS1A02G026500	0	0	0	0	0	0	0	0
TraesCS1A02G026600	0	0	0	0	0	0	0	0
TraesCS1A02G026700	0	0	0	0	0	0	0	0
TraesCS1A02G026800	0	0	0	0	0	0	0	0
TraesCS1A02G026900	0	0	0	0	0	0	0	0
TraesCS1A02G027000	0	0	0	0	0	0	0	0
TraesCS1A02G027100	0	0	0	0	0	0	0	0
TraesCS1A02G027200	9.99063	8.31839	7.23914	4.07957	1.72181	1.54694	1.68596	6.24069
TraesCS1A02G027300	0	0.036656	0	0	0	0	0	0.0593761
TraesCS1A02G027400	0.183527	0.0249007	0.0662895	0	0	0	0	0.0476694
TraesCS1A02G027500	12.4933	14.2149	15.3365	7.13201	4.07082	1.32373	2.33201	6.50941
TraesCS1A02G027600	18.6471	11.5222	7.78686	3.06464	1.68409	0.507436	2.16958	4.60764
TraesCS1A02G027700	0.764017	2.12743	9.61478	5.84138	2.13893	1.36836	1.64253	1.92128
TraesCS1A02G027800	0.392484	0.944194	4.1155	1.76371	0.878911	0.686715	1.1394	0.705338
TraesCS1A02G027900	0	0	0	0	0	0	0	0
TraesCS1A02G028000	0.123318	0.719136	0.380137	0.133736	0.0877565	0.0816097	0.127931	0
TraesCS1A02G028100	0	0	0	0	0	0	0	0
TraesCS1A02G028200	0	0	0	0	0	0	0	0
TraesCS1A02G028300	0	0	0.138855	0.0734844	0.325564	2.32104	2.76641	3.83879
TraesCS1A02G028400	0.0223327	0.00716799	0	0.00690165	0	0	0	0.00715751
TraesCS1A02G028500	2.05097	0.877993	0.188078	0.156118	0.184074	0	0	0.0784752
TraesCS1A02G028600	8.30961	7.87133	1.49483	0.968824	0.631467	0.0507772	0.121486	0.432738
TraesCS1A02G028700	0.955856	1.0521	0.058921	0	0	0	0	0.0415271
TraesCS1A02G028900	2.85199	2.75121	0.557968	0.0991078	0.064372	0.0114468	0.023729	0.153554
TraesCS1A02G029000	0.0708764	0	0	0	0	0	0	0
TraesCS1A02G029100	6.60852	4.02967	1.54802	2.36066	0.924764	0.0679712	0.0282506	0.335053
TraesCS1A02G029200	13.4766	8.0984	9.21876	3.99833	2.0256	0.326707	0.72784	5.61569
TraesCS1A02G029300	37.9326	12.248	4.94693	1.59258	0.940545	0.434686	1.06383	7.0872
TraesCS1A02G029400	0.0134814	0.576877	1.80759	0.139614	0.0251554	0	0.0096638	0.037084
TraesCS1A02G029500	0	0	0	0	0	0	0	0
TraesCS1A02G029600	0	0	0	0	0	0	0	0
TraesCS1A02G029700	0.836647	0.0133935	0.0379532	0.0135994	0.0441632	0	0.0224651	1.10846
TraesCS1A02G029800	32.9747	4.77322	3.05908	1.68076	1.3157	0.975518	0.792936	8.61819
TraesCS1A02G029900	0	0	0.3403	1.32559	1.02677	1.09724	1.55557	1.58282
TraesCS1A02G030000	1.22714	3.39262	1.05115	0	0	0	0.103338	0.568545
TraesCS1A02G030100	1.4143	8.54532	3.03028	0.619209	0.186854	0.10447	0.165903	1.10447
TraesCS1A02G030200	0.35707	0.156463	0.108597	0.12551	0.0771751	0.00785359	0.00786877	0
TraesCS1A02G030300	0.110207	0.0983904	0.153701	0.0361706	0.0640623	0	0.00924049	0.0256602
TraesCS1A02G030400	0	0	0	0	0	0	0	0
TraesCS1A02G030500	7.73114	6.67782	7.79204	2.50809	1.2427	0.187251	0.525384	2.23473
TraesCS1A02G030600	6.55758	5.84174	5.65653	6.22133	4.37604	3.58239	2.79114	6.26866
TraesCS1A02G030700	4.10106	2.4918	0.982049	0.375649	0.261297	1.04206	1.13332	3.48827
TraesCS1A02G030900	8.84984	5.47302	4.87394	4.50519	3.26783	0.638948	0.689657	1.03538
TraesCS1A02G031000	0.0210233	0	0	0	0	0	0	0
TraesCS1A02G031100	0	0	0	0	0	0	0	0
TraesCS1A02G031200	21.5469	2.72702	2.25765	1.66857	1.7767	3.24458	3.19978	8.22661
TraesCS1A02G031300	0.574617	0.286769	0.115826	0.185703	0.0721873	0.0408155	0.063482	0.0709674
TraesCS1A02G031400	1.50982	0.755648	0.480924	0.999043	0.17793	0.318129	0.327007	0.0852521
TraesCS1A02G031500	0	0	0	0	0	0	0	0
TraesCS1A02G031600	0.730196	0.76132	0.787277	0.362285	0.103091	0.121968	0.084056	0.0798684
TraesCS1A02G031700	0.891073	0.800568	0.502905	0.439051	0.16844	0.0256646	0.0713696	0.0238289
TraesCS1A02G031800	0.109361	0.0377645	0.0448764	0.039503	0	0	0	0.020384
TraesCS1A02G031900	0.0309121	0.0178521	0	0	0	0	0.00753233	0.00954317
TraesCS1A02G032000	0	0	0	0	0	0	0	0
TraesCS1A02G032100	0	0	0	0	0	0	0	0
TraesCS1A02G032200	0	0	0	0	0	0	0	0
TraesCS1A02G032300	0	0	0	0	0	0	0	0
TraesCS1A02G032400	0	0	0	0	0	0	0	0
TraesCS1A02G032500	0	0	0	0	0	0	0	0
TraesCS1A02G032600	0.22619	0.218788	0.993868	0.744603	0.320571	0.171662	0.0728514	0
TraesCS1A02G032700	0.712563	1.55202	3.08503	0.819339	0.410284	0.177228	0.086368	0.0293412
TraesCS1A02G032800	0	0	0	0	0.0165187	0	0	0
TraesCS1A02G032900	0.0591904	0	0.0119117	0	0	0.0100603	0	0.0137357
TraesCS1A02G033000	11.3997	10.6135	8.03192	10.8996	9.61743	9.65733	12.8927	14.3549
TraesCS1A02G033100	27.1653	10.8991	7.87722	4.10161	2.20762	2.2567	3.23589	7.0581
TraesCS1A02G033200	0.407217	0.104326	1.90046	1.92971	1.11217	0.618014	0.789723	4.46324
TraesCS1A02G033288	0	0	0.950955	5.76495	7.42304	2.3851	1.98265	1.46658
TraesCS1A02G033300	6.28102	6.25274	8.58442	2.90345	1.17864	0.643512	1.42033	1.84491
TraesCS1A02G033400	0	0	0	0	0	0	0	0
TraesCS1A02G033500	0.636831	4.21717	0.758427	0.182422	0.130174	0	0	0.0325556
TraesCS1A02G033501	0.0979694	0	213.311	1426.54	1728.41	249.096	150.691	458.574
TraesCS1A02G033600	5.96624	11.2941	52.985	330.598	311.554	160.302	81.1696	8.08894
TraesCS1A02G033700	0	0.0345293	2.33769	0.783192	0.425282	0.413441	0.414981	0.218241
TraesCS1A02G033800	6.00571	4.89599	5.66659	4.44106	2.57426	0.920166	0.715325	0.931437
TraesCS1A02G033900	0.153502	0.0450031	0	0	0	0	0.0342944	0
TraesCS1A02G034000	0	0	0	0	0.029238	0	0.0449028	0
TraesCS1A02G034100	0.0729917	0.223455	0	0	0	0	0	0
TraesCS1A02G034200	0	0	0	0	0	0	0	0
TraesCS1A02G034300	11.0772	6.08089	3.84609	3.67381	2.07493	1.28509	0.472695	1.12873
TraesCS1A02G034400	0	0	0	0	0	0	0	0
TraesCS1A02G034500	0	0	0	0	0.0172666	0	0	0
TraesCS1A02G034600	0	0	0	0	0	0	0	0
TraesCS1A02G034700	0	0	0	0	0	0	0	0
TraesCS1A02G034800	0	0	0	0	0	0	0	0
TraesCS1A02G034900	0	0	0	0.0144178	0	0	0	0
TraesCS1A02G035000	2.49587	5.12473	4.16614	0.982057	0.529576	0.0783626	0.373349	2.10455
TraesCS1A02G035100	2.4242	0.879953	3.02154	0.996795	0.440803	0.728982	1.29862	2.30734
TraesCS1A02G035200	0.153195	0.230342	0	0	0	0	0	0.175605
TraesCS1A02G035300	4.3951	3.32053	5.55279	1.31712	0.366259	0.0872412	0.363925	1.33487
TraesCS1A02G035400	0	0	0	0	0	0	0	0
TraesCS1A02G035500	0.341674	0.167678	0.0543921	0.159508	0.133787	0.0388761	0.0518902	0.0154006
TraesCS1A02G035600	0.0229633	0	0.146889	0	0.0207689	0.0452853	0.0622658	1.31936
TraesCS1A02G035700	0	0	0	0	0	0	0	0.25148
TraesCS1A02G035800	108.59	195.227	269.694	156.111	81.5072	31.8632	25.5293	37.6345
TraesCS1A02G035900	10.9658	8.16329	0.89599	0.0957515	0.0408245	0.00586859	0.0117599	0.231516
TraesCS1A02G036000	0	0	0	0	0	0	0	0
TraesCS1A02G036100	6.73776	4.72139	5.24405	7.28098	7.72857	6.49919	7.18845	7.48719
TraesCS1A02G036200	0.301457	1.87598	0.357897	0.887718	0.354999	0.543423	0.413673	0.200024
TraesCS1A02G036300	4.09941	3.22212	3.34913	1.50986	0.991042	0.850636	0.585382	0.368895
TraesCS1A02G036400	0	0.0397123	0	0	0	0	0	0
TraesCS1A02G036500	3.0371	4.88084	7.21122	1.98654	0.787969	0.16669	0.196918	0.32291
TraesCS1A02G036600	0	0	0	0	0	0	0	0.459989
TraesCS1A02G036700	0.0447233	0.16295	0.122894	0.626104	0.0626228	0	0	0
TraesCS1A02G036800	8.35319	3.74435	4.81769	7.72902	5.76579	3.43566	3.05032	1.11345
TraesCS1A02G036900	0	0	0	0	0	0	0	0
TraesCS1A02G037000	0	0	0	0	0.014625	0	0	0
TraesCS1A02G037100	0	0	0	0.0719137	0	0.0181421	0	0
TraesCS1A02G037200	0	0	1.01952	0.035671	0.19542	0.224876	2.35489	29.374
TraesCS1A02G037300	0.068483	0.296768	0.273099	0	0	0	0.0931329	0.648245
TraesCS1A02G037400	0.110564	0.211974	0.582547	0	0	0.0133116	0.0146783	3.77816
TraesCS1A02G037500	0	0	0	0	0	0	0	0
TraesCS1A02G037600	0	0	0	0	0	0	0	0
TraesCS1A02G037700	0.151948	0.46501	0.0932232	0.205342	0.0755465	0	0.0162954	1.75782
TraesCS1A02G037800	0.0225049	0.259582	0.263905	0.0100489	0	0	0.0075418	3.09431
TraesCS1A02G037900	36.2012	23.1448	17.5896	9.58322	9.01027	13.3654	16.9449	24.0304
TraesCS1A02G038000	0	0	0	0	0	0	0	0
TraesCS1A02G038100	131.525	453.63	222.969	47.0979	23.7278	5.03221	1.56007	9.21026
TraesCS1A02G038200	145.318	541.647	205.29	58.5292	31.6878	0.697518	0.203463	0.067693
TraesCS1A02G038300	0.044487	0.0772072	0.0738199	0	0	0	0	0
TraesCS1A02G038400	18.9835	14.7793	16.4411	12.4753	7.87437	1.24297	1.7733	2.08383
TraesCS1A02G038500	0.0186154	0.065188	0.381534	0.17885	0.10487	0.0379363	0.183368	0.052692
TraesCS1A02G038600	0	0	0	0.00511784	0	0	0	0.00515882
TraesCS1A02G038800	0	0	0	0	0	0	0	0
TraesCS1A02G038828	0	0	0	0	0	0	0	0
TraesCS1A02G039000	0	0	3.63536	19.9524	24.4414	58.5362	50.1723	1.31927
TraesCS1A02G039100	2.12816	1.41735	5.08361	11.947	8.86013	7.96027	6.84965	5.98376
TraesCS1A02G039200	7.25265	5.41812	4.6752	6.86741	4.80628	2.57626	3.49545	5.10689
TraesCS1A02G039300	0	0	0	0	0	0	0	0.0222755
TraesCS1A02G039400	8.70777	7.48473	13.1027	5.16924	2.49213	0.732806	1.15946	6.53145
TraesCS1A02G039600	0.637888	4.50137	22.7427	0.0985658	0	0	0	0
TraesCS1A02G039700	0	0	0	0	0	0	0	0
TraesCS1A02G039800	0.0667107	0	0	0	0	0	0	0.0470677
TraesCS1A02G039900	0.129201	0.0375535	0	0	0	0	0	0
TraesCS1A02G040000	0	0	0	0	0	0	0	0
TraesCS1A02G040100	0	0	0	0	0	0	0	0
TraesCS1A02G040200	0	0	0	0	0	0	0	0
TraesCS1A02G040300	4.95516	0	0	0	0	0	0	0.0265866
TraesCS1A02G040400	14.0796	11.2562	14.06	4.15432	2.52748	0.276019	0.879674	1.57592
TraesCS1A02G040500	18.6486	20.2305	32.2518	13.8787	5.11988	1.8164	3.07806	5.5016
TraesCS1A02G040600	30.9306	28.0661	27.017	14.3295	9.5177	5.14865	8.66685	19.3115
TraesCS1A02G040700	1.49384	0.427965	0.12729	0.105569	0.0211204	0	0.0072219	0.111097
TraesCS1A02G040800	0	0	0	0	0	0	0	0
TraesCS1A02G040900	0	0	0	0	0	0	0	0
TraesCS1A02G041000	0.151534	0.131493	0.371111	0.272123	0	0	0	0
TraesCS1A02G041100	0.926724	0.530989	0.199209	0	0	0	0.0103771	0.057497
TraesCS1A02G041200	0.402287	0	0	0	0	0.176734	0.644733	0.369322
TraesCS1A02G041300	0.889708	0.33405	0.0507178	0	0	0	0	0.605919
TraesCS1A02G041400	17.9907	3.2577	1.25113	0	0	0	0	0
TraesCS1A02G041500	0	0	0	0	0	0	0	0
TraesCS1A02G041600	0	0	0	0	0	0	0	0
TraesCS1A02G041700	0	0	0	0	0	0	0	0
TraesCS1A02G041800	0.0494804	0.0429366	0.161234	0.212042	0.0925962	0	0	0
TraesCS1A02G041900	2.22511	5.69016	10.3626	5.73107	3.42684	1.28717	1.53979	0.391341
TraesCS1A02G042000	0	0	0	0	0	0	0	0
TraesCS1A02G042100	2.2544	4.46142	5.32493	2.87794	1.57846	0.997974	1.61403	1.25678
TraesCS1A02G042200	0.0152443	0.0960651	0.0123545	0.0141332	0	0	0	0
TraesCS1A02G042300	0.138437	0.356718	0.25031	0.040885	0.0143451	0	0.0320955	0.0142615
TraesCS1A02G042400	0	0	0.0749229	0	0	0	0	0
TraesCS1A02G042500	2.96614	5.17759	5.47285	0.729708	0.158298	0.0146534	0.050409	0.0687753
TraesCS1A02G042600	0	0	0	0	0	0	0	0
TraesCS1A02G042700	0.55644	2.46368	1.3094	0	0.0512428	0.121987	0.221367	1.90383
TraesCS1A02G042800	3.53868	0.344115	0.140902	0.0305177	0	0.0919531	0.121855	2.77671
TraesCS1A02G042900	1.49831	1.47904	0.956966	1.00956	1.24802	0.279506	0.501979	0.236997
TraesCS1A02G043000	0	0	0	0	0	0	0	0
TraesCS1A02G043100	0	0	0.0157041	0	0	0	0	0.0366724
TraesCS1A02G043200	21.1871	13.2858	10.4445	9.44436	7.51559	5.45713	6.76539	15.9768
TraesCS1A02G043300	0	0	0.0239574	0.0787835	0.0555759	0.317495	0.531267	0.673983
TraesCS1A02G043400	7.98527	6.89002	5.89016	4.78026	2.81449	0.832459	0.833277	1.06085
TraesCS1A02G043500	0.357485	1.31538	5.15505	4.06063	2.61315	1.66171	1.21195	0.208537
TraesCS1A02G043600	8.65923	8.31172	14.2584	14.9593	11.2084	11.1784	8.36375	5.74995
TraesCS1A02G043700	0	0	0	0	0	0	0	0
TraesCS1A02G043800	0	0	0	0	0	0	0	0
TraesCS1A02G043900	0	0	0	0	0	0	0	25.3835
TraesCS1A02G044000	0	0.0359299	0	0	0	0	0	0
TraesCS1A02G044100	0	0	0.0878585	0	0	0	0	0
TraesCS1A02G044200	21.3485	17.8195	16.6842	11.1434	6.91081	3.82228	3.57138	6.16064
TraesCS1A02G044300	0	0	0	0	0	0	0	0
TraesCS1A02G044400	0	0	0	0	0	0	0	0
TraesCS1A02G044500	15.6729	8.8328	10.7716	11.0458	9.79564	5.00723	6.45967	6.81121
TraesCS1A02G044600	12.4471	13.0559	3.68998	0.75114	0	0.589333	1.48864	2.20922
TraesCS1A02G044700	0	0	0	0	0	0	0	0
TraesCS1A02G044800	7.76124	6.37318	6.73471	4.18254	2.93789	1.31395	1.62785	2.98001
TraesCS1A02G044900	0	0	0.0317808	0	0	0.0524645	0.0525659	0
TraesCS1A02G045000	0	0.0746945	0	0	0	0	0	0
TraesCS1A02G045100	0	0	0	0	0	0	0	0
TraesCS1A02G045300	17.3142	8.79791	6.5036	3.41424	2.37888	0.727054	1.03697	3.22282
TraesCS1A02G045400	5.254	6.49285	4.66434	10.2759	9.13163	4.65246	5.25022	3.21768
TraesCS1A02G045500	0.128571	0.727397	29.926	15.7504	10.0745	1.27446	0.212352	0.297799
TraesCS1A02G045600	0	0.12577	11.6733	9.81076	7.54288	0.93009	0.317129	0.0432675
TraesCS1A02G045700	85.7568	102.056	62.9101	140.001	116.404	40.518	34.9789	58.3819
TraesCS1A02G045800	63.2155	21.9832	31.5263	59.7363	38.2844	9.37109	11.3592	31.3766
TraesCS1A02G045900	0	0	0	0	0	0	0	0
TraesCS1A02G046000	0	0	0	0	0	0	0	0
TraesCS1A02G046100	2.70524	1.64131	1.14838	0.62176	0.2877	0.151565	0.354756	2.63263
TraesCS1A02G046300	3.41367	3.0701	1.64866	0.838956	0.367398	0.219063	0.278458	0.214263
TraesCS1A02G046400	0	0	0	0.0246726	0.050653	0.101088	0.038138	0.433301
TraesCS1A02G046500	32.5056	20.3573	19.0071	18.8178	10.8519	3.97823	6.27008	7.14573
TraesCS1A02G046600	24.6494	20.4785	27.3373	18.087	13.2487	10.5529	15.8398	28.875
TraesCS1A02G046700	0	0	0.0219645	0	0	0	0	0.0465726
TraesCS1A02G046800	1.77411	1.86659	1.75585	2.9773	1.6077	1.31768	1.3108	1.53502
TraesCS1A02G046900	3.24988	4.04937	0.204509	0	0	0	0	0.251212
TraesCS1A02G047000	28.0568	12.5979	15.814	18.9036	12.2842	8.63982	22.7427	8.24399
TraesCS1A02G047100	0	0	0	0	0	0	0	0
TraesCS1A02G047200	6.15795	5.6044	3.69713	3.84904	2.9708	1.15138	1.27806	1.12873
TraesCS1A02G047300	0	0	0	0	0	0	0	0
TraesCS1A02G047400	0.610397	0	0.0301511	0.595643	0.452441	15.2525	56.1846	212.037
TraesCS1A02G047500	20.4536	14.5056	9.37363	7.02049	6.18806	4.63906	6.74153	9.37853
TraesCS1A02G047700	0	0	0.0166406	0.129623	0.038946	0.0137353	0.0275238	0.0186603
TraesCS1A02G048000	0.219104	0.0964611	0.133776	0.109617	0.202211	0.0177562	0.029724	0.28918
TraesCS1A02G048100	0.283779	0.0953425	0.16547	0.189086	0.21634	0	0.00863776	0.142275
TraesCS1A02G048200	0.44893	0.33904	0.234267	0.030834	0.0173122	0	0.146974	0.644099
TraesCS1A02G048300	0.104569	0.0439068	0.0386174	0.203956	0.310613	0.0959268	0.0126782	0.00883883
TraesCS1A02G048400	0	0	0	0	0	0	0.0300332	0
TraesCS1A02G048500	1.24777	0.688435	1.57222	0.490009	0.943143	1.10756	1.23505	0.214861
TraesCS1A02G048600	8.20664	3.68003	2.65796	2.38402	1.22082	0.808774	1.87307	2.05665
TraesCS1A02G048700	0.78373	0.718088	2.50276	4.4655	9.82675	5.74227	5.42464	22.4709
TraesCS1A02G048800	0	0	0	0	0	0	0	0
TraesCS1A02G048900	0	0.0563063	0.0260219	0.0273717	0.0294343	0.236992	0.0215203	0
TraesCS1A02G049000	1.7275	2.34099	2.63816	1.32096	0.663987	0.494247	0.604096	0.189238
TraesCS1A02G049100	3.6433	0	0.0597012	0	0	0	0	0.565567
TraesCS1A02G049200	0	0	0	0	0	0	0	0
TraesCS1A02G049300	9.11251	10.9739	10.4089	7.14365	4.45873	1.73671	3.05528	2.9288
TraesCS1A02G049400	0	0	0	0	0	0	0	0
TraesCS1A02G049500	0.0230192	0.306779	4.53022	10.5235	7.27129	4.86865	4.27697	0.477104
TraesCS1A02G049600	0.291737	0.10173	0.230658	0	0	0.00902161	0	1.201
TraesCS1A02G049700	72.5156	41.5887	39.2085	49.8785	40.5469	23.0771	32.9295	53.7272
TraesCS1A02G049800	0.0263066	0.163617	1.46225	5.01063	3.40631	0.183622	0.0173795	0
TraesCS1A02G049900	0	0	0	0	0	0	0	0
TraesCS1A02G050000	0	0	0	0	0	0	0	0
TraesCS1A02G050100	19.004	29.7141	3.99849	11.497	8.02062	8.29107	7.77138	1.61349
TraesCS1A02G050200	0	0	0	0	0	0	0	0.125031
TraesCS1A02G050300	2.69337	2.31314	1.79626	0.453724	0.171648	0.0830776	0.254129	0.196194
TraesCS1A02G050400	0.0211905	0	1.02391	2.47401	3.63367	5.51262	5.08735	38.6724
TraesCS1A02G050500	5.92119	5.8638	0.316462	0	0	0	0	0.0718654
TraesCS1A02G050600	274.322	337.909	34.4949	0.0725046	0	0.0850022	0	0.796244
TraesCS1A02G050700	131.845	236.342	9.96464	0	0	0	0	0
TraesCS1A02G050800	131.147	273.014	13.1347	0	0.161187	0.0274565	0.11137	0
TraesCS1A02G050900	107.249	107.923	1.92866	0	0	0.0578428	0.019552	0.0280481
TraesCS1A02G051000	1.33538	1.18997	0.332983	0.0256349	0.0269831	0.0196478	0.0384783	0.0268258
TraesCS1A02G051100	0.56985	0.338413	0.345203	0.534558	0.251425	0.105415	0.0537022	0.0292729
TraesCS1A02G051200	0	0	0	0	0	0	0	0.0634181
TraesCS1A02G051300	21.1168	14.1679	3.18369	2.49585	2.24295	0.562835	1.29266	6.98513
TraesCS1A02G051400	0.289821	0.195728	0.0386596	0.191073	0.155039	0.0117633	0.167969	0.212089
TraesCS1A02G051500	23.0795	19.9267	16.5978	13.099	9.72207	6.3246	10.1872	16.6639
TraesCS1A02G051600	8.97815	5.78526	2.53016	4.34194	3.18852	1.13974	1.86538	1.75447
TraesCS1A02G051700	417.721	129.373	222.407	43.6431	31.2325	21.1245	26.4919	76.3718
TraesCS1A02G051800	0.138576	0.0960222	0.0552434	0.151298	0.192977	0.388602	0.189799	0.79528
TraesCS1A02G051900	42.0729	46.2801	22.2081	9.9598	7.06595	4.86062	5.06686	11.5146
TraesCS1A02G052000	0	0	0	0	0	0	0	0.0210041
TraesCS1A02G052100	12.7517	6.72354	6.78745	5.5775	4.3241	1.41436	2.74303	5.59886
TraesCS1A02G052200	19.5476	17.9456	7.55395	5.59947	3.16727	0.615475	1.529	3.83038
TraesCS1A02G052300	13.6685	2.27982	6.07003	1.99712	0.938957	1.2409	1.46769	0.796666
TraesCS1A02G052400	0.0541797	0	0	0	0	0	0.0358271	0
TraesCS1A02G052500	0	0	0	0	0	0	0	0
TraesCS1A02G052600	0	0	0	0	0	0	0	0
TraesCS1A02G052700	0	0	0	0	0	0	0	0
TraesCS1A02G052800	0	0	0.0359548	0	0	0	0	0
TraesCS1A02G052900	0	0	0	0	0	0	0	0
TraesCS1A02G053000	0	0	0	0	0	0	0	0
TraesCS1A02G053100	0	0	0	0	0	0	0	0
TraesCS1A02G053200	0	0	0	0	0	0	0	0
TraesCS1A02G053300	0	0.0665144	5.45795	1.0269	0.560053	0.0326278	0.0335027	0
TraesCS1A02G053400	0	0	0	0	0	0	0	0
TraesCS1A02G053500	0	0	0.215572	0	0	0	0	0
TraesCS1A02G053600	2.33751	1.7118	1.53365	1.28587	0.975576	0.246921	0.524407	0.612793
TraesCS1A02G053700	2.54114	1.11799	0.562513	1.6573	1.25706	0.286041	0.74722	0.737089
TraesCS1A02G053800	0.049534	0.260128	3.82031	1.783	1.97121	0.879141	0.607462	0.160775
TraesCS1A02G054000	2.36508	2.93116	5.96786	2.97101	1.28116	0.329838	0.776933	0.384867
TraesCS1A02G054200	0	0.191667	2.70298	1.16076	0.773415	0.296575	0.163186	0
TraesCS1A02G054300	13.9483	8.36711	7.0743	6.38194	6.35319	1.15548	1.8759	3.91618
TraesCS1A02G054400	7.42797	6.839	1.38684	0.480817	0.369948	0.803283	1.35375	0.7449
TraesCS1A02G054500	0	0	0	0	0.011231	0	0.00821132	0
TraesCS1A02G054600	0	0	0	0	0	0	0	0
TraesCS1A02G054700	0.513082	0.365491	0.263598	0.430136	0.290321	0.0319852	0.063626	0.0979259
TraesCS1A02G054800	0.0596763	0.0415512	0.0130563	0.0126266	0	0.00978971	0	0
TraesCS1A02G054900	7.95114	4.33165	2.88847	2.94486	2.05629	0.743645	1.71634	5.08979
TraesCS1A02G055000	1.72378	1.9394	0.914167	0.741253	0.52522	0.137686	0.17272	0.419263
TraesCS1A02G055100	0	0	0	0	0	0	0	0
TraesCS1A02G055200	5.66062	4.35965	2.65473	2.33695	3.23394	2.58594	2.51562	4.31663
TraesCS1A02G055300	0	0	0	0	0	0	0	0
TraesCS1A02G055400	3.9576	3.54918	2.70151	2.13209	2.01502	0.812663	1.24689	1.85381
TraesCS1A02G055500	2.09229	0.965069	0.707952	1.14518	0.915897	0.0600851	0.27769	0.167621
TraesCS1A02G055600	1.45813	0.694536	0.320857	1.11385	0.445265	0.11779	0.166022	0.137973
TraesCS1A02G055700	0	0	0	0	0	0	0	0
TraesCS1A02G055800	1.16926	0.861261	0.596586	0.617465	0.306518	0.0166754	0.0787258	0.162858
TraesCS1A02G055900	0	0.0184687	0.016807	0.300211	0.303023	0.0426248	0.0849705	0.0964982
TraesCS1A02G056000	0.683981	0.751504	0.328056	0.210531	0.0648477	0	0.0376002	0.0647183
TraesCS1A02G056100	1.24336	0.865188	0.175102	0.188764	0.140341	0	0.0220556	0.114192
TraesCS1A02G056105	1.76262	1.02571	0.380411	0.442984	0.12478	0.0258482	0.104649	0.0714391
TraesCS1A02G056200	0.288348	0.788272	0.0843436	0.174159	0.0877141	0	0	0.442173
TraesCS1A02G056400	0.46439	0.603865	0	0	0	0	0	0.520168
TraesCS1A02G056500	6.75354	3.01075	5.76175	3.70732	3.06003	4.33013	4.59749	12.7797
TraesCS1A02G056600	0.147103	2.01626	0.99031	2.3039	2.95331	3.57407	1.94712	1.03316
TraesCS1A02G056700	0	0.240602	5.048	0.0780552	0.0419685	0.0608843	0.062517	0.0856244
TraesCS1A02G056800	0.881369	0.356865	2.82737	0.630158	1.36528	0.399629	0.0456855	0
TraesCS1A02G056900	0	0	0	0	0.0876073	0	0	0
TraesCS1A02G057000	0.122357	5.06371	11.7034	0	0	0	0	0
TraesCS1A02G057100	4.76954	2.11195	1.51316	2.20494	1.63142	0.729641	0.665417	0.740912
TraesCS1A02G057200	0.722106	2.34579	0.574514	0.17349	0.0588143	0	0.00907561	1.04423
TraesCS1A02G057300	1.95228	1.17978	1.12932	0.601659	0.328803	0.0176979	0.10916	0.162785
TraesCS1A02G057400	0.649798	0.470328	0.333627	0.691144	0.435435	0.00880801	0.12217	0.061943
TraesCS1A02G057500	0	0	0	0	0	0	0	0
TraesCS1A02G057600	0.571828	1.30958	0.64376	0.0219662	0	0	0	0
TraesCS1A02G057700	0	0	0	0	0	0	0	0
TraesCS1A02G057800	0	0.0363639	0.0332973	0	0	0	0	0
TraesCS1A02G057900	0.021892	0.0188797	0	0.0184126	0	0	0.0144764	0.0398141
TraesCS1A02G058000	0	0	0	0	0	0	0.0229858	0
TraesCS1A02G058100	0	0	0	0	0	0	0	0
TraesCS1A02G058200	0.0280596	0.0995057	0.0225996	0.0364494	0	0	0	0
TraesCS1A02G058300	6.9269	8.7994	12.4242	6.35535	2.12537	0.707615	1.14726	2.60268
TraesCS1A02G058400	0	0	4.12811	2.82071	1.46728	0.342571	0.164729	0.0820818
TraesCS1A02G058500	1.53511	0.745128	0.244867	0.046397	0.0239003	0.017232	0	0.0250675
TraesCS1A02G058600	5.37977	10.4717	10.6196	1.4838	0.537006	0.0286997	0.029225	0.218505
TraesCS1A02G058700	0.153048	0.0619202	0.0662531	0	0	0.00774275	0	0.0318549
TraesCS1A02G058800	0	0	0	0	0	0	0	0
TraesCS1A02G058900	0.705976	1.26038	0.144695	0.0701235	0.0186993	0	0	0.0759695
TraesCS1A02G059000	0	0	0	0	0	0	0	0
TraesCS1A02G059100	3.64612	0.464792	0.103105	0	0	0.012092	0.0242306	0.509905
TraesCS1A02G059200	0.854572	0.189577	2.26434	0.385208	0.131735	0.0376831	0.0588959	0.444207
TraesCS1A02G059300	0.0273245	0	13.0855	32.9308	16.5861	21.2887	8.7693	0.740631
TraesCS1A02G059400	0	0	0	0	0	0	0	0
TraesCS1A02G059500	0.123083	0.217843	0.196063	0.00663991	0	0	0.00977998	0.00688607
TraesCS1A02G059600	0.0138738	0.786682	5.21143	1.93614	1.22289	0.075213	0.0754989	0.0133395
TraesCS1A02G059700	0.0198373	0	0.489268	0.13801	0.0362432	0	0	0
TraesCS1A02G059800	0	0	0	0	0	0	0	0
TraesCS1A02G059900	0	0	0	0	0	0	0	0
TraesCS1A02G060000	0	0	0	0	0	0	0	0
TraesCS1A02G060100	9.71687	10.0206	7.92567	3.70807	2.70474	0.413302	0.73642	2.5845
TraesCS1A02G060200	0.126033	0.0172318	0	0	0	0.0242206	0	0
TraesCS1A02G060300	0.076325	0	0	0	0	0	0	0
TraesCS1A02G060400	0	0	0	0.0163244	0	0	0	0
TraesCS1A02G060500	0.263116	1.1605	0.790357	1.19628	0.750449	0.603271	0.751508	0.120573
TraesCS1A02G060600	39.8196	13.2925	1.76985	0.0707263	0	0	0	0.0318418
TraesCS1A02G060700	19.4732	17.7402	40.6221	24.4965	14.0897	2.95851	4.08851	11.1647
TraesCS1A02G060800	0.0314876	0.0273233	0	0	0	0	0.0229149	0
TraesCS1A02G060900	0.395659	0.997086	0	0	0	0	0	0
TraesCS1A02G061000	0	0	0	0	0	0	0	0
TraesCS1A02G061100	0.490683	19.2174	0.792049	0	0	0	0	0
TraesCS1A02G061200	1.69856	21.8048	2.33765	0	0	0	0	0
TraesCS1A02G061300	0	0.327202	0	0	0	0	0	0
TraesCS1A02G061400	53.5655	206.873	13.1913	0.162168	0.0856605	0	0	0
TraesCS1A02G061500	0	0	0.0480416	0.00946627	0.0208766	0	0	0
TraesCS1A02G061600	0	0	0	0	0	0	0	0.0723741
TraesCS1A02G061700	0.0487162	0.885214	0.254309	0	0.0110101	0	0.00820046	5.17699
TraesCS1A02G061800	0.0563847	0	0	0	0	0	0	0
TraesCS1A02G061900	0.167943	0	0	0	0	0	0	0.0496898
TraesCS1A02G062000	0	0	0	0.148305	0	0.350438	4.6922	18.4777
TraesCS1A02G062100	37.2656	37.7004	28.4737	4.91709	2.18598	2.68148	5.2006	19.4271
TraesCS1A02G062200	0.0462237	0	0	0	0	0	0	0.0444434
TraesCS1A02G062400	3.36105	2.95932	1.75448	2.15265	1.65711	0.955373	1.21507	1.01764
TraesCS1A02G062500	0.512906	40.255	529.135	557.823	289.244	816.209	483.146	25.8781
TraesCS1A02G062600	0	0.056872	15.0858	94.0351	48.5417	74.1652	36.8337	1.10763
TraesCS1A02G062700	0.106442	0.280439	45.6692	283.568	177.056	418.555	184.765	11.4712
TraesCS1A02G062800	0.145958	0	0	0	0	0.0958205	0	0.067742
TraesCS1A02G062900	0	0	5.69576	129.398	65.8703	123.964	37.424	1.24743
TraesCS1A02G063000	0	0	0	0	0	0	0	0
TraesCS1A02G063100	0.195614	3.19827	759.978	1083.99	623.182	1148.92	778.453	77.5806
TraesCS1A02G063200	0	0.0919086	51.4838	34.1872	23.2401	36.2272	23.7907	0.396014
TraesCS1A02G063300	4.41733	2.20403	2.07339	1.80386	1.31221	0.742526	1.02114	2.01234
TraesCS1A02G063400	0	0	0	0	0	0	0	0
TraesCS1A02G063500	1.11294	1.86599	0.769495	0.650813	0.258677	0.123191	0.0957123	0.217623
TraesCS1A02G063600	4.89952	3.51425	2.65116	1.85566	1.37991	0.339475	0.355059	0.246092
TraesCS1A02G063800	0	0	0	0	0	0	0	0
TraesCS1A02G064000	3.60794	4.58294	6.30718	4.35717	2.94412	1.52413	2.48124	2.57009
TraesCS1A02G064100	6.62899	7.6812	3.29065	4.11823	2.63857	1.1298	1.09238	1.07417
TraesCS1A02G064200	0.0374792	2.14143	43.4469	4.0578	1.21074	0.0626432	0.0408753	0
TraesCS1A02G064300	0.027157	0.213937	4.65289	0.789999	0.178518	0.0549214	0.0182016	0
TraesCS1A02G064400	0.0203293	1.17471	1.31817	0	0	0	0	0
TraesCS1A02G064500	0	2.16882	20.9437	3.06784	0.676992	0.128845	0	0
TraesCS1A02G064600	0.0317884	1.54095	1.4226	0	0	0	0	0
TraesCS1A02G064700	0	0	0	0	0	0	0	0
TraesCS1A02G064800	2.24605	1.35855	2.03352	0.978498	0.360452	0.0773415	0.284117	0.25321
TraesCS1A02G064900	1.09276	0.479221	0.411418	0.70412	0.783734	0.288925	0.807006	1.07218
TraesCS1A02G065000	3.24906	1.47758	1.26165	1.37459	1.50238	0.228078	0.597963	1.07805
TraesCS1A02G065200	2.09299	2.378	0.763142	1.90792	1.78804	0.442882	1.12691	0.874475
TraesCS1A02G065300	7.22808	3.81483	1.42512	0.326899	0.311751	0.108742	0.226248	2.93581
TraesCS1A02G065400	1.95916	1.50963	5.46133	9.40881	8.12923	3.30511	5.45688	1.7875
TraesCS1A02G065500	0	0	0	0	0	0	0	0
TraesCS1A02G065600	2.67749	2.16007	1.12666	0.251259	0.129995	0.158676	0.404249	1.04091
TraesCS1A02G065700	13.7626	6.57932	5.76519	11.0818	9.33102	3.40088	5.94853	5.08981
TraesCS1A02G065800	7.38223	4.05903	1.33662	0.357008	0.683724	1.38669	1.70956	12.5505
TraesCS1A02G065900	0	0	0.041841	0	0	0.138533	0.462215	0.244022
TraesCS1A02G066000	1.4393	1.97573	1.14284	0.302669	0.118691	0.004911	0.0108304	0.0953226
TraesCS1A02G066100	0.15865	0	258.437	1764.04	2306.46	586.534	129.915	248.598
TraesCS1A02G066200	9.55353	5.6757	1.96352	1.2199	0.723027	0.829648	1.62043	0.993907
TraesCS1A02G066300	3.69722	2.46185	0.303639	0.0939453	0.0370973	0.0712769	0.110099	0.0880333
TraesCS1A02G066400	1.12932	0.695564	0.356957	0.0894678	0.0162803	0.122087	0.15208	1.68076
TraesCS1A02G066500	0	0	0	0	0	0	0	0
TraesCS1A02G066521	0.255185	0.0553887	0	0	0	0	0	0
TraesCS1A02G066600	0.401699	0.200131	0.119704	0.0323673	0	0	0	0
TraesCS1A02G066700	13.5059	0.74808	0.7343	0.947723	1.04269	1.07716	1.74842	10.3993
TraesCS1A02G066800	41.7138	8.15889	9.85517	15.5202	13.7409	23.0924	20.8145	52.1481
TraesCS1A02G066900	9.70375	1.39272	1.44163	0.549974	0.728403	0.767317	0.892648	3.55889
TraesCS1A02G067000	0.663642	0.300697	0.267881	0.129238	0.117478	0	0.00569943	0.0571805
TraesCS1A02G067100	0	0	0	0	0	0	0	0
TraesCS1A02G067200	2.82345	3.50048	2.46958	2.96766	2.654	0.927109	1.63922	0.993819
TraesCS1A02G067300	10.2462	11.3459	11.2183	3.52508	1.67353	0.0998537	0.612435	4.12919
TraesCS1A02G067400	0.723302	0.450502	0.588499	0.196167	0.0444318	0.00634006	0.0187407	0.034398
TraesCS1A02G067462	0.128241	0	0	0	0	0	0	0
TraesCS1A02G067472	0.0445983	0.0193604	0	0.0205345	0	0	0	0
TraesCS1A02G067500	0	0	0	0	0	0	0	0
TraesCS1A02G067600	0.692063	0.40954	0.547119	0.175319	0.0595752	0.0342772	0.0287225	0.112583
TraesCS1A02G067700	0.832515	0.608435	0.234889	0.127185	0.0543544	0	0.0189735	0.0808921
TraesCS1A02G067800	1.16237	0.570429	0.254114	0.231011	0.0483969	0	0.0533437	0.0715665
TraesCS1A02G067900	0.166248	0.506611	0.399424	0.0812448	0.171331	0.0123011	0.0123249	0.240702
TraesCS1A02G068000	15.8942	25.7406	31.5095	13.2792	7.45016	2.26906	2.89005	6.35329
TraesCS1A02G068100	0	0	0	0	0	0	0	0
TraesCS1A02G068200	0.893289	1.45052	1.08066	0.24689	0.148807	0.486356	1.2823	0.0759356
TraesCS1A02G068300	24.9944	12.0046	8.70409	12.6597	9.62329	1.98596	6.01102	6.64164
TraesCS1A02G068400	1.42128	0.117968	1.68161	4.21933	2.59497	4.71195	4.23756	2.61577
TraesCS1A02G068500	0.0776859	0.0374016	0.131439	0.0331127	0	0	0	0
TraesCS1A02G068600	0.104003	0.876291	1.85897	0.0385692	0.0195529	0	0	0
TraesCS1A02G068700	0	0.0396961	0	0	0	0	0	0
TraesCS1A02G068800	0	0	0	0	0	0	0	0
TraesCS1A02G068900	0	0	0	0.481462	0.720815	8.46257	17.122	4.34682
TraesCS1A02G069000	0	0	0	0	0	0	0	0
TraesCS1A02G069100	0	0.106312	0.673339	0.300613	0.47973	0.210989	0.206488	0.184054
TraesCS1A02G069200	0	0	0.0588135	0	0.0209508	0.0152882	0	0.0213582
TraesCS1A02G069300	6.29447	6.95119	1.8405	2.91059	3.18	1.03598	1.00621	0.47346
TraesCS1A02G069400	19.6465	19.5889	15.0163	8.46637	4.85035	3.86778	3.23886	5.30892
TraesCS1A02G069500	1.80888	1.62423	0.0986787	0.0780157	0	0	0	0.032629
TraesCS1A02G069600	21.961	3.37923	3.73346	2.06449	1.29297	0.915463	1.03278	4.83328
TraesCS1A02G069700	7.80909	11.6435	16.5371	4.19256	1.52747	0.562677	0.956642	3.93973
TraesCS1A02G069800	0	0	0	0	0	0	0	0
TraesCS1A02G069900	0.277823	0.911744	0.198372	0	0	0	0	0
TraesCS1A02G070000	1.39248	0.301631	0	0	0	0	0	0
TraesCS1A02G070100	0.823737	0.564386	0.528312	0.141654	0.0848615	0.0173805	0.01884	0.188184
TraesCS1A02G070200	15.1765	1.11697	2.24555	16.7146	13.8793	11.6297	13.0797	4.8057
TraesCS1A02G070300	17.5833	9.86256	2.00061	0.996916	0.920654	0.694023	0.735431	3.243
TraesCS1A02G070400	49.8211	1.9054	3.80522	0.152175	0.598476	0.376262	0.55905	5.15591
TraesCS1A02G070500	0.190741	0.0598689	0	0	0	0	0	0
TraesCS1A02G070600	12.7228	1.62281	1.07744	1.78529	1.1233	0.658959	0.525966	2.40395
TraesCS1A02G070700	1.5657	3.01389	4.71827	4.99107	3.30384	1.20721	1.40151	0.999615
TraesCS1A02G070800	0	0	0	0.0223066	0	0	0	0
TraesCS1A02G070900	0	0	0.0194787	0.0108668	0.079138	0	0	0
TraesCS1A02G071000	0	0	0	0	0	0	0	0
TraesCS1A02G071100	2.37989	2.52145	3.48617	1.20419	0.644478	0.395882	0.404842	0.132215
TraesCS1A02G071200	0.688645	1.35235	1.51674	0.343237	0	0.045247	0.0782659	0.0212398
TraesCS1A02G071300	4.72098	2.95004	2.30183	0.846187	0.528016	0.0949203	0.212192	0.595622
TraesCS1A02G071400	0.0546005	0.431067	0.0805723	0.151291	0.233398	0.288025	0.273558	1.00336
TraesCS1A02G071500	0.157166	0.183723	0.0409539	0	0	0.0342282	0	1.83268
TraesCS1A02G071600	5.27003	2.16894	2.77698	6.92274	10.7118	3.01613	4.15879	2.51088
TraesCS1A02G071657	0.93539	0.544431	0.672891	0.896633	0.891109	0.223257	0.703963	1.3107
TraesCS1A02G071700	6.38847	1.78028	2.00922	1.08896	1.36959	0.972042	1.16941	2.35671
TraesCS1A02G071800	18.1024	16.5069	9.87112	3.43354	2.22863	1.35553	1.30564	19.0688
TraesCS1A02G072000	41.8719	28.0199	29.7722	10.7947	5.69202	1.3079	2.02487	32.5202
TraesCS1A02G072100	2.92418	12.4282	60.7508	1.79748	0.022699	0	0.00834714	4.52075
TraesCS1A02G072200	16.5264	5.63941	10.5708	6.85944	3.73248	2.96269	1.66488	18.4118
TraesCS1A02G072300	0.0982156	4.48155	101.54	0.836444	0.0148668	0	0	0
TraesCS1A02G072400	0	0	0	0	0.0202885	0.148883	0.135826	0.0609099
TraesCS1A02G072500	0	0	0	0	0	0	0	0
TraesCS1A02G072600	43.2594	18.7698	22.5571	23.1577	21.5164	30.3906	33.761	23.7169
TraesCS1A02G072700	0	0.0566494	0.0515523	0	0	0	0	0.0390234
TraesCS1A02G072800	0.0885847	0.216448	0.337835	0.01493	0	0.0119877	0	0.279293
TraesCS1A02G072900	0	0	0	0	0	0	0	0
TraesCS1A02G072982	0.160363	0.14492	0.356353	0.0477372	0.100496	0	0.039429	0
TraesCS1A02G072986	0.35898	0.235887	0.222923	0.0802575	0.0828973	0	0	0.12481
TraesCS1A02G073000	0.741721	0.920871	0.683844	0.905896	0.573097	0.652685	0.499106	0.703742
TraesCS1A02G073100	0.0888817	0.025436	0.0966962	0.0268952	0.0265935	0.00992817	0.00972164	0.0953304
TraesCS1A02G073200	0	0	0	0	0	0	0	0.176406
TraesCS1A02G073300	0.147484	0.0465378	0.0107205	0.0830577	0.0129642	0.0179032	0.00903184	1.07273
TraesCS1A02G073400	7.47336	7.83433	11.0026	5.29621	2.81089	1.62327	2.36604	2.16152
TraesCS1A02G073500	0.522316	0.466758	0.263698	0.082322	0.0956862	0.0436014	0.0397644	0.0699956
TraesCS1A02G073600	0.581457	0.43645	0.19365	0.0204915	0.0660103	0	0.015379	0.0858297
TraesCS1A02G073700	0.0666111	0.139286	0	0	0	0	0	0
TraesCS1A02G073800	0.116588	0.102863	0	0	0	0	0	0
TraesCS1A02G073900	4.84488	1.67159	0.137243	0.127637	0	0.064756	0.0683529	0.134326
TraesCS1A02G074000	1.20012	0.604548	0.0596068	0.124232	0	0	0.0498784	0.094832
TraesCS1A02G074100	0.130844	0.0397046	0.0344972	0	0	0	0	0
TraesCS1A02G074200	0	0	0	0	0	0	0	0
TraesCS1A02G074300	0	0	0	0	0	0	0	0
TraesCS1A02G074400	33.7621	13.7279	20.3689	12.0308	11.085	6.46503	9.61408	15.612
TraesCS1A02G074800	4.49426	2.8279	2.27632	0.767568	0.576143	0.677044	1.67257	8.21024
TraesCS1A02G074900	0.469592	0.241537	0.504765	0.0923415	0.0412449	0.00991246	0.0323646	0.183433
TraesCS1A02G075000	7.57911	42.0747	6.96437	3.2256	2.0912	0.09194	0.0948579	1.96875
TraesCS1A02G075100	17.9189	16.844	4.16567	1.76847	0.952245	0.540292	0.658637	1.52007
TraesCS1A02G075200	0	0.0614276	0.0566024	0	0	0	0	0.227672
TraesCS1A02G075300	0.143884	0	0.0634162	0	0	0	0.0241092	0
TraesCS1A02G075400	0	0.0630799	0.0870956	0.0306645	0	0	0	0.0326906
TraesCS1A02G075500	1.68488	0.872055	1.14616	0.797803	0.699086	0.206775	0.169152	0.247303
TraesCS1A02G075600	7.9138	6.74362	4.82208	3.74123	2.86407	0.356873	0.64567	0.947244
TraesCS1A02G075700	2.09765	4.70408	0.888593	0.32194	0.118618	0.0105804	0.0424829	0.160607
TraesCS1A02G075800	25.4209	11.1515	0.805166	0.0370439	0.0638532	0.0186481	0.0479043	0.720224
TraesCS1A02G075900	1.11218	2.18304	1.25184	0.186321	0.261135	0	0.139274	0.0643306
TraesCS1A02G076000	12.1061	7.05883	5.84592	6.83206	4.76992	2.18481	2.54079	2.1573
TraesCS1A02G076100	12.1158	6.17344	8.12851	6.29351	4.49544	3.0727	2.67749	11.4591
TraesCS1A02G076200	0.041036	0	0	0	0	0	0	0.207652
TraesCS1A02G076300	0	0	0	0	0	0	0	0
TraesCS1A02G076400	3.03238	2.25123	1.32613	1.67419	1.43364	1.23612	1.4854	4.14183
TraesCS1A02G076500	0	0.052888	0.0929052	0.0133264	0.0263538	0	0.00981427	0
TraesCS1A02G076700	0.0607237	3.74254	0.312175	0	0	0.0496947	0.0834139	0.614742
TraesCS1A02G076800	0.0911268	0.0801484	0	0.0776835	0	0.0623741	0	0
TraesCS1A02G076900	2.33724	0.706552	0.373057	0.267057	0.482177	1.39781	2.6617	6.00079
TraesCS1A02G077000	0	0	0.0201458	0.102531	0.0643	0.0762478	0.0153178	0.108023
TraesCS1A02G077100	0.0723965	0	0	0	0	0.0930022	0	0.0676455
TraesCS1A02G077200	28.1051	20.6616	15.3982	10.4822	8.54097	5.44251	7.68727	13.4434
TraesCS1A02G077300	0.0137758	0	0.0217568	0	0	0	0	0
TraesCS1A02G077400	0	0	0	0	0	0	0	0
TraesCS1A02G077500	10.6932	1.23152	1.90524	2.22111	2.11603	2.47091	2.72236	11.1937
TraesCS1A02G077600	6.54671	3.27693	4.59626	3.43261	2.60156	1.43982	2.39418	3.8403
TraesCS1A02G077700	24.1293	8.46876	0.714504	0.269678	0.441856	0.530733	0.203544	4.33101
TraesCS1A02G077800	0	0.103578	0.181714	0.0168649	0	0	0	0.186619
TraesCS1A02G077900	0	0	0	0.043414	0	0	0	0
TraesCS1A02G078000	0	0	0.181533	0.0414635	0	0.0311721	0.0159084	0.0858977
TraesCS1A02G078100	8.09352	0.251167	0.259098	0.977691	0.351502	0.0121059	0.0120758	0.0831408
TraesCS1A02G078200	0	0	0.0166884	0	0	0	0	0.0967738
TraesCS1A02G078300	3.81352	2.29622	1.13132	0.755178	0.518838	0.233778	0.202713	0
TraesCS1A02G078400	0	0	0	0	0	0	0	0.0163672
TraesCS1A02G078500	0	0	0	0	0	0	0	0
TraesCS1A02G078600	0	0	0	0	0	0	0	0
TraesCS1A02G078700	2.88663	3.60191	2.66806	1.44175	1.04492	0.449207	0.629114	1.17152
TraesCS1A02G078800	24.9586	95.9357	23.3484	0.63236	2.23073	3.03337	17.6591	208.355
TraesCS1A02G078900	0	0.160592	0.093111	0.0259725	0.0539993	0.0398133	0.0198572	0.27571
TraesCS1A02G079000	0.0351776	0.184684	0	0	0	0.0235319	0	0
TraesCS1A02G079100	0	0	0	0	0	0	0	0
TraesCS1A02G079200	0	0	0	0	0	0	0	0
TraesCS1A02G079300	0	0.587336	0	0	0	0	0	0
TraesCS1A02G079400	0	0.018308	0	0	0	0	0	0
TraesCS1A02G079500	0	0	0	0	0	0	0	0
TraesCS1A02G079600	1.5213	0.86052	1.00447	0.253556	0.0172101	0.0499339	0.201628	0.544113
TraesCS1A02G079700	43.0842	19.2776	11.5991	5.56338	4.31758	2.40712	2.80434	8.99295
TraesCS1A02G079800	7.77086	9.43531	5.43057	1.12448	0.710178	0.168488	0.196575	0.157721
TraesCS1A02G079900	19.237	42.2762	37.2536	3.45247	0.270503	0.308418	0.563051	2.92208
TraesCS1A02G080000	1.9362	3.14794	0.179869	0.429919	0.142659	0.0247037	0.055139	0.660085
TraesCS1A02G080100	4.83219	2.59475	3.50883	2.04631	1.21432	1.11055	1.47749	0.724374
TraesCS1A02G080200	8.22904	5.07794	3.72854	1.92547	0.995553	0.306651	0.735905	1.21765
TraesCS1A02G080300	3.46888	2.49255	2.19906	0.89528	0.550202	0.12264	0.103853	0.397153
TraesCS1A02G080400	0	0.0484908	0	0	0	0	0	0
TraesCS1A02G080500	13.7639	3.69396	7.71672	0.562952	0.390659	0.253676	0.301704	1.14534
TraesCS1A02G080600	7.92665	3.00528	3.08033	0.102865	0.0313756	0.0223279	0	1.36747
TraesCS1A02G080700	15.5915	4.21762	5.1193	1.8251	1.42653	0.581398	0.579947	3.31281
TraesCS1A02G081000	0	0	0	0	0	0	0	0
TraesCS1A02G081100	0	0	0	0	0	0	0	0
TraesCS1A02G081200	0	0	0	0	0	0	0	0.0598106
TraesCS1A02G081300	33.0811	33.0109	3.53292	0.314487	0.230001	0.200868	0.534846	15.5615
TraesCS1A02G081400	20.6533	8.6899	3.13518	0.980715	0.802878	1.32294	2.88474	25.7128
TraesCS1A02G081500	0.0270801	0.0260753	0	0.0241838	0	0	0	0.0513445
TraesCS1A02G081600	39.0817	11.5582	1.27551	0	0	0	0.0130789	0.109466
TraesCS1A02G081700	12.3756	9.46382	0.826721	0	0	0	0.0148585	0.130764
TraesCS1A02G081800	0	0	0	0	0	0	0	0
TraesCS1A02G081900	11.0885	5.07276	0.464992	0	0	0	0	0
TraesCS1A02G082000	15.2075	1.10305	1.19987	0.0952016	0	0.0360263	0.0561381	16.0951
TraesCS1A02G082100	1.60841	1.51349	0.437572	0.269458	0	0.102371	0.182356	0.317211
TraesCS1A02G082200	5.07501	2.65296	5.49921	1.62338	1.68309	2.74889	4.37307	27.9778
TraesCS1A02G082300	0.142465	0	0	0	0	0	0	0
TraesCS1A02G082400	0	0	0.0536126	0.0395686	0.0203828	0.0453119	0	0.0415582
TraesCS1A02G082500	29.4811	1.77428	22.3485	2.94142	1.8906	0.757401	0.906274	31.6588
TraesCS1A02G082600	10.4657	11.5346	10.5668	6.13767	5.46148	3.45461	3.26237	6.35157
TraesCS1A02G082700	0.148494	2.48236	0.141702	0	0	0.331118	1.58665	3.4322
TraesCS1A02G082800	0	0	0	0	0.142082	0	0	0.271085
TraesCS1A02G082900	0	0	0	0	0	0	0	0
TraesCS1A02G083000	9.70581	3.03694	0.249453	0.0110335	0	0	0	0.643211
TraesCS1A02G083100	0.114626	0.0663996	0.041473	0.0448294	0.0115464	0	0	0
TraesCS1A02G083300	1.5377	0.0948925	0.62981	0	0	0	0.0144982	0.484823
TraesCS1A02G083400	57.8714	48.0796	48.8525	28.8728	20.7914	14.1627	13.1855	20.5152
TraesCS1A02G083500	27.108	7.43738	1.74349	0.916535	0.440734	0.0954031	0.0959293	1.45214
TraesCS1A02G083600	0	0	0	0	0	0	0	0
TraesCS1A02G083700	0	0	0	0	0	0	0	0
TraesCS1A02G083800	0	0	0.234612	11.0621	26.5365	77.5052	245.975	919.264
TraesCS1A02G083900	0	0	0	0	0	0	0	0
TraesCS1A02G084000	0	0.0401568	0	0	0	0	0	0.122854
TraesCS1A02G084100	3.82227	5.28694	9.21253	5.65181	4.3255	1.79376	2.5085	5.72352
TraesCS1A02G084200	4.08961	4.91244	12.1697	18.9129	17.9801	6.22452	8.11654	7.00189
TraesCS1A02G084300	0.529229	0.786517	0.0694113	0	0	0.0429889	0.015992	0.0394066
TraesCS1A02G084400	1.31062	0.793157	0.464178	0.570715	0.532029	0.517899	0.597678	0.524998
TraesCS1A02G084500	7.44335	1.96022	2.27699	0.908775	0.883435	1.2457	1.05217	3.31151
TraesCS1A02G084600	0	0	0	0	0	0	0.0646835	1.59686
TraesCS1A02G084700	0	0	0	0	0	0	0	0
TraesCS1A02G084800	0	0	0	0	0	0	0	0.359242
TraesCS1A02G084900	0.0335577	0.0580597	0	0	0	0	0.0244214	1.08167
TraesCS1A02G085000	7.18143	5.96567	6.3567	1.61597	0.879041	0.670374	0.72434	3.31934
TraesCS1A02G085100	0.0627129	0	0	0	0	0	0	0
TraesCS1A02G085200	0	0	0	0	0	0	0	0.788771
TraesCS1A02G085300	0	0.30618	0.039341	0	0	0	0	0.0446698
TraesCS1A02G085400	0.218982	0.190738	0.38234	0	0	0	0	0.165846
TraesCS1A02G085500	4.62425	4.02159	1.33159	2.55383	2.33278	1.23152	0.392134	0.514711
TraesCS1A02G085600	56.9756	61.7006	179.562	626.523	372.343	137.26	141.308	50.9643
TraesCS1A02G085700	1.13551	0.606779	0.382049	0.443463	0.233849	0.0478863	0.147844	0.130758
TraesCS1A02G085800	1.37542	0.162566	0.579785	1.61377	1.14842	1.22566	1.36516	4.50873
TraesCS1A02G085900	3.04861	2.56033	4.17199	2.70683	1.51601	0.375277	0.544959	1.0547
TraesCS1A02G086000	0	0	0	0	0	0	0	0
TraesCS1A02G086100	0.61275	0.404932	1.77998	14.2047	58.5226	139.62	77.4537	15.8164
TraesCS1A02G086200	2.14107	1.60875	1.55747	1.81843	1.87496	2.44158	2.96666	6.02889
TraesCS1A02G086300	0	0.0197781	0	0	0	0	0	0
TraesCS1A02G086400	0	0	0	0	0	0	0	0
TraesCS1A02G086500	35.0698	18.2289	9.66647	8.62395	7.38364	3.20579	3.6272	4.09584
TraesCS1A02G086600	28.8082	22.6519	28.7884	10.811	7.14018	3.37883	5.97907	14.7569
TraesCS1A02G086700	0	0	0.106764	0	0	0	0	0.116453
TraesCS1A02G086800	9.58744	5.84234	3.44286	4.63382	3.78562	1.76733	2.62026	8.19985
TraesCS1A02G086900	9.96217	8.41243	6.56158	4.82659	2.54497	0.688712	0.956879	1.63171
TraesCS1A02G087000	0	0	0	0.0213901	0	0	0	1.17227
TraesCS1A02G087100	2.8234	0.462657	1.29629	1.56248	2.13609	0.689095	0.548363	0.32436
TraesCS1A02G087200	0.166825	0.265866	0.613725	0	0	0	0	0.0280206
TraesCS1A02G087300	0.202417	0.172906	2.51756	1.02575	1.04383	0.239343	0.171084	0.218072
TraesCS1A02G087400	0.107687	0.0779464	0.12126	0	0.0582603	0	0.0767031	5.12807
TraesCS1A02G087500	3.73397	3.05291	3.09583	3.3544	3.97741	0.508354	0.634346	0.950435
TraesCS1A02G087600	0	0.0606135	0.999359	0.976721	0.761094	0.253636	0.620862	0.766697
TraesCS1A02G087700	0	1.15501	19.8263	17.0776	13.4959	9.61006	7.94105	8.20979
TraesCS1A02G087900	8.13275	7.38519	5.10506	2.71324	1.86369	0.604393	0.925644	4.86752
TraesCS1A02G088000	12.6123	10.2528	6.77925	3.57196	3.1225	1.13962	2.1612	4.19854
TraesCS1A02G088100	27.1281	14.175	19.6907	9.30724	8.14657	3.75902	4.68566	8.35963
TraesCS1A02G088200	6.23952	6.68944	4.81115	1.92038	1.49065	0.329852	0.47755	1.53298
TraesCS1A02G088300	0	0.0301454	0.0980941	0	0	0	0	23.127
TraesCS1A02G088400	0	0	0	0	0	0	0	0.843193
TraesCS1A02G088600	2.15238	0.884179	0.402429	0.0762821	0.0985036	0	0	0.256497
TraesCS1A02G088700	0.146395	0.0280975	0	0	0	0	0	0.0150201
TraesCS1A02G088800	2.36273	1.28462	1.68365	1.06488	0.603027	0.133848	0.228247	0.535026
TraesCS1A02G088900	13.8167	8.77546	5.41812	5.70273	5.0297	4.86528	8.15935	17.7758
TraesCS1A02G089000	0	0	0	0	0	0	0	0
TraesCS1A02G089100	15.4815	8.61051	9.62931	10.7343	7.22682	1.64281	1.96315	5.35947
TraesCS1A02G089200	0.080406	0.218643	0.463102	0.322344	0.342405	0.0544116	0.138949	0.0375712
TraesCS1A02G089300	0.690621	1.53572	5.50901	2.57172	1.35252	0.720766	0.582027	2.38435
TraesCS1A02G089400	1.33769	1.22682	2.22812	1.70523	1.5146	0.629088	0.125133	0.102656
TraesCS1A02G089500	0.018099	0.112742	0.0436405	0	0	0	0	0.0338283
TraesCS1A02G089600	0.750662	0.407516	4.82615	0	0.0567729	0	0	10.8268
TraesCS1A02G089700	0	0	0	0	0	0	0	0.021974
TraesCS1A02G089800	0.46917	0.730953	0.0963525	0	0	0	0	0.0368479
TraesCS1A02G089900	87.6743	58.7839	65.0047	32.7944	22.0402	3.95845	5.26316	35.519
TraesCS1A02G090000	12.0554	5.74326	8.65841	9.81314	10.2166	5.27989	6.36701	9.71869
TraesCS1A02G090100	24.5522	18.6022	11.3859	9.11873	7.49701	6.23597	7.47028	5.07186
TraesCS1A02G090200	0	0	0	0	0	0	0	0
TraesCS1A02G090300	5.71604	7.33555	4.17387	1.02676	0.846737	0.475195	0.600601	3.21658
TraesCS1A02G090400	0.179163	0.10395	0	0	0	0	0	0
TraesCS1A02G090500	0	0	0.199269	1.58569	6.74907	3.16083	0.51882	0.108874
TraesCS1A02G090600	10.184	7.75551	12.3461	6.10005	3.64155	2.74973	3.00142	7.84581
TraesCS1A02G090700	0.0718135	0.0641073	0	0.0877996	0.0402998	0.0287389	0	0
TraesCS1A02G090800	4.93102	0.49005	0.207474	0.753341	0.22781	0.439939	0.259188	0.277514
TraesCS1A02G090900	0	0	0	0	0	0	0	0.452251
TraesCS1A02G091000	52.3074	16.036	15.3238	11.8453	12.1051	8.32772	12.2209	20.9604
TraesCS1A02G091100	50.1965	43.2766	26.102	16.0925	10.5551	2.01349	3.16746	9.69241
TraesCS1A02G091200	9.51721	5.18466	2.77592	4.13133	3.08233	1.38045	2.91302	11.2438
TraesCS1A02G091300	62.4935	16.6996	13.9867	5.06842	2.56705	0.689967	1.25696	8.36594
TraesCS1A02G091400	3.82109	2.69937	3.36036	0.90928	0.470146	0.0656891	0.0992524	0.361722
TraesCS1A02G091500	0.152931	0.423207	8.98061	41.0567	45.395	5.58452	8.07029	1.50496
TraesCS1A02G091600	0	0	0	0	0	0	0	0.018541
TraesCS1A02G091700	0.260758	0	0.471716	0.303466	0.109356	0.076413	0	0
TraesCS1A02G091900	0.106909	0	0	0	0	0.212838	0	0
TraesCS1A02G092000	0.11001	0.093449	0.137023	0	0	0.0706609	0	0
TraesCS1A02G092100	1.42068	0	0	0	0	0	0	0.0139057
TraesCS1A02G092200	0.0277611	0	0.0215932	0.025012	0.229595	3.69222	6.32529	1.05871
TraesCS1A02G092300	0.234344	0.0201169	0.0183069	0.0399244	0.0634355	0.136972	0.0168712	0.191843
TraesCS1A02G092400	0	0	0	0	0	0	0	0
TraesCS1A02G092500	0.246362	0.091148	0.138656	0	0	0	0	0.0232906
TraesCS1A02G092600	0	0	0	0	0	0	0	0
TraesCS1A02G092700	21.9216	29.632	37.4939	43.5287	26.6312	14.4208	11.3188	3.8662
TraesCS1A02G092800	0.962202	0.691867	0.0577878	0	0	0	0	0.0222038
TraesCS1A02G092900	571.83	564.784	758.427	364.747	206.834	35.4771	27.7077	129.959
TraesCS1A02G093000	0.356114	0.030745	0.0773107	0.230294	0.119105	1.43041	3.60414	19.3722
TraesCS1A02G093100	0.0281923	0	0	0	0.0254983	0	0	0.0520218
TraesCS1A02G093200	0.347379	0.628346	0.813415	0.368084	0.264182	0.232038	0.459783	0.469646
TraesCS1A02G093300	0.0646991	0.0111268	0.225579	0.41026	0.374649	0.0843124	0.0431888	0.0709826
TraesCS1A02G093400	9.41532	3.65769	1.18893	2.24699	1.79504	0.138734	0.663154	0.701071
TraesCS1A02G093500	0	0	0	0	0	0	0	0.0962439
TraesCS1A02G093600	0	0	0.0933949	0.0994728	0.219374	0	0	0.112193
TraesCS1A02G093700	0.608003	0.340161	0.101735	0.303807	1.03488	0.0643539	0.351658	0.29608
TraesCS1A02G093800	173.942	89.3019	145.12	42.6417	36.1216	28.4114	33.4401	79.501
TraesCS1A02G093900	40.2408	28.665	23.9009	36.2087	25.4791	3.2759	5.09365	7.71116
TraesCS1A02G094000	10.2527	10.3136	9.07383	10.2655	5.41821	1.81773	2.65859	1.47888
TraesCS1A02G094100	0	1.00712	5.17368	0.826696	1.11058	1.68683	1.42045	1.39787
TraesCS1A02G094200	5.51684	8.90613	0.355597	0.144985	0.0297207	0.00677346	0.00755922	0.0375178
TraesCS1A02G094300	0	0.10386	0.268212	0.079532	0.126368	0	0	0
TraesCS1A02G094500	17.9403	11.6575	2.89643	0.357936	0.195934	0.188671	0.460697	0.296601
TraesCS1A02G094600	0	0	0	0	0	0	0	0
TraesCS1A02G094700	8.22532	13.7387	5.73082	0.0596216	0	0.113512	0.00891273	0.221406
TraesCS1A02G094800	2.37064	1.75896	2.32347	0.686689	0.211728	0.032662	0.178681	0.256414
TraesCS1A02G094900	4.24731	0.457613	1.07677	0.39231	0.21624	0.0511546	0.0282878	1.45006
TraesCS1A02G095000	24.928	28.1109	29.9786	16.7705	11.9889	4.56147	6.27366	7.2329
TraesCS1A02G095100	41.7117	26.3092	35.5919	31.9237	27.3256	18.1853	17.7551	23.8167
TraesCS1A02G095200	5.70147	5.86723	4.03755	1.12999	0.660595	0.141321	0.166861	0.511008
TraesCS1A02G095300	0	0.259721	0.539847	0	0	0	0.0170891	0.0433305
TraesCS1A02G095400	0.727935	0.656957	0.117886	0.0437585	0.0902377	0.0976127	0.101125	0.268457
TraesCS1A02G095500	22.8555	8.57407	9.91717	6.62023	5.88804	5.37135	5.82823	8.31384
TraesCS1A02G095600	0.580496	0.0518813	0.198912	0	0	0	0.0384015	0.0178482
TraesCS1A02G095700	0	0	0	0	0	0	0	0
TraesCS1A02G095800	1.06659	0.769997	0.465202	0	0	0.155471	0.609344	12.42
TraesCS1A02G095900	0.0305774	0.0286126	0.0975451	0.523942	0.306178	0.0806584	0	0.0270053
TraesCS1A02G096000	25.1337	30.1964	48.5628	25.4954	13.7412	8.19886	10.6757	12.0026
TraesCS1A02G096100	21.8753	15.7268	23.1632	13.8777	11.1456	6.68329	5.27799	4.77138
TraesCS1A02G096200	5.50624	2.15197	3.5443	2.44726	2.35044	1.28963	1.36698	1.39876
TraesCS1A02G096300	1.48417	0	0.0366138	0	0	0.0151175	0	0
TraesCS1A02G096400	0.185255	0.249928	0.0248542	0	0	0	0	0.0278709
TraesCS1A02G096500	498.225	633.65	820.014	346.006	183.529	22.1503	34.5311	179.236
TraesCS1A02G096600	5.88826	3.72503	0.859832	1.03251	0.919848	0.294789	0.208279	4.69039
TraesCS1A02G096700	0	0	0	0	0	0	0	0
TraesCS1A02G096800	0.0190198	0.369374	4.85723	2.82182	2.00118	1.86013	1.07779	0.384093
TraesCS1A02G096900	0	0	0	0	0	0	0	0
TraesCS1A02G097000	0.731355	0.85269	0.129242	0	0	0	0.027221	0.294058
TraesCS1A02G097100	1.92069	3.49338	5.56662	3.20699	1.71917	0.433129	0.382842	1.70491
TraesCS1A02G097200	15.5781	13.2873	12.1493	5.14236	3.17017	2.91573	3.76088	25.3997
TraesCS1A02G097300	4.79672	1.45341	4.97247	3.82571	4.24471	5.74518	3.39355	8.82259
TraesCS1A02G097400	69.6608	75.3646	90.6795	27.6419	23.5215	8.28246	5.3205	24.1445
TraesCS1A02G097500	5.5922	3.24659	1.48598	1.33198	1.40334	0.667754	0.642973	1.53793
TraesCS1A02G097600	10.9073	5.48503	3.92683	3.46964	1.53225	0.613805	1.31787	2.30392
TraesCS1A02G097700	159.178	217.805	214.698	66.6247	33.7081	8.79393	14.7044	51.8381
TraesCS1A02G097800	0	0	0	0	0	0	0	0
TraesCS1A02G097900	0	0	0	0	0	0	0	0
TraesCS1A02G098000	0	0	0	0	0	0	0	0
TraesCS1A02G098100	0	0	0	0	0	0	0	0
TraesCS1A02G098200	0	0	0	0	0	0	0	0
TraesCS1A02G098300	0	0	0	0	0	0	0	0
TraesCS1A02G098400	0	0	0	0	0	0	0	0
TraesCS1A02G098500	0	0	0	0	0	0	0	0
TraesCS1A02G098600	0	0	0	0	0	0	0	0
TraesCS1A02G098700	0	0	0	0	0	0	0	0
TraesCS1A02G098800	0	0	0	0	0	0	0	0
TraesCS1A02G098900	0.0143238	0	0.0114646	0	0	0	0	0
TraesCS1A02G099000	19.9016	3.58899	3.88018	2.98423	2.06285	3.13917	2.84347	7.29697
TraesCS1A02G099100	3.86282	0.197909	3.91544	5.02998	6.53835	0.477062	0.0269286	0
TraesCS1A02G099200	0	0	0	0	0	0	0	0
TraesCS1A02G099300	21.9879	48.5206	40.9787	39.7113	29.5259	5.44358	6.12337	5.5659
TraesCS1A02G099400	9.28402	13.1015	9.27155	0.943407	0.387476	0.337446	0.481445	0.756178
TraesCS1A02G099500	20.4031	35.1417	42.1026	14.455	6.4829	0.746578	0.711666	2.54321
TraesCS1A02G099600	0.821606	0.671282	0.345977	0.0652785	0.0686049	0.0244677	0.0655308	0.0421495
TraesCS1A02G099700	1.78027	1.68428	0.636356	0.307572	0.344473	0.106031	0.255675	0.0244985
TraesCS1A02G099800	0	0	0	0	0	0	0	0
TraesCS1A02G099900	3.89442	1.58838	1.07003	0.125373	0.117338	0.0587678	0.267856	0.318116
TraesCS1A02G100000	1.30963	1.21599	1.00122	0.497817	0.0812743	0.145936	0.299367	0.361483
TraesCS1A02G100100	0.0266586	0.0226454	0.0228367	0.0462723	0.0956009	1.63466	1.90529	0.314838
TraesCS1A02G100200	8.47907	4.65022	1.67582	1.21426	0.942049	0.464684	1.36491	3.4688
TraesCS1A02G100300	0	0.0107068	0	0	0.0454891	0	0	0.0230811
TraesCS1A02G100400	6.12457	3.53428	2.38621	2.93977	2.44885	0.56425	0.84552	2.01838
TraesCS1A02G100500	0.858883	0.694726	0.380862	0.206464	0.0151493	0.0207971	0.0876306	0.2019
TraesCS1A02G100600	1.46224	5.75234	5.44147	4.5637	3.05151	0.826693	0.59669	0.0463539
TraesCS1A02G100700	0	0	0.153233	0.105249	0.172646	0	0	0.169893
TraesCS1A02G100800	5.37005	5.10888	7.3116	5.78626	5.26693	2.49689	3.0476	3.27427
TraesCS1A02G101000	2.3739	0.872771	1.48479	2.14954	1.69821	0.496328	0.54791	0.563051
TraesCS1A02G101100	1.13972	0.726247	0.34771	0.376231	0.287062	0.202257	0.293447	0.427223
TraesCS1A02G101200	2.31204	3.12571	0.853327	0.304633	0.119135	0.0687828	0.16426	0.435867
TraesCS1A02G101300	1.14957	1.7207	0.447659	0.0440679	0.0181851	0.00423354	0.00414547	0.0746874
TraesCS1A02G101400	0.0180534	0	0	0.0161226	0	0.0119324	0	0
TraesCS1A02G101500	0.915196	0.278519	0.418756	0.385746	0.136444	0	0.0293253	0.373659
TraesCS1A02G101600	0.871332	0.268086	0.281997	0.242036	0.092138	0.00827975	0.0082592	0.125032
TraesCS1A02G101700	0.317612	0.152159	0.185007	0.126562	0	0	0.0376864	0.0247838
TraesCS1A02G101800	0.154106	0.477275	0.226713	0.272904	0.0723062	0	0	0
TraesCS1A02G101900	14.5468	17.7867	26.3974	9.68747	5.24768	1.29118	1.95657	3.19444
TraesCS1A02G102000	0	0.481748	0.697113	0	0	0.215703	0.367528	2.09974
TraesCS1A02G102100	0.0284771	0.10256	0.113964	0	0	0	0.0961464	0.18786
TraesCS1A02G102200	0.261372	0.156059	0.287225	0.0336825	0	0.0788186	0	0
TraesCS1A02G102300	9.3646	4.6569	2.05871	1.09452	1.12482	0.220799	0.266524	1.03065
TraesCS1A02G102400	15.5993	6.4081	0.922947	0.0126156	0	0	0.0872274	0.739223
TraesCS1A02G102500	12.1708	20.7063	30.9497	6.73311	2.81778	0.401534	0.776811	2.78277
TraesCS1A02G102600	34.9836	46.3798	39.2814	9.85725	4.83577	0.959675	1.29748	8.32451
TraesCS1A02G102700	3.0238	0.737862	0.242088	0.183022	0.531845	0.64407	2.50163	6.1447
TraesCS1A02G102800	3.3326	0.62542	0.785031	0.333379	0.521265	0.499632	0.448681	0.984146
TraesCS1A02G102900	2.06047	3.45301	0.770645	0.0254899	0	0.059528	0.0204157	3.84038
TraesCS1A02G103000	0.269255	0.0233119	0	0	0	0.0177304	0.0542911	2.44913
TraesCS1A02G103013	0.251344	0.0542941	0.3027	0.0526243	0	0	0	0
TraesCS1A02G103014	0.400844	0.146475	0	0	0	0	0	0
TraesCS1A02G103019	0.680114	0.198793	0.180907	0	0	0	0	0
TraesCS1A02G103100	1.19527	1.95613	1.20819	0.180976	0.0181032	0	0	0.380428
TraesCS1A02G103200	0	0	0	0	0	0	0	0
TraesCS1A02G103300	0.0540985	0.0965766	0.0884217	0	0	0	0	0
TraesCS1A02G103400	0	0	0	0	0	0	0	0
TraesCS1A02G103500	0	0.0267161	0.180345	0	0	0	0	0
TraesCS1A02G103600	0.531621	27.8296	165.21	114.393	29.7699	1.1876	0.381956	0
TraesCS1A02G103700	0	0.170313	0	0	0	0	0	0
TraesCS1A02G103800	0	0	0	0	0	0	0	0
TraesCS1A02G103900	13.1819	1.22497	0.793924	0.267349	0.220937	0.0625819	0.376899	8.43351
TraesCS1A02G104000	1.64301	1.8806	7.8075	9.69522	5.90632	1.64881	2.01639	1.03292
TraesCS1A02G104100	0	0	0	0	0	0	0	0
TraesCS1A02G104200	0	0	0.0174259	0	0	0	0	0
TraesCS1A02G104300	0	0	0.0153066	0	0	0	0	0
TraesCS1A02G104500	23.4157	10.5993	4.85296	4.16935	3.99572	3.4203	6.4169	16.3874
TraesCS1A02G104600	0.197738	0.157727	0.0801447	0.157122	0.0191899	0	0.161104	0.47857
TraesCS1A02G104700	8.77716	7.71956	9.29507	5.5172	2.87924	0.373482	0.473701	2.19491
TraesCS1A02G104800	0	0	0	0	0	0	0	0
TraesCS1A02G104900	0	0	0	0	0	0	0	0
TraesCS1A02G105000	0	0	0	0	0	0	0	0
TraesCS1A02G105100	0	0	0.114304	0	0	0	0	0
TraesCS1A02G105200	0	0	0	0	0	0	0	0
TraesCS1A02G105300	0.715157	0.662898	0.0763776	0.037251	0.0251759	0.0820484	0.242958	0.113696
TraesCS1A02G105400	185.375	229.136	316.003	102.419	57.3179	10.8888	12.4907	63.2127
TraesCS1A02G105500	21.0257	14.7856	14.2113	7.48387	5.93429	5.09921	4.22178	10.7051
TraesCS1A02G105600	47.7489	75.0047	74.6137	43.0609	21.3297	3.49457	5.8529	43.5365
TraesCS1A02G105700	1.62381	0.964358	0.229599	0.0949426	0.10272	0.018421	0.0678667	0.0519791
TraesCS1A02G105800	22.926	9.84222	5.78266	5.81548	9.8544	7.56735	7.08018	6.40743
TraesCS1A02G105900	11.0103	8.33575	1.71232	0.171183	0.347202	0.691141	1.96857	9.60659
TraesCS1A02G106000	29.9261	23.9169	36.9537	28.0063	16.5296	5.907	6.26966	7.46855
TraesCS1A02G106100	20.027	15.2479	7.92173	2.48182	2.10106	0.929137	2.46246	8.91473
TraesCS1A02G106200	0.234373	0.193195	0.0154923	0.0172858	0.0354878	0.0388443	0.0796284	0.0558315
TraesCS1A02G106300	4.68761	4.43799	4.2416	1.40136	0.871313	0.132678	0.338891	0.497011
TraesCS1A02G106400	0.102667	0	0	0	0	0	0	0.03228
TraesCS1A02G106500	3.36739	3.30122	1.55804	0.577427	0.340912	0.121303	0.0642955	0.67525
TraesCS1A02G106600	18.9369	17.0005	21.2938	13.2108	9.16697	15.5713	20.7853	60.0752
TraesCS1A02G106700	0.133394	2.01519	0.612485	0	0	0.0437658	0.111783	0.030941
TraesCS1A02G106800	0.10653	1.23951	1.46188	0.0919175	0.0319348	0	0.0942675	0
TraesCS1A02G106900	0	0	0	0	0	0	0.0115386	0
TraesCS1A02G107000	0.00869011	0.178786	1.42329	0.105636	0.0168054	0	0	0
TraesCS1A02G107100	0.889703	33.2948	76.8273	0.0411962	0	0.00978971	0	0
TraesCS1A02G107200	0.0307046	0.129639	82.2675	333.429	215.916	50.1795	36.3377	7.38825
TraesCS1A02G107300	13.7274	10.3681	6.16243	4.32219	3.02903	0.615638	0.593395	1.52523
TraesCS1A02G107400	0	0	0	0	0	0	0	0
TraesCS1A02G107500	0	0.0182419	0.155285	0	0	0	0	0
TraesCS1A02G107600	26.7104	6.17682	3.48512	4.87328	5.10817	2.60156	2.91451	9.02639
TraesCS1A02G107700	9.80311	0.0229307	1.71364	0.525317	0.462533	0.295839	0.0349485	1.16654
TraesCS1A02G107800	28.1708	33.7313	33.6157	9.58096	5.08741	1.48563	2.67123	8.56356
TraesCS1A02G107900	13.6939	14.612	17.488	12.6718	5.96755	5.73228	3.63532	6.23648
TraesCS1A02G108000	15.5671	18.409	19.7475	7.20307	4.59864	1.62824	1.57983	5.47856
TraesCS1A02G108100	13.1821	12.1774	6.07242	11.1462	7.94932	3.1298	3.06536	4.76781
TraesCS1A02G108200	0	0	0.233427	0	0.0324706	0	0	0.0313925
TraesCS1A02G108300	12.7314	9.16357	7.68815	9.21316	8.62399	7.03172	8.02095	5.98321
TraesCS1A02G108400	0	0	0.0175442	0	0	0	0	0.100622
TraesCS1A02G108500	49.218	4.09817	1.28974	0	0	0	0	2.36006
TraesCS1A02G108600	5.58834	2.41206	0.486585	0.300855	0.177616	0.226772	0.928852	1.02028
TraesCS1A02G108800	3.43969	3.06186	3.48608	1.06226	0.474809	0.075883	0.165026	0.835965
TraesCS1A02G108900	7.54895	4.8882	8.45003	8.11197	5.3341	0.979801	1.03555	1.32091
TraesCS1A02G109000	0.0232014	0	0.0554245	0	0	0	0	0.0220091
TraesCS1A02G109100	0.0165781	0	0	0	0	0	0	0.0450143
TraesCS1A02G109200	20.4536	18.1303	13.2099	4.31434	3.1109	2.76175	3.60507	5.98784
TraesCS1A02G109300	20.6142	27.9795	37.3254	13.6724	5.81981	1.23392	1.68188	3.8563
TraesCS1A02G109400	4.22657	3.3863	2.40973	0.487715	0.233775	0.00483191	0.00977308	0.121187
TraesCS1A02G109500	4.39018	5.7232	6.49641	3.92068	1.78265	0.316786	0.93788	2.98973
TraesCS1A02G109600	0.202352	0.124892	0.0753816	0.0264278	0.106518	0	0.0576736	0.0259058
TraesCS1A02G109700	0.57649	0.589364	0.680124	0.349505	0.237797	0.0305956	0.113228	0.328524
TraesCS1A02G109800	0	0	0	0	0	0	0	0
TraesCS1A02G109900	0	0	0.0916778	0	0	0	0	0
TraesCS1A02G110000	0.531498	0	0.465668	0.0101832	0.0109506	0.0157906	0.00815609	0.861867
TraesCS1A02G110100	31.2649	15.2273	17.7782	23.9473	20.9081	10.6811	11.8122	9.1825
TraesCS1A02G110200	31.6474	23.8107	33.6264	25.5659	19.7332	10.9496	8.88195	15.6583
TraesCS1A02G110300	69.3393	33.5809	27.1018	21.7649	18.0742	21.4703	22.7493	94.3365
TraesCS1A02G110400	0.683774	0.295455	0.240827	0	0	0	0	0.178676
TraesCS1A02G110500	0	0.0550038	0.352269	0.0558494	0.349395	0.0413343	0.0846149	0
TraesCS1A02G110600	14.6463	197.243	206.119	0.089908	0	0	0	0
TraesCS1A02G110700	2.01936	0.764872	0.511763	0.708962	0.785625	0.216963	0.157295	0.168673
TraesCS1A02G110800	0.365346	0.637402	0.265601	0	0	0	0	0.909744
TraesCS1A02G110900	5.77349	4.68457	5.98161	3.41167	2.21085	0.712537	1.06855	1.81742
TraesCS1A02G111000	3.66515	2.01916	2.73882	0.300242	0.150942	0.35869	0.421061	5.00092
TraesCS1A02G111100	7.19138	2.77853	2.67606	2.64031	1.86319	0.864335	0.841174	0.899677
TraesCS1A02G111300	26.052	21.9917	22.867	15.4404	11.9179	3.28837	3.45706	2.89098
TraesCS1A02G111400	0	0	0	0	0	0	0	0
TraesCS1A02G111500	4.66943	0.217145	0	0	0	0	0	0.131442
TraesCS1A02G111600	3.21488	2.93735	3.7607	2.50755	0.955828	0.552	1.02639	1.77455
TraesCS1A02G111700	0	0	0	0	0	0	0	0.129796
TraesCS1A02G111800	28.0429	3.14548	0.420588	0	0.019096	0	0	0.0973614
TraesCS1A02G111900	7.8967	4.03428	2.22523	1.14775	0.600209	0.213784	0.24855	4.29813
TraesCS1A02G112000	10.4628	14.224	25.9328	14.0637	7.07367	1.03491	0.970553	3.23675
TraesCS1A02G112100	3.79217	3.86156	11.6135	8.34312	7.56521	6.33196	9.67226	5.97326
TraesCS1A02G112200	2.87804	11.7638	15.8296	5.0502	2.69411	1.12603	1.85916	1.89173
TraesCS1A02G112300	0	0	0	0	0	0	0	0
TraesCS1A02G112400	22.1601	14.0728	8.38426	16.3642	17.0062	8.04731	8.2174	11.3704
TraesCS1A02G112500	519.509	405.459	483.39	273.767	193.58	68.9005	46.6961	191.866
TraesCS1A02G112600	14.6851	7.42112	11.1065	9.19503	8.27222	4.8173	3.52132	10.251
TraesCS1A02G112700	1.31082	0.527535	0.162797	0.0834821	0.24861	0.263519	0.68821	3.22141
TraesCS1A02G112800	11.7993	9.18973	21.6839	15.4752	6.43413	5.89432	6.60986	6.90023
TraesCS1A02G112900	0	0	0	0	0	0	0	0
TraesCS1A02G113000	0	0	0	0	0	0	0	0
TraesCS1A02G113100	2.07482	12.3442	32.1563	2.04684	0.840109	0.600306	0.057795	0.159678
TraesCS1A02G113200	0.0253216	0.048111	0.187044	0	0	0	0	0.0233471
TraesCS1A02G113300	0.223106	1.26994	2.85892	0.030861	0.015543	0.011342	0.0363768	0.648153
TraesCS1A02G113400	0.27271	0.0471341	0.567444	3.91461	3.04467	0.629909	0.242519	0.101776
TraesCS1A02G113500	0.0628391	0	0.0829116	0.306635	0.212454	0.0837437	0.218291	0.0397399
TraesCS1A02G113600	0.310178	0.402952	2.34825	11.7699	8.29239	2.56541	1.352	0.150642
TraesCS1A02G113700	10.7832	7.6147	7.11007	3.49072	1.72089	1.00485	1.74438	1.19507
TraesCS1A02G113800	0.0460818	0.380161	0.0245689	0.0136211	0	0	0	0.0217919
TraesCS1A02G113900	0.0148133	0.0265228	0.0360232	0.744734	0.654885	0.115993	0	0
TraesCS1A02G114000	3.78688	2.15272	0.486877	0.199131	0.226698	0.162696	0.183835	0.122095
TraesCS1A02G114100	5.35678	4.17145	6.96111	4.09878	4.07905	2.70064	1.76664	1.23005
TraesCS1A02G114200	0	0	0	0	0	0	0	0
TraesCS1A02G114300	18.4422	14.0039	13.3478	8.63389	4.63663	2.94954	2.98864	6.36474
TraesCS1A02G114400	5.08874	3.93258	3.83759	3.32244	2.13209	0.926448	0.670269	2.07349
TraesCS1A02G114500	0.0970717	0.0386774	0	0	0	0	0	0
TraesCS1A02G114600	3.27176	2.17434	2.13101	1.6346	1.2592	0.230898	0.427265	1.12967
TraesCS1A02G114700	0.661913	1.16196	0.0838468	0	0	0	0	0
TraesCS1A02G114800	2.46452	0	0	0	0	0	0	0
TraesCS1A02G114900	0.0368891	0.71421	9.56484	6.02254	2.37444	1.42535	1.37676	0.0448986
TraesCS1A02G115000	3.17707	3.83449	0.900497	0.554607	0.230465	0.3335	0.993801	4.23298
TraesCS1A02G115100	19.7082	13.0361	9.9682	4.87308	4.02984	1.97839	2.68501	10.0435
TraesCS1A02G115200	0.611795	0.745732	6.43248	5.61885	3.87025	0.343385	0.25891	0.343559
TraesCS1A02G115300	0.00996008	0.0522908	0.0168517	0	0.0188919	0.00681743	0.0140224	0.0742324
TraesCS1A02G115400	25.8658	15.0649	55.8141	53.77	43.6102	33.6771	32.9717	21.5525
TraesCS1A02G115500	3.91501	3.92545	3.7749	1.27192	0.954922	0.676663	0.666745	2.48085
TraesCS1A02G115600	0.142746	0.821357	0.309999	0.0423018	0	0	0	0.0430481
TraesCS1A02G115700	10.8468	1.14635	1.01454	0.553618	0.399229	6.19555	32.0661	234.85
TraesCS1A02G115800	0	0	0	0	0	0.0400263	0	0.0550362
TraesCS1A02G115900	62.3666	26.1749	3.99491	0.131818	0.0452135	0.559283	1.77224	163.989
TraesCS1A02G116000	35.1093	27.0795	18.0995	12.409	7.81782	2.3095	2.95345	7.34453
TraesCS1A02G116100	0	0.0251413	0	0	0	0	0	0
TraesCS1A02G116200	13.1488	10.0155	4.62475	5.24945	4.31256	2.10832	1.69849	3.00686
TraesCS1A02G116300	10.1106	3.59084	5.94997	2.69601	1.29699	0.655337	0.865859	1.90644
TraesCS1A02G116400	0.314036	0	0.0625365	0	0	0	0	0
TraesCS1A02G116500	7.59326	7.24517	9.51233	5.95713	2.99485	1.24507	1.48256	2.62615
TraesCS1A02G116600	57.9646	110.59	93.0285	63.6248	36.6728	10.2126	10.1288	8.16626
TraesCS1A02G116700	316.653	69.4337	58.7567	25.6047	21.8357	15.987	12.8455	23.8486
TraesCS1A02G116800	3.63803	1.51432	1.00171	0.409218	0.43765	0.967399	0.607632	1.08884
TraesCS1A02G116900	92.9163	4.1479	5.88429	0.938001	0.711327	1.83035	1.25536	4.69653
TraesCS1A02G117000	1.97627	0.399901	0.120413	0.0667575	0.0702684	0.252314	0.31256	0
TraesCS1A02G117100	0	0	0	0	0	0	0	0
TraesCS1A02G117200	0	0	0	0	0	0	0	0
TraesCS1A02G117300	9.94429	3.34994	1.37607	0.223522	0.152817	0.0337541	0.11159	0.331605
TraesCS1A02G117400	102.717	15.8236	3.31045	0.734527	0.169669	0.337674	0.660436	3.22852
TraesCS1A02G117500	51.6683	3.77006	1.33901	0.207981	0.22068	0.109553	0.0642432	1.21721
TraesCS1A02G117600	2.19285	1.57712	1.78164	0.898125	0.543018	0.0322301	0.0779926	0.456224
TraesCS1A02G117700	8.47227	4.56521	0.82524	0.500733	0.523033	0.0499829	0.0301239	0.0548472
TraesCS1A02G117800	0.204244	0	0.184059	0	0	0	0	0
TraesCS1A02G117900	0.743763	0	0.539564	0	0	0.0540046	0.199403	0.0951605
TraesCS1A02G118000	0	0	0	0	0	0	0	0
TraesCS1A02G118100	0.107751	0	0.0244908	0.217268	0.0437388	0	0	0.0142086
TraesCS1A02G118200	0.173969	0.152067	0.865425	0.309594	0.15948	0	0.235383	0
TraesCS1A02G118300	4.43015	5.55711	2.98124	1.48271	0.541529	0.238879	0.294227	0.235932
TraesCS1A02G118400	2.7508	18.2785	3.16398	0.383617	0.192124	0.426656	1.44517	3.69967
TraesCS1A02G118500	0	0	0	0	0.0227705	0.0160105	0.0487067	0.0232906
TraesCS1A02G118700	11.967	6.66613	6.02347	4.28428	3.32951	1.96635	1.82776	4.98087
TraesCS1A02G118800	13.3798	5.31935	4.76485	2.29694	1.68627	0.838656	1.04504	10.1181
TraesCS1A02G118900	0.176951	1.46458	2.98019	0.727957	0.533712	0.232005	0.210049	0.317005
TraesCS1A02G119000	0.448266	0.0978556	0	0.20251	0	0	0	0.3092
TraesCS1A02G119100	1.13791	1.64059	0.544998	0.396208	0.270154	0.309669	0.368632	1.95984
TraesCS1A02G119200	0	0	0.0852145	0	0	0	0	0.0955573
TraesCS1A02G119300	0.557269	1.47705	0.203295	0.0126527	0.0136061	0.129401	0.525739	7.98728
TraesCS1A02G119400	0	0	0.756529	1.2326	0.219802	0	0	0.0267286
TraesCS1A02G119500	26.1676	2.62858	2.172	0.912706	0.734293	2.74088	6.77985	48.8542
TraesCS1A02G119600	31.5508	43.1778	10.3018	4.71932	2.55712	1.23854	2.27411	4.53266
TraesCS1A02G119700	18.621	13.8355	5.0103	3.75318	2.71696	0.500102	0.572994	0.768992
TraesCS1A02G119800	8.41537	5.61815	11.9858	9.87638	5.36278	2.1306	1.41033	0.706794
TraesCS1A02G119900	1.65132	1.62001	0.813461	1.10269	1.71192	1.0465	0.796972	0.665597
TraesCS1A02G120000	9.36467	9.96752	17.5568	12.2499	7.61394	5.30112	3.69958	3.37985
TraesCS1A02G120100	22.3755	34.824	36.6909	31.7044	20.1942	6.2872	11.2096	35.5374
TraesCS1A02G120200	60.8647	84.2888	54.7661	30.2223	19.8548	5.33432	10.9361	23.4968
TraesCS1A02G120300	0.205256	0.0779774	0.143959	0.0389023	0.0822564	0.00947675	0.0505215	0
TraesCS1A02G120400	2.21443	2.5365	3.6292	2.47713	1.84594	1.42862	0.338166	0.411048
TraesCS1A02G120500	27.2841	28.8866	26.4281	15.3513	5.89999	3.76614	4.00307	10.9742
TraesCS1A02G120600	0.0193062	0	0.0335807	0	0	0	0.0257719	0.0529123
TraesCS1A02G120700	0.151407	0.0982894	0.0298767	0.0318209	0.0716715	0	0.0254865	0.142554
TraesCS1A02G120800	1.34479	0.723744	1.34117	1.78595	1.88374	0.606934	0.859517	1.92803
TraesCS1A02G120900	2.8748	4.96184	7.29604	4.66411	2.50293	1.033	1.37161	1.68906
TraesCS1A02G121000	56.7224	41.1991	38.0607	9.83983	6.38282	2.67666	4.68333	39.7201
TraesCS1A02G121100	0.062316	0	0	0.0516251	0	0.0414511	0	0
TraesCS1A02G121200	4.43204	3.16199	3.05527	1.79778	1.3805	0.295742	0.29491	0.563037
TraesCS1A02G121300	40.8643	36.4149	49.3824	29.511	19.4707	10.3666	11.4083	31.1146
TraesCS1A02G121400	13.5881	7.76421	5.23167	6.38256	5.22744	3.64918	4.15571	3.99372
TraesCS1A02G121500	0.739644	0.127366	3.4282	0.425556	0.179231	0.0664902	0.068989	0.317852
TraesCS1A02G121600	0	0	0.0816266	0	0	0	0	0
TraesCS1A02G121700	12.1478	11.8228	5.51323	1.88353	1.8693	0.721123	0.489323	1.00013
TraesCS1A02G121800	59.0587	4.93234	6.61581	3.32225	2.23633	2.86536	0.649252	1.46045
TraesCS1A02G122000	7.09462	5.56406	4.25607	2.83742	2.42519	1.9123	1.2951	6.19238
TraesCS1A02G122100	5.21148	2.88749	1.44559	2.86158	3.00002	0.549014	0.421795	0.493689
TraesCS1A02G122200	1.0922	0.380674	0.511591	0.441954	0.522736	0.15326	0.12938	3.33168
TraesCS1A02G122300	0.42019	0.418586	0.302804	0.631423	0.276227	0	0	0.111986
TraesCS1A02G122400	1.83576	1.96599	0.797611	1.08419	0.924573	0.165805	0.178678	0.795735
TraesCS1A02G122500	36.5466	8.20462	24.367	2.1705	1.35107	0.840817	0.441722	32.3515
TraesCS1A02G122600	0.128388	0	0.0407722	0.0217128	0	0	0.0170711	0.0244892
TraesCS1A02G122700	66.8182	85.3057	94.7719	50.0419	29.3995	12.9312	13.687	20.8076
TraesCS1A02G122800	0.715177	0.110206	0.152305	0.0718561	0.0958256	0.0696133	0.188175	1.87402
TraesCS1A02G122900	0.541851	0.666641	0.125834	0.0682698	0.0571982	0	0	0.0851911
TraesCS1A02G123000	19.5	33.5464	34.0028	22.5703	15.2604	5.33124	4.24955	5.82449
TraesCS1A02G123100	20.7389	27.0873	33.2549	21.0924	10.1696	6.47142	5.12334	20.6285
TraesCS1A02G123200	2.30507	4.83686	7.96383	0.369393	0.0214097	0	0	0
TraesCS1A02G123300	0.582893	0.555765	0.129353	0.257672	0.0900343	0	0	0.0307685
TraesCS1A02G123400	0	0	0	0	0	0	0	0
TraesCS1A02G123500	0	0	0	0	0	0	0	0
TraesCS1A02G123600	3.03603	3.22733	4.35196	1.40293	0.698165	0.151534	0.239746	0.528721
TraesCS1A02G123700	0.197922	0	0	0	0	0	0	0
TraesCS1A02G123800	0	0	0	0	0	0	0	0
TraesCS1A02G123900	4.17361	2.59089	1.56965	1.48729	1.6352	0.99134	2.26757	3.85299
TraesCS1A02G124000	0	0	0	0	0	0	0	0
TraesCS1A02G124100	3.77919	0.419331	0.384275	0	0.0286647	0	0	1.63309
TraesCS1A02G124200	11.5951	9.41042	2.20521	0.538186	0.287265	0.136577	0.321445	1.35633
TraesCS1A02G124300	2.61559	1.34405	0.543258	0.192127	0.025034	0.0274766	0.0651799	0.150558
TraesCS1A02G124400	5.17626	4.92007	2.21957	1.59842	1.19185	0.844116	0.98769	2.82887
TraesCS1A02G124500	0.16321	0.435765	0.0977529	0	0	0.0266842	0.176464	0.570543
TraesCS1A02G124600	84.4349	91.6808	88.1799	50.6989	37.7793	12.3964	8.8812	7.56942
TraesCS1A02G124700	6.47434	4.68995	2.49779	0.27667	0.0158902	0.0231908	0	0.224621
TraesCS1A02G124800	0.016602	0	0	0	0	0	0	0.0155152
TraesCS1A02G124900	0	0	0	0	0	0	0	0
TraesCS1A02G125000	19.0059	19.7306	19.4253	6.0547	4.11158	2.93574	5.37847	7.05976
TraesCS1A02G125100	127.122	167.481	192.487	81.2654	39.44	5.48676	7.5444	36.2438
TraesCS1A02G125200	0.0691685	0.101017	0.0572316	0.348649	0.151561	0	0.0170067	0.0665045
TraesCS1A02G125300	11.0704	3.72897	5.56147	2.76069	1.85691	1.05241	1.83989	5.47446
TraesCS1A02G125400	0.767735	0.802155	0.230602	0.106357	0.125832	0.0895988	0.0508772	0.879569
TraesCS1A02G125500	3.56708	3.15126	0.639994	1.33907	0.760802	1.10873	2.63166	3.9806
TraesCS1A02G125600	5.03768	5.06336	2.69451	0.815013	0.813211	0.626894	0.697067	0.806743
TraesCS1A02G125700	14.2039	11.0366	8.97985	1.06264	0.470715	0.184051	0.16292	8.1994
TraesCS1A02G125800	42.9408	23.2363	3.74128	0.0369502	0.0774837	0.0817854	0.156412	4.43976
TraesCS1A02G125900	0.952768	0.129842	0.348971	0	0	0	0.0726005	2.35927
TraesCS1A02G126000	7.21122	5.14181	4.32362	3.39969	1.82753	0.905522	1.82103	2.71281
TraesCS1A02G126100	20.5856	1.274	0.33608	0.0142021	0.0155858	0	0	0.370028
TraesCS1A02G126200	0.0400348	0	0.164671	0	0	0	0	0.037414
TraesCS1A02G126300	9.92179	7.07485	4.10096	3.95212	2.8989	0.881195	1.20542	2.01321
TraesCS1A02G126400	0.112704	1.38724	0.287593	0.433863	0.393068	0.037861	0.116514	0.407485
TraesCS1A02G126500	0	0	0.0269254	0	0	0	0	0
TraesCS1A02G126600	2.60249	1.18101	0.712383	0.213265	0.118203	0.027518	0.0296546	0
TraesCS1A02G126700	0	0	0	0	0	0	0	0
TraesCS1A02G126800	35.9489	13.3794	10.3541	4.43231	2.49412	2.84981	3.02116	10.6672
TraesCS1A02G126900	18.8023	11.0141	2.22837	0.38791	0.255254	0.135015	0.476636	4.66595
TraesCS1A02G127000	27.0574	45.0876	67.8966	86.8894	63.9422	18.5913	13.0353	12.7096
TraesCS1A02G127100	0	0	0	0	0	0	0	0
TraesCS1A02G127200	0	0	0	0	0	0	0	0
TraesCS1A02G127300	0	0	0	0	0	0	0	0
TraesCS1A02G127400	2.72137	4.02799	3.45782	2.63426	1.85395	0.661872	0.430763	0.441415
TraesCS1A02G127500	3.10421	0.430234	0.543891	0.789617	0.498585	0.0815419	0.0153123	0.725664
TraesCS1A02G127600	0.471172	0.840186	0.374756	0.0578149	0.0526521	0.0145635	0.0303264	0.00989273
TraesCS1A02G127700	14.6211	15.4503	2.97199	0.108173	0.058245	0	0	0
TraesCS1A02G127800	21.0223	76.9105	12.717	1.9485	0.187439	0	0	0.0595597
TraesCS1A02G127900	45.26	25.6802	23.7429	8.13526	6.54067	2.29781	3.5469	4.83765
TraesCS1A02G128000	0	0	0	0	0	0	0	0
TraesCS1A02G128100	3.68607	1.96431	0.545452	0.932847	0.986023	0.799543	0.990498	8.11883
TraesCS1A02G128200	0	0	0	0	0	0	0	0
TraesCS1A02G128300	11.044	6.33517	5.10048	3.36653	2.7773	0.932253	0.962231	2.86446
TraesCS1A02G128500	1.58644	0.388834	0.65656	0.710986	0.16499	0	0.299545	0.0790519
TraesCS1A02G128600	43.4093	24.6919	32.3366	24.4456	15.2204	4.89124	10.0871	21.427
TraesCS1A02G128700	0	0	0	0	0	0	0	0
TraesCS1A02G128800	0	0	0	0.039744	0	0	0	0
TraesCS1A02G128900	0.183599	0.47053	0.243828	0.375627	0.456762	0.0714321	0.0205059	0.35381
TraesCS1A02G129000	0.0525731	0.0459543	0	0	0	0	0	0
TraesCS1A02G129100	54.6853	102.695	127.929	26.4246	14.1069	1.49786	2.76722	9.42016
TraesCS1A02G129200	12.6491	14.5031	14.229	10.3271	7.07466	1.77295	1.40472	2.38347
TraesCS1A02G129300	5.60056	13.9333	9.05543	0.949727	0.187789	0.00612805	0.0410337	0.0859535
TraesCS1A02G129400	38.643	70.6106	67.9009	27.3653	16.9921	2.35228	1.95745	0.55143
TraesCS1A02G129500	37.4333	20.3051	18.2231	18.734	13.2706	8.36988	10.4791	9.3468
TraesCS1A02G129600	0.0321486	0	0.101548	0	0	0	0.0429152	0.0288256
TraesCS1A02G129700	0.212028	0.0142556	0.0665051	0.0872956	0.136263	0.0110942	0	0.137675
TraesCS1A02G129800	9.87916	6.55638	8.22124	6.41039	4.72382	1.2045	1.44298	1.91826
TraesCS1A02G129900	0.262251	0.0626752	0	0.0603464	0	0.0445529	0	0
TraesCS1A02G130000	0	0	0	0	0	0	0	0
TraesCS1A02G130100	0	0	0	0	0	0	0	0
TraesCS1A02G130200	0	0	0	0	0	0	0	0
TraesCS1A02G130300	0	0	0	0	0	0	0	0
TraesCS1A02G130400	0	0	0	0	0	0	0	0
TraesCS1A02G130500	0	0	0	0	0	0	0	0
TraesCS1A02G130600	13.418	5.44736	1.83347	3.1069	1.84082	0.493211	0.587063	2.41642
TraesCS1A02G130700	8.29851	8.55381	7.20421	3.04597	1.50785	0.0096222	0.0605658	0.336362
TraesCS1A02G130800	27.9237	20.4564	15.8927	10.7007	7.184	2.42614	4.41134	7.64119
TraesCS1A02G130900	5.49459	3.88187	2.30214	2.34275	1.60633	0.986089	0.765295	1.55416
TraesCS1A02G131000	17.1153	8.71711	7.40277	5.7883	4.04717	0.953615	1.50884	4.46301
TraesCS1A02G131100	0.151674	0.0657467	0.0605822	0	0	0	0	0
TraesCS1A02G131200	19.797	17.7939	20.5877	8.13959	6.02634	2.9695	3.75828	10.3814
TraesCS1A02G131300	4.36643	3.06715	1.30924	0.491292	0.230897	0.207174	0.3514	1.53074
TraesCS1A02G131400	0	0	0	0	0	0	0	0
TraesCS1A02G131500	51.2685	46.3643	18.0096	6.01362	2.95138	2.20539	2.68665	7.70687
TraesCS1A02G131600	4.47665	4.13937	2.31903	3.53765	2.76461	1.03121	0.988509	2.13111
TraesCS1A02G131700	0	0	0	0	0	0	0	0
TraesCS1A02G131800	0	0	0	0	0	0	0	0
TraesCS1A02G131900	5.41957	2.08199	2.04926	3.44476	1.94233	0.716281	0.403143	1.38985
TraesCS1A02G132000	1.5508	2.73771	2.60255	0.918332	0.642805	0.285761	0.280249	0.603419
TraesCS1A02G132300	0.511106	0.366996	0.052835	0.0373592	0.143674	0	0	0.0398277
TraesCS1A02G132400	69.8848	367.177	275.595	35.1475	7.86642	0.234172	0.214216	0.139709
TraesCS1A02G132500	0.12858	0	0	0	0	0	0	0.0572086
TraesCS1A02G132600	23.1479	12.03	7.80143	5.66543	4.21637	0.846132	1.62089	6.38957
TraesCS1A02G132700	0	0	0	0	0	0	0	0
TraesCS1A02G132800	0	0	0	0	0	0	0	0
TraesCS1A02G132900	0	0.150033	0.466968	0.181543	0.111975	0.164993	0.0300332	0.425241
TraesCS1A02G133000	0.0174392	0.239872	0.0280916	0.0323363	0	0	0.0357213	0
TraesCS1A02G133100	25.0637	34.3665	33.9054	55.3587	45.0159	7.45028	5.09083	13.5332
TraesCS1A02G133200	0	0	0	0	0	0.00914278	0	0
TraesCS1A02G133300	18.4642	8.21429	6.11887	4.39466	3.5742	0.908535	1.50939	2.68174
TraesCS1A02G133400	22.2027	15.5427	10.9051	4.14363	2.60994	1.38923	2.25688	12.9643
TraesCS1A02G133500	2.92211	3.48341	1.68936	1.24836	0.864501	0.116146	0.190347	0.949184
TraesCS1A02G133600	0.215515	0.204739	0	0.0985658	0.208388	0	0	0.201575
TraesCS1A02G133700	47.2999	43.2632	21.436	11.7011	8.18299	1.64818	3.33012	10.4836
TraesCS1A02G133800	15.4805	7.37915	9.7026	5.35411	4.25725	0.890019	0.946898	3.86864
TraesCS1A02G133900	5.4616	4.37907	8.81625	4.50043	2.35572	0.563602	0.846734	1.28071
TraesCS1A02G134000	47.9176	13.2813	7.54412	2.0378	1.6913	1.55746	1.39414	7.30016
TraesCS1A02G134100	0	0	0	0	0	0	0	0
TraesCS1A02G134200	34.0976	17.1621	14.1723	12.9832	7.49785	1.82961	1.00766	1.82541
TraesCS1A02G134300	13.5021	11.8012	9.19735	5.521	4.39464	2.1301	1.44683	5.72351
TraesCS1A02G134400	0	0	0	0	0	0	0	0
TraesCS1A02G134500	4.78877	2.67559	3.21374	2.1053	1.88045	0.425972	0.443564	2.75868
TraesCS1A02G134600	11.7039	8.36031	7.02304	2.48084	1.74881	0.498721	1.00166	3.69747
TraesCS1A02G134700	0	0	0	0	0	0	0	0
TraesCS1A02G134800	11.484	5.73138	6.34608	6.01772	5.23519	4.30812	5.55127	4.67904
TraesCS1A02G134900	0	0	0	0	0	0	0	0
TraesCS1A02G135000	0.14071	0.0614977	0.0620174	0.0628306	0	0	0	0
TraesCS1A02G135100	4.19616	5.17901	3.94188	1.05262	0.37662	0.0181005	0.060297	0.212321
TraesCS1A02G135300	34.7472	14.5036	10.9501	6.558	5.93891	1.20793	2.37565	10.7191
TraesCS1A02G135600	7.17391	3.74674	1.45378	0.919679	0.487907	0.253934	0.405356	1.26431
TraesCS1A02G135700	6.20005	6.16676	4.09929	0.838863	0.320547	0.198709	0.183228	0.732867
TraesCS1A02G135800	6.13216	7.89299	6.83475	1.56345	0.843958	1.47805	1.92935	3.07627
TraesCS1A02G135900	0.0130879	0.0350776	0.0323123	0	0	0	0.00952469	0.240414
TraesCS1A02G136000	5.17732	6.25785	7.28211	0.762273	0.484894	0.0833983	0	0.114062
TraesCS1A02G136100	11.428	13.7222	6.76509	2.43018	1.37083	1.32342	1.0391	3.8941
TraesCS1A02G136200	22.2527	11.2692	9.35674	8.57095	6.39085	3.62616	4.43444	8.68322
TraesCS1A02G136300	0	0	0	0	0	0	0	0
TraesCS1A02G136400	10.4533	6.93057	1.51449	1.69957	1.23594	1.85861	2.14219	10.5712
TraesCS1A02G136500	3.89479	2.67351	1.57635	1.2166	1.24279	0.684209	0.564232	2.41154
TraesCS1A02G136600	4.23359	2.50361	2.19539	1.33583	0.545627	0.0218309	0.103243	0.401702
TraesCS1A02G136700	1.63202	2.16884	4.65091	5.17357	4.79554	1.76252	1.00753	0.675681
TraesCS1A02G136800	8.5123	6.75571	2.32918	1.68783	1.14997	0.260507	0.0890593	0.657377
TraesCS1A02G136900	8.75077	0.746378	2.2882	2.00917	1.44874	0.73925	1.1254	2.55929
TraesCS1A02G137000	17.9814	23.8087	23.8069	7.90685	4.58082	1.14063	2.04223	3.00387
TraesCS1A02G137100	0.952658	0.239662	0	0	0	0	0	0.157479
TraesCS1A02G137200	5.43032	4.12569	3.44889	1.93359	1.337	0.397727	0.56523	3.39032
TraesCS1A02G137300	0.916005	0.377207	0.297525	0.183214	0.112238	0.0407231	0.0205441	0.758813
TraesCS1A02G137400	9.13823	5.09075	3.11315	3.14776	2.79127	1.82596	1.63775	3.39781
TraesCS1A02G137500	15.0182	11.4264	7.45692	1.27651	0.433534	0.63175	1.18376	6.78584
TraesCS1A02G137600	1.78557	1.52338	1.98126	4.25777	3.06438	2.19989	2.97381	1.24494
TraesCS1A02G137700	18.9986	19.6981	23.1624	14.6988	11.1804	5.19126	4.51212	7.0107
TraesCS1A02G137800	25.8135	17.9568	7.81936	2.2325	1.33118	0.74093	0.860721	6.46341
TraesCS1A02G137900	22.2005	17.6573	18.3252	10.9757	7.54399	3.19032	3.34202	7.62401
TraesCS1A02G138000	4.16493	4.20863	2.73011	1.15291	0.656103	0.464543	0.39192	1.30395
TraesCS1A02G138100	1.12643	0.714499	0.188908	0.497764	0.498875	0.105608	0.0844648	0.321329
TraesCS1A02G138200	8.47236	8.55434	5.42212	3.66208	2.3011	0.856335	0.780675	2.60562
TraesCS1A02G138300	0.217688	0.87808	4.87651	0.45189	0.34189	0.096334	0.0299306	0.093902
TraesCS1A02G138400	25.0848	16.3369	10.464	8.07191	5.33867	1.07687	1.69384	4.70986
TraesCS1A02G138500	9.54298	7.30905	5.89027	2.85953	1.96604	0.926667	1.25696	3.09404
TraesCS1A02G138600	32.1008	21.3552	18.8085	21.4149	17.0991	9.93694	10.0897	12.291
TraesCS1A02G138700	0.0673825	0.0296323	0	0	0	0	0	0
TraesCS1A02G138800	49.7968	86.4809	112.966	87.9718	50.7742	12.1243	10.2765	21.6531
TraesCS1A02G138900	0	0	0	0	0	0	0	0
TraesCS1A02G139000	0	0	0	0	0	0	0	0
TraesCS1A02G139100	15.215	6.90016	6.35055	6.64392	4.87884	3.25271	2.86639	6.2127
TraesCS1A02G139200	1.35132	0.449347	0.0239707	0.0137108	0	0	0	0.111017
TraesCS1A02G139300	28.9681	27.8707	26.4813	11.4609	6.96909	2.9859	4.5857	11.5844
TraesCS1A02G139400	15.5938	10.215	6.56581	9.00111	6.84184	2.50918	2.39593	6.08673
TraesCS1A02G139500	7.0041	4.79643	6.6025	6.62868	4.21134	1.9745	2.63278	4.00197
TraesCS1A02G139600	47.3631	20.4266	22.0389	18.6821	17.2159	11.4132	11.086	9.98932
TraesCS1A02G139700	5.4076	6.3764	7.1662	1.49572	1.10694	0.486233	0.455641	2.44173
TraesCS1A02G139800	0	0	0	0	0	0	0	0
TraesCS1A02G139900	20.2384	10.6867	2.34242	0.48988	0.34262	0.838658	3.55979	31.1873
TraesCS1A02G140000	0	0	0	0	0	0	0	0
TraesCS1A02G140100	0	0	0	0	0	0	0.0816948	0.170939
TraesCS1A02G140200	1.39732	0	0.0615438	0	0	0	0	0.0690136
TraesCS1A02G140300	0.080406	0.0707192	0.130328	0	0	0	0	0
TraesCS1A02G140400	4.57137	0.1395	0.624703	0.0704041	0.0713837	0	0	0.0730142
TraesCS1A02G140500	1.47034	0.42971	0.195492	0	0	0	0	0.150285
TraesCS1A02G140600	1.41936	0.768726	0.752576	0.693869	0.436664	0.0820343	0.215304	0.190958
TraesCS1A02G140700	2.12801	0.675131	0.360059	1.49068	2.16147	0.374973	0.887554	4.18383
TraesCS1A02G140800	0	0.0895274	0	0	0	0	0	0.0964986
TraesCS1A02G140900	3.75225	2.3486	2.45816	1.40753	0.771562	0.426451	0.341439	0.781804
TraesCS1A02G141000	4.40018	3.31373	1.86775	1.79954	0.627568	0.174087	0.120504	0.212638
TraesCS1A02G141100	1.98318	2.74117	0.127422	0.0601757	0	0	0	0
TraesCS1A02G141200	0.44291	0.354464	0.459538	0.102446	0.0417556	0	0.00466888	0.106025
TraesCS1A02G141300	1.28731	0.0741297	0.194094	0.0565766	0.140849	0.028481	0	1.95322
TraesCS1A02G141400	7.05431	3.14031	0.705475	0.80505	0.611898	0.141012	0.434185	2.05853
TraesCS1A02G141500	0.0464481	0.087513	0.0562316	0	0	0	0	1.66583
TraesCS1A02G141600	6.00214	3.919	0.677427	0.0393249	0.0415444	0.0599815	0.0301757	0.0614116
TraesCS1A02G141700	11.5912	8.5462	14.167	16.4321	18.0138	8.60264	7.40425	8.41466
TraesCS1A02G141800	0	0	0	0	0	0	0	0
TraesCS1A02G141900	14.2375	4.91787	3.39642	6.58117	4.26312	5.4854	3.16003	4.43956
TraesCS1A02G142000	4.6045	7.55789	1.28843	0.88589	0.551785	0.230634	0.0992944	1.2067
TraesCS1A02G142100	0.128776	0	0.0356034	0	0	0	0	0.195158
TraesCS1A02G142200	6.35864	3.65688	2.13415	3.31491	2.82051	0.308729	0.44312	1.27844
TraesCS1A02G142300	3.75814	3.52849	6.46528	3.26525	2.41969	0.716103	0.581503	1.39541
TraesCS1A02G142400	2.24852	1.07464	0.292835	0.176253	0.23515	0.135148	0.357111	2.47753
TraesCS1A02G142500	18.5248	13.6471	14.2082	14.4458	9.5072	3.10555	3.54451	5.71043
TraesCS1A02G142600	14.3348	12.8835	16.4943	16.4666	14.1967	8.73004	4.76166	7.97936
TraesCS1A02G142700	0	0	0.0310181	0	0.0350857	0.0261971	0	0.0735983
TraesCS1A02G142800	3.427	1.0545	0.52545	0.511866	0.275949	0.0704471	0.0297315	0.576928
TraesCS1A02G142900	12.3251	15.966	29.0239	12.0593	5.31745	1.58939	2.83845	1.08005
TraesCS1A02G143000	11.8955	16.3567	17.0765	2.65762	1.65739	0.528607	1.13494	6.76144
TraesCS1A02G143100	4.42703	3.36779	4.20145	1.68335	1.87175	2.12827	3.67699	4.0227
TraesCS1A02G143200	4.68027	3.54958	1.80107	2.10309	1.74216	0.543104	1.08721	1.31836
TraesCS1A02G143300	5.26619	2.02719	0.878668	0.561984	0.197521	0.140699	0.220155	5.54585
TraesCS1A02G143400	9.05133	5.49416	3.88619	4.24154	3.72903	0.275944	1.01425	4.06551
TraesCS1A02G143500	22.2153	26.9157	28.8946	15.5315	10.1151	3.5335	5.40176	9.4918
TraesCS1A02G143600	2.26256	3.4767	0.893783	0.359299	0.208307	0.205011	0.166923	0.120219
TraesCS1A02G143700	6.91895	15.6489	11.1549	0.599182	0.189505	0	0	0
TraesCS1A02G143800	13.0987	9.53224	10.3851	8.45252	3.93328	0.87818	1.11626	8.45582
TraesCS1A02G143900	35.5924	64.5345	25.961	11.1791	5.94015	1.29557	1.14961	1.72474
TraesCS1A02G144000	5.05956	4.50156	4.30819	0.750592	0.702	0.254422	0.43288	0.869683
TraesCS1A02G144100	0	0	0	0	0	0	0	0
TraesCS1A02G144200	0.00881872	0.0240041	0.0233208	0.0160515	0	0	0	0.0162559
TraesCS1A02G144400	1.47102	1.26648	0.187758	0.0386272	0.14855	0.0761189	0.0764922	0.124732
TraesCS1A02G144500	0.642842	2.36062	1.66532	0.399063	0.252597	0.212914	0.0674669	0.0287779
TraesCS1A02G144600	0	0	0.0262344	0	0	0	0	0
TraesCS1A02G144700	4.25129	2.21823	4.31782	1.06904	0.585084	0.16167	0.13546	0.249371
TraesCS1A02G144800	0.998444	2.1225	0.585314	0	0	0.0121148	0	0.0677213
TraesCS1A02G144900	0	0	0	0	0	0	0	0
TraesCS1A02G145000	27.7078	93.203	96.3353	36.3908	18.7272	5.57282	10.6635	16.3641
TraesCS1A02G145100	0.0311047	0.276261	0.651532	0.053162	0.0298486	0.010065	0	0.768818
TraesCS1A02G145300	7.53604	351.708	65.431	0.3883	0.17277	0	0	0.0727168
TraesCS1A02G145400	0	0	0	0	0	0	0	0
TraesCS1A02G145500	3.89512	3.19995	2.71052	1.70734	1.11305	0.288817	0.477905	2.99082
TraesCS1A02G145600	3.0573	1.58298	1.39552	0.10882	0.150249	0	0.0300332	0.380657
TraesCS1A02G145700	0.169574	0.040409	0.102033	0	0	0	0	0.04035
TraesCS1A02G145800	204.716	17.4489	22.4505	8.82857	4.91242	4.28035	3.81731	36.8433
TraesCS1A02G145900	28.8204	8.81135	8.53371	4.84742	2.10998	2.87071	4.39565	8.30981
TraesCS1A02G146000	0.040559	0.0175813	0.0866824	0.0357032	0	0	0	0.0571202
TraesCS1A02G146200	8.65857	9.45522	6.3444	2.63914	2.19697	1.03488	2.02873	7.82118
TraesCS1A02G146400	11.0722	5.07327	3.50964	7.10006	4.72312	1.71682	2.2294	2.77146
TraesCS1A02G146500	0	0	0	0	0	0	0	0
TraesCS1A02G146600	9.20817	6.87847	4.33325	4.04348	2.83558	1.82966	2.05799	5.12658
TraesCS1A02G146700	0	0	0.0602524	0.0131461	0.0138375	0	0.0108581	0.013378
TraesCS1A02G146800	2.09682	0.78624	2.82118	2.0673	1.65386	0.32938	0.185852	0.0522715
TraesCS1A02G146900	3.41753	1.95179	0.991278	1.00935	0.79773	0.240907	0.267757	1.31437
TraesCS1A02G147000	254.416	283.127	330.214	98.9011	61.9248	15.1127	10.1326	31.7927
TraesCS1A02G147100	0	0	0	0	0	0	0	0
TraesCS1A02G147200	0	0.0162874	0	0	0.0155063	0	0.0249539	0.0153725
TraesCS1A02G147300	0.0361296	0.194983	0.549989	0.0153998	0.0165603	0.0358196	0.0510919	0.183402
TraesCS1A02G147400	4.3429	9.80469	1.96471	5.43876	4.03579	0.229471	0.344555	0.212586
TraesCS1A02G147500	18.8482	8.16392	2.78611	3.08646	2.70501	1.31546	1.6855	3.30262
TraesCS1A02G147600	1.68913	1.37509	0.759511	0.719563	0.324894	0.115084	0.0600717	0.241039
TraesCS1A02G147700	9.3824	9.36239	13.3338	1.63549	0.527195	0.461251	0.770085	3.06878
TraesCS1A02G147800	0	0	0	0	0	0	0	0
TraesCS1A02G148000	40.0097	42.7863	46.5555	17.9266	10.4778	2.51454	3.80061	15.308
TraesCS1A02G148100	0.00661862	0.0116066	1.02126	0.508626	0.393935	0.0852469	0.0830227	0.099703
TraesCS1A02G148300	0.221996	0.573516	0.176985	0.0215782	0.0679805	0.0165386	0.0712909	0.0671495
TraesCS1A02G148400	63.7432	156.328	240.87	64.7961	34.0223	5.04521	4.53552	18.9779
TraesCS1A02G148500	0	0	0	0	0	0	0	0
TraesCS1A02G148600	0	0	0	0	0	0	0	0
TraesCS1A02G148700	0	0	0	0	0	0	0	0
TraesCS1A02G148800	0	0	0	0	0	0	0	0
TraesCS1A02G148900	0	0.304178	2.97739	0.319088	0	0	0	0
TraesCS1A02G149000	0.214057	0.140482	0.15154	0.069359	0.0762342	0.0175843	0.0176183	0.0723444
TraesCS1A02G149100	8.28905	6.80495	2.54408	2.02295	1.79441	0.907265	0.895267	2.45341
TraesCS1A02G149200	49.129	50.6032	66.1851	30.8652	21.7401	7.73886	7.62211	19.6528
TraesCS1A02G149300	0.0164935	0.105524	0.0459126	0.179025	1.01345	1.08681	0.507294	0.523636
TraesCS1A02G149400	0	0.017329	0	0	0.00824898	0	0	0.0934728
TraesCS1A02G149500	0.0079077	0	0	0	0	0	0.0053992	0
TraesCS1A02G149600	0.0282471	0.173752	0.164042	0.459895	0.413777	0.728472	1.22342	0.259829
TraesCS1A02G149700	2.47786	1.41039	6.39989	1.81103	1.32095	0.564832	0.733256	0.607988
TraesCS1A02G149800	1.12496	0.370775	0.230406	0.231536	0.135767	0.0660094	0.0531462	1.8382
TraesCS1A02G150000	1.06057	0.901502	1.40226	0.593021	0.31912	0	0.035289	0.534171
TraesCS1A02G150100	3.72005	0.360005	1.13358	0.32002	0.59221	0.192806	0.0785094	3.2048
TraesCS1A02G150200	4.14952	2.08114	0.543843	0.905638	1.07971	1.58197	2.60222	0.940082
TraesCS1A02G150300	0	0	0	0	0	0	0	0
TraesCS1A02G150400	0.694176	0.419532	0.29126	0	0.0274218	0	0	0.203392
TraesCS1A02G150500	4.65039	2.72417	5.92259	2.3152	0.821687	1.50382	2.10543	5.1601
TraesCS1A02G150600	68.8711	52.2148	49.3538	35.6104	29.8287	17.0675	20.1217	23.414
TraesCS1A02G150700	0.0347539	0	0.0138613	0	0	0	0.0127743	0.0242873
TraesCS1A02G150800	0.0128226	0.0331746	0	0	0	0	0	0.0121637
TraesCS1A02G150900	73.9196	9.12466	1.83358	0.0221704	0	0.0336811	0	2.38348
TraesCS1A02G151000	5.50244	4.76949	4.71837	4.59409	3.69943	1.34565	1.27812	3.3896
TraesCS1A02G151100	1.93451	2.5208	1.67242	0.76955	0.466885	0.0741337	0.110852	0.543157
TraesCS1A02G151200	5.36273	5.09493	3.49294	2.80348	2.19347	0.751328	0.760791	0.789586
TraesCS1A02G151300	0	0	0	0	0	0	0	0
TraesCS1A02G151400	8.68816	2.91398	1.84852	0.754989	0.17058	0.400809	0.475228	1.77208
TraesCS1A02G151500	3.37281	5.38408	4.26046	2.52907	1.39557	0.287216	0.346064	0.53763
TraesCS1A02G151600	0.565186	0.210993	0.0136258	0.014331	0.0283406	0.279874	1.05344	2.64516
TraesCS1A02G151700	2.66217	1.5403	2.10742	0.820491	0.812042	0.916956	0.704348	1.09283
TraesCS1A02G151900	0	0	0	0	0	0	0	0
TraesCS1A02G152000	3.85218	3.39872	2.36279	1.83451	1.32244	0.420086	0.715137	1.25726
TraesCS1A02G152100	1.77335	14.3936	1.36101	0	0	0	0	0.0256486
TraesCS1A02G152200	12.4078	4.59599	4.36614	2.73724	2.83679	1.30874	1.88422	7.52423
TraesCS1A02G152300	0.829249	0.304327	0.202459	0.0823489	0.0186488	0	0.0138187	0.122703
TraesCS1A02G152400	0.0307663	0	0	0	0	0.0210588	0.14719	0.143044
TraesCS1A02G152500	18.7337	19.4857	16.824	18.7243	11.7168	1.19916	1.9851	6.69884
TraesCS1A02G152600	2.47323	0.394381	0.0221768	0	0	0	0	0
TraesCS1A02G152700	0	0	0	0	0	0	0	0
TraesCS1A02G152800	0.109041	0.119437	0	0.0486892	0	0.0364711	0	0
TraesCS1A02G152900	1.77036	3.15711	3.72438	1.17816	0.502529	0.0549921	0.213555	2.84352
TraesCS1A02G153000	0.045422	0.0819984	0.0363369	0	0	0	0	0
TraesCS1A02G153100	72.3074	24.9788	5.27921	2.2565	1.3912	0.932571	0.993726	7.81161
TraesCS1A02G153200	0	0	0	0	0	0	0	0
TraesCS1A02G153300	22.7968	25.4685	24.9429	16.3162	9.36982	6.56714	6.39733	8.20842
TraesCS1A02G153400	0.07501	0.0129737	0.0357155	0.0251493	0.0433695	0.00974946	0	0.136766
TraesCS1A02G153500	0.0254149	0.0218196	0	0	0	0	0.00849549	0.15092
TraesCS1A02G153600	15.7937	8.53786	8.5566	7.77211	6.06585	4.2266	5.27896	12.1657
TraesCS1A02G153700	14.745	6.49643	4.77266	5.39643	4.8003	1.71325	1.77412	4.96994
TraesCS1A02G153800	2.89052	0.95617	0.239042	0.226809	0.146905	0.219663	0.248929	0.258731
TraesCS1A02G153900	21.7324	18.5934	20.4162	12.1875	9.72276	2.56581	3.04647	9.50638
TraesCS1A02G154000	2.15434	1.91156	0.978853	0.592535	0.901054	0.0888982	0.26721	0.127775
TraesCS1A02G154100	2.7426	2.91772	2.91016	1.44089	1.05861	0.299149	0.699461	1.78871
TraesCS1A02G154200	12.0254	5.47918	2.80165	4.46069	4.26146	1.51271	1.6983	4.21116
TraesCS1A02G154300	8.84835	9.28384	8.19701	5.65991	3.42299	0.864606	1.24656	4.38973
TraesCS1A02G154400	40.4367	27.3336	10.1519	4.18907	3.11433	0.631754	0.795545	3.67009
TraesCS1A02G154500	3.29439	2.73722	0.450738	0.164399	0.114311	0	0	0.466858
TraesCS1A02G154600	4.12389	1.46223	1.28396	0.667703	0.364563	0.0835634	0.210692	1.51886
TraesCS1A02G154700	10.6753	9.88418	10.9739	5.16604	3.54551	0.720345	1.1077	6.04924
TraesCS1A02G154800	0	0	0	0	0	0	0.0928657	0
TraesCS1A02G154900	0.0395385	0	0	0	0	0	0	0.0369502
TraesCS1A02G155000	4.07966	3.15824	2.6371	5.39244	4.15885	1.74444	1.63679	0.932365
TraesCS1A02G155200	148.708	290.032	458.429	867.564	576.762	139.655	109.884	61.3975
TraesCS1A02G155300	0	0.0667759	0.326799	0.676828	0.309897	0.290343	0.626324	0.339863
TraesCS1A02G155400	0.0403522	0	0	0	0	0	0	0
TraesCS1A02G155500	3.7785	2.32146	2.02201	1.30019	0.630849	0.239597	0.384655	0.931961
TraesCS1A02G155600	6.98047	1.52858	2.9176	2.31987	1.70684	1.84039	1.65478	7.47901
TraesCS1A02G155700	3.7691	0.514181	1.46298	0.253658	0.191376	0	0.137458	0.732941
TraesCS1A02G155800	0.123848	0.327276	0.763346	0.161226	0	0.162892	0.0410882	0
TraesCS1A02G155900	7.05451	3.83761	3.21875	1.27969	0.669174	0.320996	0.293344	0.710918
TraesCS1A02G156000	2.58486	1.13967	0.507651	0.328249	0.241924	0.0222562	0.071196	0.383726
TraesCS1A02G156100	0.37959	0	0.037358	0.0208414	0	0	0	0
TraesCS1A02G156200	25.5973	7.36404	3.1081	4.37182	2.47526	0.497294	1.34997	1.72375
TraesCS1A02G156300	4.34276	3.48607	4.24512	3.0916	2.04833	1.048	1.27346	7.99069
TraesCS1A02G156400	1.59409	1.8588	2.72206	0.0300065	0.0172485	0	0	0.398187
TraesCS1A02G156500	2.83951	2.99994	5.57335	2.88117	3.13669	1.03507	1.19042	2.42868
TraesCS1A02G156600	46.9079	61.1903	14.738	3.15487	2.28316	1.36124	1.94009	6.71963
TraesCS1A02G156700	0	0.0667903	0	0	0	0	0	0
TraesCS1A02G156800	0	0	0	0	0	0	0	0
TraesCS1A02G156900	0.0625688	0.118881	0	0	0	0.0830544	0	0
TraesCS1A02G157000	0	0	0	0	0	0	0	0
TraesCS1A02G157100	0.103044	0.0884671	0	0.140313	0	0	0	0
TraesCS1A02G157200	0	0	0.0131581	0	0	0	0	0
TraesCS1A02G157300	0	0	0	0	0	0	0	0
TraesCS1A02G157400	0	0	0	0	0	0	0	0
TraesCS1A02G157500	9.45538	8.46788	4.2397	5.31428	4.83618	2.39356	3.61126	3.14285
TraesCS1A02G157600	14.2491	8.64462	1.98999	1.76439	1.69036	0.698189	1.1208	1.04665
TraesCS1A02G157700	18.4869	16.1829	12.2418	5.75918	3.20416	1.28095	1.37681	1.10899
TraesCS1A02G157800	0.838415	0.862666	0.646719	0.840697	0.613112	0.137089	0.230697	0
TraesCS1A02G157900	13.7742	4.96416	3.77357	1.24652	0.496097	1.15552	0.808144	1.28113
TraesCS1A02G158100	0	0	1.62839	0.934934	1.07573	0.304741	0.858011	0.109521
TraesCS1A02G158200	0.119106	0.106819	0	0	0	0	0	0.0734955
TraesCS1A02G158300	60.5675	73.8366	51.3597	23.501	12.0526	9.29764	7.97453	10.4036
TraesCS1A02G158400	11.2618	4.31928	4.88006	3.09766	2.68082	2.53882	2.57947	4.34569
TraesCS1A02G158500	16.5676	19.2544	22.3491	13.3226	7.15185	1.87941	2.12716	4.29642
TraesCS1A02G158600	23.4864	4.78579	1.12284	0.36948	0.553157	0.350493	0.529488	22.7259
TraesCS1A02G158700	26.824	43.6926	33.0135	18.3178	10.8691	2.48943	2.63128	9.30927
TraesCS1A02G158800	3.77402	3.35247	2.63275	3.93766	4.2936	0.862797	0.849851	2.81551
TraesCS1A02G158900	5.89626	3.09338	2.71546	1.77097	0.991972	0.806924	1.60544	3.801
TraesCS1A02G159000	0	0	0	0	0	0	0	0
TraesCS1A02G159100	519.523	539.768	821.148	343.48	187.799	42.6616	47.9519	144.44
TraesCS1A02G159200	0.53798	2.0649	2.63577	0.204506	0.0639278	0	0.018193	10.2884
TraesCS1A02G159300	74.5892	72.2872	95.0207	40.6742	23.0068	8.10777	7.49875	18.174
TraesCS1A02G159400	5.41591	3.40913	0.879138	0.932447	1.08046	0.828391	1.06332	3.59632
TraesCS1A02G159500	0.680193	2.17961	0.694069	1.56888	1.61942	0.335876	0.177743	0.266163
TraesCS1A02G159600	0.679663	0.159254	0.0339284	0.297599	0.32786	0.0845468	0.101053	0
TraesCS1A02G159700	0	0	0.0303031	0	0	0	0	0
TraesCS1A02G159800	0	0	0	0	0	0	0	0
TraesCS1A02G159900	0	0	0	0	0	0	0	0
TraesCS1A02G160000	1.24871	0.871328	0.956554	0.941719	0.657631	0.0644477	0.225832	0.279945
TraesCS1A02G160100	3.53781	2.32927	2.05738	1.04505	0.656061	0.192462	0.316644	0.340808
TraesCS1A02G160200	3.96652	1.31064	0.730642	0.256183	0.22162	0.068478	0.117294	0.712275
TraesCS1A02G160300	0.0194742	0.0167946	0	0	0	0	0.0131185	0.0718462
TraesCS1A02G160400	7.04637	6.60343	8.88267	6.9629	2.86749	0.625592	0.783165	1.89207
TraesCS1A02G160500	4.59775	4.81324	5.10773	2.61929	1.54919	0.412432	0.909552	1.77039
TraesCS1A02G160600	7.0837	6.82143	7.27038	7.27154	4.58567	0.467956	0.69842	1.60877
TraesCS1A02G160700	13.1774	6.07512	3.16489	3.51677	3.24594	1.23123	2.13681	7.44684
TraesCS1A02G160800	4.25899	2.42384	1.79193	0.727199	0.25843	0.185247	0.414798	1.66333
TraesCS1A02G160900	0.192248	0.317557	0.532672	1.3861	1.06019	0.0473877	0.00727928	0.187131
TraesCS1A02G161000	0.0406064	0	0.0485012	0.102458	0.168738	0.186948	0.0544567	0.519619
TraesCS1A02G161100	0.0106596	0.00911106	0.295317	0.290438	0.175526	0.0205404	0.00707293	0.0188287
TraesCS1A02G161200	67.6824	47.169	6.7134	3.91319	2.81919	1.257	1.93569	1.57175
TraesCS1A02G161300	15.0042	9.7964	6.99884	8.92781	3.30862	1.92945	2.22136	5.74097
TraesCS1A02G161400	0.109779	3.02318	0.509151	0	0.0252953	0.0275519	0.280172	5.4131
TraesCS1A02G161500	0	0.187456	2.85262	0.305893	0.0555039	0	0.139746	0
TraesCS1A02G161600	0.0223211	1.39919	0.128215	0	0	0	0	0.0429228
TraesCS1A02G161700	0	0	0	0	0	0	0	0
TraesCS1A02G161800	0.106718	0.0203234	0.0168935	0	0	0	0	0.0191817
TraesCS1A02G161900	15.7941	28.3016	46.2751	39.0558	28.166	16.2114	12.6327	18.2936
TraesCS1A02G162000	0.0649431	0	0.0259638	0	0	0	0	0.0299396
TraesCS1A02G162100	0.705712	0.0612042	0.114916	0	0	0.0465503	0	0.0325162
TraesCS1A02G162200	6.40003	6.15177	4.87148	2.07241	0.844308	0.190313	0.532025	1.74572
TraesCS1A02G162300	4.48037	2.62485	3.44597	2.37341	2.31789	1.54045	2.03117	1.42861
TraesCS1A02G162400	10.4765	10.0293	7.63674	6.87481	4.95765	2.72676	2.86968	5.0998
TraesCS1A02G162500	0.0365567	0	0	0	0	0	0	0
TraesCS1A02G162600	1.98327	1.50678	1.37	0.953627	0.417626	0.315246	0.123775	0.192012
TraesCS1A02G162700	0	0	0.0746404	0.0721838	0.165972	0.281184	0.0624584	0
TraesCS1A02G162800	10.7294	4.73467	1.74013	1.65285	1.40264	0.40709	0.420843	5.84234
TraesCS1A02G163000	0	0.0273233	0.0497298	0	0	0	0	0
TraesCS1A02G163100	0.111677	0.0393355	0.010899	0.0368576	0.104177	0.0276414	0	0.025101
TraesCS1A02G163200	17.8785	19.9761	24.6128	17.302	12.4698	5.47448	4.78257	7.39574
TraesCS1A02G163400	11.5949	9.09783	11.0253	4.5238	2.09814	0.208509	0.784137	3.12994
TraesCS1A02G163500	4.43918	2.84714	1.98374	0.916806	0.766154	0.132571	0.215971	0.564765
TraesCS1A02G163600	3.88829	2.47399	1.01098	0.314553	0.0400521	0.0587828	0.0615107	0.324504
TraesCS1A02G163700	312.267	98.6278	12.3701	1.18951	1.56983	1.64189	3.34518	41.7316
TraesCS1A02G163800	0.400655	0.583381	0.222632	1.08548	1.05278	0.175515	0.0937298	0.0599704
TraesCS1A02G163900	10.0911	9.05247	12.311	1.54832	0.48903	0.131287	0.59786	4.87061
TraesCS1A02G164000	29.7931	19.2477	21.3623	10.3263	7.7815	2.90648	4.29255	8.48191
TraesCS1A02G164100	0	0	0.0793405	0.290667	0.185149	0.0662693	0.0223734	0
TraesCS1A02G164200	21.3567	15.2345	16.3221	12.624	7.19369	2.09345	3.28272	11.5163
TraesCS1A02G164300	0.619471	0.781559	0.289394	0.423942	0.257905	0.0312266	0.0829376	0.505574
TraesCS1A02G164400	12.138	9.02952	10.6961	12.6476	7.61876	3.48492	3.73997	6.32399
TraesCS1A02G164500	0	0	0	0	0	0	0	0
TraesCS1A02G164600	7.18827	13.9602	9.09515	9.10222	8.48998	17.9698	26.8969	18.3051
TraesCS1A02G164700	3.25206	3.16475	1.40971	0.511835	0.166702	0.0989568	0.119317	1.29919
TraesCS1A02G164800	49.0785	12.6855	28.7584	49.871	26.6553	12.5532	9.87949	0.626275
TraesCS1A02G164900	0.259626	0.415436	0.540675	0.315605	0.187881	0.0867619	0.27947	2.41396
TraesCS1A02G165000	0	0	0	0	0	0	0	0
TraesCS1A02G165100	0	0	0	0	0	0	0	0
TraesCS1A02G165200	0	0	0	0	0	0	0	0
TraesCS1A02G165300	7.99497	5.83629	7.46207	6.30253	6.52333	4.28912	4.22989	9.08506
TraesCS1A02G165400	0.361079	0.203671	14.0594	31.855	26.2554	33.1716	91.4715	647.627
TraesCS1A02G165500	27.5472	9.65898	4.0505	1.80175	1.09756	0.385562	0.477072	2.50375
TraesCS1A02G165600	0.110855	0.00954033	0.0175813	0.03766	0.0106967	0	0	0.0297572
TraesCS1A02G165700	0.373501	1.13914	1.44455	4.8632	4.79834	2.48739	1.13354	0.136907
TraesCS1A02G165800	11.1849	13.5571	15.4845	14.0847	7.56397	1.64624	1.99792	5.11137
TraesCS1A02G165900	11.4316	8.29234	10.4977	5.65613	3.91888	4.61445	5.37362	7.97304
TraesCS1A02G166000	0	0	0	0	0	0	0	0.0555319
TraesCS1A02G166100	0	0.0245114	3.31022	0.0972916	0.0535101	0	0.0190282	7.37818
TraesCS1A02G166200	0	0.151525	0	0.070317	0	0	0	5.79924
TraesCS1A02G166300	0	0	0	0	0	0	0	0
TraesCS1A02G166400	0.134224	0.0234744	0.0106811	0.0352115	0.0122335	0	0	0
TraesCS1A02G166500	0	0	0	0	0	0	0.0942017	0.0608092
TraesCS1A02G166600	0.790754	0.0516149	0.731255	10.4495	14.6698	77.308	191.059	679.678
TraesCS1A02G166800	0	0	0	0	0	0	0	0
TraesCS1A02G166900	6.40088	5.62441	4.67754	1.6438	1.01246	0.216623	0.489902	1.32737
TraesCS1A02G167000	0.0483248	0	0	0	0	0	0	0
TraesCS1A02G167100	92.4029	7.15443	18.6747	5.19271	3.8206	9.9462	8.76879	13.3725
TraesCS1A02G167200	45.88	50.0529	82.2496	22.3557	9.0282	5.91499	7.50974	26.3221
TraesCS1A02G167300	7.95027	3.82361	4.41885	1.99368	1.00666	0.19659	0.463469	1.71178
TraesCS1A02G167400	10.7068	18.1123	15.7211	3.96243	1.84828	0.845444	0.793034	1.12227
TraesCS1A02G167500	0	0	0	0	0	0	0	0
TraesCS1A02G167600	5.74947	3.21241	0.747681	0	0	0	0	0.314062
TraesCS1A02G167700	0.0867198	0	0	0.0364684	0	0	0	0
TraesCS1A02G167800	0	0	0.0800528	0.789028	0.598297	0	0	0.0480825
TraesCS1A02G167900	0	0	0	0	0	0	0	0
TraesCS1A02G168100	3.1652	8.91363	0.179109	0	0.0155164	0	0	0.0462781
TraesCS1A02G168200	0	0	0	0.0349077	0.262767	0.0541297	0.0274453	0.0765856
TraesCS1A02G168300	0	0	0	0	0	0	0	2.27833
TraesCS1A02G168400	0.115061	1.6466	0.388159	0	0	0	0	0.0841501
TraesCS1A02G168500	0	0	0	0	0	0.014148	0	0.0205812
TraesCS1A02G168600	42.3164	14.0502	7.78375	0.986984	0.215538	0.547358	1.02791	22.1513
TraesCS1A02G168700	3.40344	2.79986	2.45652	1.29257	0.517298	0.236501	0.322486	0.211122
TraesCS1A02G168800	5.07707	2.84951	3.34899	0.652498	0.274204	0.0963164	0.256611	1.89602
TraesCS1A02G168900	27.2043	22.289	29.9981	14.6815	8.99642	4.99306	6.91841	13.5787
TraesCS1A02G169000	23.0017	15.9478	4.78576	2.22276	1.83135	0.981773	2.21536	8.88225
TraesCS1A02G169100	38.2481	38.2207	51.2493	30.4881	16.6566	3.14602	4.08176	16.1872
TraesCS1A02G169200	5.88788	4.76574	1.90733	0.333614	0.195942	0.13957	0	1.62572
TraesCS1A02G169300	12.0291	4.36811	4.93122	4.74694	4.69474	3.66163	3.62144	10.3575
TraesCS1A02G169400	0.197873	0.272443	0.111734	0.056616	0	0.0216972	0	0.0303117
TraesCS1A02G169500	0.137467	0.409647	0.20138	0.787042	0.300526	0	0.0167379	0.0206222
TraesCS1A02G169600	3.2049	3.28953	1.08366	0.308001	0.175847	0.174457	0.264575	1.99324
TraesCS1A02G169700	0	0	0	0	0	0	0	0
TraesCS1A02G169800	0	0	0	0	0	0	0	0
TraesCS1A02G169900	1.15789	0.667667	0.445773	0.66521	0.129379	0.0461217	0.135487	0.379726
TraesCS1A02G170000	19.2526	12.3583	12.7496	1.53281	1.15091	0.681157	1.26616	9.76854
TraesCS1A02G170100	14.4675	68.4217	49.9707	3.69878	0.240253	0.0136886	0.0152766	0.232359
TraesCS1A02G170200	8.92183	6.19211	6.15977	12.5869	10.8464	3.14978	1.8569	2.83204
TraesCS1A02G170300	6.4578	5.61224	4.25249	2.87441	1.93158	0.790191	0.698802	1.3625
TraesCS1A02G170400	14.1739	10.9587	9.10207	6.05261	4.47274	1.02405	1.62617	4.80471
TraesCS1A02G170500	16.9172	14.5384	13.5991	11.3877	9.69963	3.66531	9.67493	17.3791
TraesCS1A02G170600	7.7799	5.38189	3.70991	4.30685	3.28463	2.1061	3.19675	4.60877
TraesCS1A02G170700	0.0277872	0.55119	0.0670305	0.170473	0	0	0	0
TraesCS1A02G170800	5.92499	3.38742	1.44398	1.45052	1.01399	1.26568	3.20242	16.8952
TraesCS1A02G170900	14.3757	11.6964	24.4957	15.4646	10.7549	5.29048	3.24372	3.29551
TraesCS1A02G171000	3.97015	18.2275	1.5794	0.042091	0.0156726	0.0216434	0	0.297738
TraesCS1A02G171100	16.7027	9.70914	7.20548	3.98328	2.61704	1.18052	1.84368	5.64692
TraesCS1A02G171200	3.78509	3.32753	2.9507	2.84204	1.62049	0.983542	1.62969	5.08507
TraesCS1A02G171300	0.540012	0.254569	0.645405	0.0764832	0	0	0.0151344	0.165203
TraesCS1A02G171400	7.40622	5.11334	7.31375	7.70497	4.18388	2.00546	1.57362	1.51061
TraesCS1A02G171500	2.67024	2.28576	1.74206	0.352142	0.117322	0.0268099	0.157576	0.139375
TraesCS1A02G171600	11.5828	6.20846	1.4103	0.198946	0	0.157926	0.583296	5.34834
TraesCS1A02G171700	10.6959	7.23093	4.82783	4.22123	1.96241	0.64333	0.592248	1.48718
TraesCS1A02G171800	0	0.0646361	0.11884	0.0212914	0.0224112	0.0163188	0	0
TraesCS1A02G171900	0.71683	0.234089	0.0879798	0.0929066	0.0405712	0.0430867	0.0292088	0.178882
TraesCS1A02G172100	16.0431	22.0326	16.8726	8.58677	4.69469	0.599151	0.82136	1.20108
TraesCS1A02G172200	0	0	0	0	0	0	0	0
TraesCS1A02G172300	7.115	4.84131	1.92209	1.24692	0.847541	0.252704	0.584108	1.24712
TraesCS1A02G172400	0	0	0	0	0	0	0	0
TraesCS1A02G172600	0.288013	0.542842	19.7985	39.957	56.656	93.0691	97.3244	89.7793
TraesCS1A02G172700	1.49841	2.65012	0.740436	0.761249	0.71333	1.16084	0.830645	0.144924
TraesCS1A02G172800	9.25189	1.37274	0.272084	0.295009	0.213124	0	0.0802022	2.93638
TraesCS1A02G172900	0	0	0	0	0	0	0	0
TraesCS1A02G173000	0.665372	0.204752	0.679478	0.0432728	0.0457436	0	0.0662967	1.57583
TraesCS1A02G173100	10.3397	10.9996	4.34154	1.99389	1.39501	0.575494	1.00758	6.25012
TraesCS1A02G173200	8.92364	10.5491	13.9396	19.1179	17.8464	8.93539	5.61796	8.3078
TraesCS1A02G173300	0	0.862385	5.7479	1.7729	0.746952	0.0739943	0.170162	0.535921
TraesCS1A02G173400	191.805	114.202	146.95	92.3533	74.325	60.5884	70.8632	198.457
TraesCS1A02G173500	7.31208	5.01308	3.98086	6.53367	7.06682	4.3527	3.74966	2.59581
TraesCS1A02G173600	0.0344184	0.123397	0.118566	0.0612507	0.0337318	0.023024	0.0235001	0.360352
TraesCS1A02G173700	0.508748	0.773789	0.650704	0.231807	0.108913	0.0693422	0.0727155	0.699268
TraesCS1A02G173800	0.0492849	0.0141677	0.0390818	0	0	0	0	0
TraesCS1A02G173900	0	0	0	0	0	0	0	0
TraesCS1A02G174000	6.98845	7.90301	6.14809	1.62959	0.983765	0.337016	0.309211	0.517074
TraesCS1A02G174100	2.07598	1.17092	0.826701	0.527481	0.386768	0.224855	0.620747	0.260434
TraesCS1A02G174200	0	0.0422523	0	0	0.0436271	0	0.015416	0
TraesCS1A02G174300	0	0	0	0	0	0	0	0
TraesCS1A02G174400	4.09863	2.79694	2.26419	2.0074	1.41578	0.571282	0.476674	0.644878
TraesCS1A02G174500	7.42655	5.37794	2.72021	1.62578	0.867751	0.329603	0.868651	3.22656
TraesCS1A02G174600	29.0576	28.406	33.1331	12.91	7.03161	2.57032	3.30685	9.6988
TraesCS1A02G174700	1.88176	1.36647	0.949422	0.166463	0.634272	3.1172	4.58668	35.826
TraesCS1A02G174800	3.7304	0.75932	5.76364	68.433	53.5466	22.3804	5.93285	0.255595
TraesCS1A02G174900	0	0.0880388	0.0887827	0	0	0	0.0708992	0.0470629
TraesCS1A02G175000	6.26867	13.9664	2.69577	1.91584	1.19712	0.389445	1.00298	1.13154
TraesCS1A02G175100	7.1454	25.7691	113.157	11.5699	1.42299	0.357473	0.179256	0.738538
TraesCS1A02G175200	3.09814	8.70944	4.62094	0	0	0.0246716	0.0550673	1.14289
TraesCS1A02G175300	0	0	0	0	0	0	0	0
TraesCS1A02G175500	1.21178	0.142859	0.539112	1.87729	2.86368	10.0556	32.9086	114.022
TraesCS1A02G175600	2.09094	2.12447	3.06241	0.636329	0.215183	0.0126231	0.202213	0.321921
TraesCS1A02G175700	3.84871	2.71127	2.12757	0.750907	0.54983	0.138054	0.17171	1.38294
TraesCS1A02G175800	12.6796	7.03694	5.04003	3.87723	2.55843	1.83562	2.51283	5.15495
TraesCS1A02G175900	12.3936	13.1502	9.14686	4.88916	3.10091	0.881121	1.27954	5.46502
TraesCS1A02G176000	7.11716	5.61936	0.444669	0.0107799	0.0115922	0	0	0.06011
TraesCS1A02G176100	0	0	0	0	0	0	0	0
TraesCS1A02G176200	5.2672	5.28184	2.6466	2.77087	2.3785	1.714	1.4928	2.87761
TraesCS1A02G176300	0.995056	0.774699	0.0578696	0.0331004	0	0	0	0
TraesCS1A02G176400	0	0	0	0	0	0	0	0
TraesCS1A02G176500	43.2122	20.6596	17.4382	17.5778	11.8108	5.06703	7.93037	10.3982
TraesCS1A02G176700	17.7046	19.2216	9.12641	13.5578	10.5462	2.93937	2.82577	3.0061
TraesCS1A02G176800	31.3783	17.3928	11.8364	2.41317	1.20551	0.25174	0.153124	0.4441
TraesCS1A02G176900	15.2858	5.69734	2.52137	2.3096	1.58667	0.634403	0.72379	4.57076
TraesCS1A02G177000	6.62352	3.53525	1.20387	1.6009	1.5015	1.56823	0.816339	1.55089
TraesCS1A02G177100	0.722435	0.371285	0.347956	0.0134674	0	0	0.0107865	4.17541
TraesCS1A02G177200	0	0	0	0	0	0	0	0
TraesCS1A02G177300	3.16328	0.892344	9.2905	0.151351	0.0830067	0.107533	0.514116	9.75873
TraesCS1A02G177400	15.5147	8.56458	4.86546	7.14856	6.2986	7.08626	6.16155	5.49892
TraesCS1A02G177500	0.677549	0.0796084	0.756168	0	0	0	0	0.0130894
TraesCS1A02G177600	13.7918	9.72594	8.72517	3.42747	3.01122	0.589697	0.641681	1.4139
TraesCS1A02G177700	19.4593	19.8176	13.129	12.9661	9.31345	3.12046	3.34868	4.598
TraesCS1A02G177800	0.813279	3.26801	2.8126	2.8804	2.34595	0.222058	0.16593	11.0715
TraesCS1A02G177900	0	0	0	0	0	0	0	0
TraesCS1A02G178000	0	0.0122084	0.0204235	0	0	0	0	0
TraesCS1A02G178100	14.4325	6.31761	0.564167	0.218239	0.151909	0.0308874	0.116425	3.92582
TraesCS1A02G178200	9.32898	8.99224	6.86754	2.56979	1.30817	0.590996	0.890203	2.8832
TraesCS1A02G178300	15.462	13.5475	4.718	0.480936	0.268321	0.340081	1.34401	5.31773
TraesCS1A02G178400	10.5811	6.99337	13.2209	1.00483	0.295655	0.133517	0.141247	0.288851
TraesCS1A02G178500	0.449912	0.188208	0.197328	0.0315691	0.0320084	0.0227782	0.0912889	0.156481
TraesCS1A02G178600	0.945181	1.19897	0.962738	0.470322	0.397051	0.0931256	0.265454	0.29514
TraesCS1A02G178700	27.1831	161.448	11.757	0.474375	0.289415	0.891197	2.64923	48.7619
TraesCS1A02G178800	0.0939696	0	0	0.484822	0.350481	0.34896	0.0819899	0
TraesCS1A02G178900	1.97627	1.75047	1.1454	1.00861	1.19036	0.361974	0.506272	0.262663
TraesCS1A02G179000	65.2489	73.5941	38.7946	9.67078	10.1987	4.19513	3.74427	4.76625
TraesCS1A02G179100	0.323272	0.18586	0.179876	0	0	0	0	0
TraesCS1A02G179200	0	0	0.0715737	0	0	0.0598194	0	0
TraesCS1A02G179300	0	1.41335	5.45112	0.175918	0	0	0	0
TraesCS1A02G179400	6.59952	1.04166	0.882832	0.0811298	0.334608	1.28999	1.04528	15.1982
TraesCS1A02G179500	1.90828	1.91159	0.991431	0.272714	0.32526	0.0753623	0.100083	0.60764
TraesCS1A02G179600	46.1447	8.3812	6.48909	3.6972	2.77868	1.59086	1.61456	3.48394
TraesCS1A02G179700	2.24381	0.94128	0.799069	1.17939	1.13254	0.160497	0.283099	0.647845
TraesCS1A02G179800	0.159472	0.153554	0.134106	0.0739243	0	0	0.058815	0
TraesCS1A02G179900	1.59603	1.00605	0.131749	0.118744	0.183282	0.0521475	0.109456	0.0545543
TraesCS1A02G180000	0	0	0	0.0758769	0	0.0591852	0.0906005	0.125971
TraesCS1A02G180100	21.462	22.9715	37.1858	30.2407	15.415	6.39772	6.31055	5.09313
TraesCS1A02G180200	6.48921	6.57326	3.80382	1.71695	0.806205	0.13858	0.277723	0.979035
TraesCS1A02G180300	14.4329	20.9335	34.8933	25.2272	15.5806	4.61743	4.40283	6.23531
TraesCS1A02G180400	2.21415	1.74895	1.64478	0.881154	0.788871	0.675602	1.04578	1.54505
TraesCS1A02G180500	6.43316	4.43701	2.40914	2.43171	2.1452	1.16978	2.03745	6.47953
TraesCS1A02G180600	0	0	0	0	0	0	0	0.147801
TraesCS1A02G180700	0.129595	0	0.0567334	0.114536	0.605234	0.992603	0.928876	0.0584913
TraesCS1A02G180800	2.298	2.84885	0.361968	0.318425	0.391272	0.192674	0.150449	0.452132
TraesCS1A02G180900	0.0846753	0.0744742	0	0	0	0	0	0
TraesCS1A02G181000	11.3912	0.344135	13.032	7.96332	6.76847	1.35224	5.23253	11.0049
TraesCS1A02G181100	44.2487	136.486	18.6762	0.12605	0.195873	0.0231629	0.463085	6.28603
TraesCS1A02G181300	0	0	0	0	0	0	0	0
TraesCS1A02G181400	14.3423	7.06557	6.32844	2.95946	1.72723	1.23411	1.41502	3.94688
TraesCS1A02G181500	41.1245	36.3911	42.827	41.6781	24.4381	12.9841	15.4693	28.0799
TraesCS1A02G181600	0.163339	1.20048	3.76539	3.59365	4.31668	0.830457	0.733603	1.36563
TraesCS1A02G181700	6.51193	1.35594	0.553947	0.818004	0.926102	1.43657	3.8124	6.86099
TraesCS1A02G181800	0	0	0	0	0	0	0	0
TraesCS1A02G181900	17.1366	6.98791	7.64132	11.8555	9.41513	5.78079	10.6255	9.44289
TraesCS1A02G182000	3.49277	2.92384	3.89392	1.85084	0.648803	0.333648	0.445379	3.56807
TraesCS1A02G182100	5.55725	4.75245	2.70547	2.98545	2.46498	1.86646	2.36011	8.6209
TraesCS1A02G182200	0	0	0	0	0	0	0	0
TraesCS1A02G182300	4.31069	2.87152	1.95219	0.51045	0.42166	0.435624	0.348392	1.48305
TraesCS1A02G182400	38.2947	55.5226	23.5634	10.0156	5.68042	1.92377	1.56802	3.78577
TraesCS1A02G182500	11.7007	13.5376	15.7034	6.0293	3.04249	1.76738	2.83668	7.93706
TraesCS1A02G182600	3.82355	0.802387	2.35877	0.750725	0.647882	0.560902	0.70519	1.76734
TraesCS1A02G182700	10.232	7.71936	6.5533	3.54848	2.79942	1.67958	2.42253	9.33852
TraesCS1A02G182800	7.25786	3.54097	3.48354	1.29733	0.460098	0.389821	0.586466	2.31775
TraesCS1A02G182900	10.5764	8.4216	5.47475	1.83174	0.630743	0.330947	0.521172	4.67879
TraesCS1A02G183000	20.7446	3.92677	2.28495	0.0595377	0.0646212	0.0154829	0.135195	2.61926
TraesCS1A02G183100	0.2611	2.98016	3.40502	0.203047	0.06256	0	0	0.0304493
TraesCS1A02G183200	5.31584	2.91933	0.763902	1.92813	1.33962	0.136272	1.12159	1.26347
TraesCS1A02G183300	0.0354382	0	0	0	0	0	0	0
TraesCS1A02G183400	0.680878	0.607061	0.0915981	0	0	0	0.00776509	0.0850678
TraesCS1A02G183500	0	0	0	0	0	0	0	0.0132881
TraesCS1A02G183600	0	0	0	0	0	0	0	0
TraesCS1A02G183700	0	0	0	0	0	0	0	0
TraesCS1A02G183800	43.0973	4.51017	2.93428	1.83208	2.29373	1.10196	3.37982	37.0963
TraesCS1A02G183900	2.12332	0.607182	0.250134	0.0683371	0.0628071	0.0171951	0.0297308	0.654975
TraesCS1A02G184000	0.0253436	0	0	0	0.0699306	0.30163	0.265175	0.045448
TraesCS1A02G184100	20.1595	10.2582	8.90271	8.26674	6.62258	3.47354	3.12837	4.67423
TraesCS1A02G184200	0	0	0	0	0	0	0	0
TraesCS1A02G184300	19.5452	10.8425	20.5828	22.5876	14.8756	10.9959	7.31906	9.38932
TraesCS1A02G184400	0	0	0	0	0	0	0	0
TraesCS1A02G184500	0.576597	1.51873	8.3491	2.58062	1.17387	0.87428	1.64265	2.19372
TraesCS1A02G184600	8.74811	7.47668	2.81204	1.09505	0.922237	0.413382	0.662801	3.72288
TraesCS1A02G184700	0	0	0	0	0	0	0.30179	0
TraesCS1A02G184800	2.99146	4.61678	3.92011	1.91496	1.14842	0.344268	0.430836	0.694658
TraesCS1A02G184900	8.81211	6.43259	4.42842	1.15125	0.234153	0.153507	0.142851	10.0203
TraesCS1A02G185100	0.807591	2.32489	0.0340111	0	0.0128237	0.00957497	0	0.013073
TraesCS1A02G185200	0	0	0	0	0	0	0	0
TraesCS1A02G185300	7.35914	5.69399	7.95906	2.34071	1.16568	0.25175	0.397278	0.985669
TraesCS1A02G185400	0.341906	0.739693	0.149789	0.0729117	0.0739262	0	0	0.0252049
TraesCS1A02G185500	1.24856	0.663702	0.181048	0	0.0762557	0.0539386	0.0815929	0.317408
TraesCS1A02G185700	0	0.0292096	0.106986	0	0	0	0	0.778392
TraesCS1A02G185800	5.90016	3.08297	1.09488	0.0291807	0	0	0.0327038	1.42144
TraesCS1A02G185900	12.8823	8.74417	6.10689	4.20159	2.91835	0.781405	2.02058	3.88725
TraesCS1A02G186000	8.04452	4.00151	0.275484	0	0.0163139	0.108238	0.319906	0.347986
TraesCS1A02G186100	0.14239	0	1.76482	0.147099	0.0229839	0	0.0160123	14.8127
TraesCS1A02G186200	0.287385	0.849428	0.127328	0.0551212	0.0309486	0.0419961	0.0215612	0.204993
TraesCS1A02G186300	0	0	0.274565	0	0	0	0	0.153863
TraesCS1A02G186400	0	0	0.181288	0	0	0	0	0.970951
TraesCS1A02G186500	0.0718234	0.503683	0.383827	0	0.02219	0.0473734	0	2.98541
TraesCS1A02G186600	0.0300874	0	0.313961	0	0	0	0	17.4779
TraesCS1A02G186700	2.91612	6.84731	0.586424	0.199506	0.34408	0.528481	0.774476	14.4905
TraesCS1A02G186800	0.351702	0.133391	0.528066	0	0	0	0	8.16733
TraesCS1A02G186900	0	0	0	0	0	0	0	0
TraesCS1A02G187000	0.396689	0.323795	0.355847	0.0217984	0.113426	1.62584	3.7785	9.43325
TraesCS1A02G187100	0.0589645	0.340366	0.404151	0	0	0	0	0.0132557
TraesCS1A02G187200	0	0	0	0	0	0	0	0
TraesCS1A02G187300	7.222	7.8318	4.69861	2.13321	1.41122	0.686562	0.224515	0.478888
TraesCS1A02G187400	9.29516	5.19793	5.0074	4.20687	3.93854	0.91641	1.49862	4.95092
TraesCS1A02G187500	0.275552	0.19902	0.0261677	0.0186095	0.0294211	0	0.00700879	0.134395
TraesCS1A02G187600	19.7096	8.06944	1.17598	0.81117	0.386549	0.0301629	0.0155796	2.09664
TraesCS1A02G187700	15.8594	2.61495	0.851053	0.0724149	0	0	0.0543478	3.78626
TraesCS1A02G187800	5.50504	2.85944	2.68813	0.0735293	0.02021	0	0	0.46269
TraesCS1A02G187900	0	0	0.0512457	0	0	0	0	0.02052
TraesCS1A02G188000	3.31472	2.8074	1.46161	0.062302	0.201448	0.176821	0.299194	3.56622
TraesCS1A02G188100	0	0	0	0	0	0	0	0.134736
TraesCS1A02G188200	12.2112	9.02227	10.9306	8.4615	5.65026	3.78726	5.21305	12.6574
TraesCS1A02G188300	0	0	0	0	0	0	0	0
TraesCS1A02G188400	10.6821	1.7523	1.04	0.179576	0	0	0.1464	1.49356
TraesCS1A02G188500	22.0059	16.8725	6.23027	2.56199	1.32781	2.03704	1.52594	1.07989
TraesCS1A02G188600	0.152615	0.658886	0.401125	0.449742	0.270843	0.0112227	0.0343643	0.046624
TraesCS1A02G188700	45.6383	9.08684	5.38127	8.28809	5.03393	7.35934	6.70264	12.3636
TraesCS1A02G188800	12.3999	13.2627	12.6983	3.46774	1.74706	0.644937	0.842743	1.28399
TraesCS1A02G188900	27.0444	13.0379	6.21185	2.45192	1.61919	1.36619	0.833772	0.521945
TraesCS1A02G189000	4.41134	5.52534	8.96428	7.47498	6.20109	5.18104	4.98974	9.58845
TraesCS1A02G189100	2.87437	2.04272	3.7721	1.8993	1.42385	1.31208	1.47545	4.23472
TraesCS1A02G189200	0	0.201835	0.148576	0	0	0	0.0123486	1.02724
TraesCS1A02G189300	0.773727	0.425203	1.27528	0.22769	0.138251	0.346045	0.0250731	2.64656
TraesCS1A02G189400	1.87278	0.709274	0.350853	0.325248	0.268112	0.176085	0.236306	1.20045
TraesCS1A02G189500	5.30805	4.29293	7.13527	4.88831	2.72001	0.552115	0.779035	1.7496
TraesCS1A02G189600	6.29266	7.91962	10.0109	1.1336	0.40856	0.123797	0.442468	3.43356
TraesCS1A02G189700	1.90961	0.725646	0.174259	0.0480054	0	0	0.152706	0.702177
TraesCS1A02G189800	0.142087	0.175648	0.056589	0.0200906	0	0	0	0
TraesCS1A02G189900	0.0426243	0.0123215	0.0461283	0	0	0	0	3.71392
TraesCS1A02G190000	0.0981352	0.272586	0.559769	0.0319909	0.0167078	0.0059449	0	0.0576899
TraesCS1A02G190100	0.0159422	0.0703098	0.113934	0.0279907	0.118442	0.233157	0.154071	0.0739575
TraesCS1A02G190200	3.10306	5.80275	0.589958	0.0441522	0	0.0160184	0.0857117	0.443392
TraesCS1A02G190300	0.033373	0	0.00877919	0	0	0	0	0.00996834
TraesCS1A02G190400	45.0384	197.688	181.056	23.2466	5.12816	0.0928976	0	0.0616717
TraesCS1A02G190500	5.90801	1.91158	1.49533	0.816874	0.820712	0.352068	0.586627	7.38754
TraesCS1A02G190600	0	0	0	0	0	0	0	0.0516842
TraesCS1A02G190700	21.781	11.8528	12.9351	11.7652	9.46897	2.10927	3.43774	6.8003
TraesCS1A02G190800	22.4151	10.9896	9.13991	8.172	6.2859	3.38528	3.9656	27.5935
TraesCS1A02G190900	24.9417	19.3631	7.61008	1.68075	1.03439	0.485341	0.363283	2.35762
TraesCS1A02G191000	1.29756	0.853479	0.76802	0.551403	0.137687	0.265125	0.324038	0.174049
TraesCS1A02G191100	0	0.227549	0.357158	0	0.0769422	0	0.0562548	0
TraesCS1A02G191300	3.11679	1.40555	1.33385	1.46597	1.38327	0.826089	1.11252	7.65461
TraesCS1A02G191400	41.7009	24.0262	21.5588	11.428	8.58302	7.0129	5.01867	10.0277
TraesCS1A02G191500	0.940021	0.563757	0.0234986	0.0268816	0.0284165	0	0.0194335	0.676209
TraesCS1A02G191600	0.871361	0.695087	0.364476	0.160249	0.144156	0.176811	0.201304	1.50984
TraesCS1A02G191700	11.5936	4.02085	1.87614	1.04605	0.496929	0.139814	0.0663892	1.26289
TraesCS1A02G191800	1.29532	1.72194	1.27306	1.5753	1.43418	1.12329	0.278365	0.210441
TraesCS1A02G191900	6.41464	10.1294	8.92388	1.65935	1.37934	0.805929	0.613286	3.98455
TraesCS1A02G192000	0	0	0	0	0	0	0	0
TraesCS1A02G192100	0	0	0	0	0	0	0	0
TraesCS1A02G192200	24.0537	15.9816	17.3567	14.8065	6.39768	8.09303	4.95922	7.44735
TraesCS1A02G192300	16.7266	12.1419	14.1805	5.42335	2.80694	0.840902	1.97079	7.2877
TraesCS1A02G192400	9.02241	10.8122	9.53718	3.09647	2.05203	0.455523	0.71421	1.96545
TraesCS1A02G192500	4.49724	3.97621	4.49312	1.54639	0.668667	0.409555	0.406824	1.75821
TraesCS1A02G192600	0.198169	0	0	0	0	0	0	0
TraesCS1A02G192700	0.300196	0.408827	0.219997	0.442609	0.269112	0.0505512	0.0211256	0.0135167
TraesCS1A02G192800	3.32869	3.84187	3.57624	0.893491	0.541931	0.654759	0.413792	0.691049
TraesCS1A02G192900	0	0.0650868	6.24301	2.14277	0.968468	0.41101	0.467793	0.214827
TraesCS1A02G193000	24.7589	16.4388	31.8675	76.8098	74.9806	58.1451	71.5335	40.1036
TraesCS1A02G193100	1.33872	0.473892	0.7392	0.837252	0.165588	0.0815477	0.114345	0.417211
TraesCS1A02G193200	51.1971	9.19719	7.20139	4.55298	3.36923	2.15519	3.63974	4.53151
TraesCS1A02G193300	9.79086	8.23944	4.68809	6.16298	5.50769	0.868579	1.96593	6.92339
TraesCS1A02G193400	32.1419	20.7327	26.3755	5.6072	2.47902	0.477741	0.799183	0.672113
TraesCS1A02G193500	6.49066	6.79083	6.65577	3.55148	3.06966	1.21734	1.00426	6.15959
TraesCS1A02G193600	4.54335	3.01097	2.93113	1.43905	0.884541	0.16935	0.42315	1.65593
TraesCS1A02G193700	1.74782	2.12673	1.40562	0.171862	0.0452135	0.362879	0.248016	0.181891
TraesCS1A02G193800	1.15572	3.36037	3.95235	0.544621	0	0	0	0
TraesCS1A02G193900	5.06944	7.65378	2.40709	0.392073	0.324517	0.494993	0.823978	1.291
TraesCS1A02G194000	70.2251	83.4437	85.1711	47.9979	25.1179	11.1968	10.4155	24.6205
TraesCS1A02G194100	11.8269	6.23525	6.86767	6.77454	5.77329	4.21621	3.93666	4.29125
TraesCS1A02G194200	47.7623	1.8302	8.98479	34.0911	24.7307	39.1309	42.4858	22.181
TraesCS1A02G194400	11.5073	12.582	13.9916	8.24946	4.22012	2.76222	2.41009	4.7751
TraesCS1A02G194500	3.11476	0.678326	1.75748	0.854867	0.73557	0.276045	0.484945	0.828316
TraesCS1A02G194600	4.03449	0.967741	2.20248	0.784091	0.618037	0.339002	0.394154	1.38419
TraesCS1A02G194700	0.0833489	0.0476408	0.0861825	0.00664632	0	0	0.0054896	0.0908626
TraesCS1A02G194800	15.6142	11.8055	14.8464	7.85437	7.45489	3.01805	3.92909	15.2542
TraesCS1A02G194900	21.6093	4.5245	3.34056	0.633627	0.582809	0.263884	0.2328	3.04956
TraesCS1A02G195000	19.5413	17.4232	16.6624	19.2156	14.1243	3.11518	2.55785	7.20307
TraesCS1A02G195100	21.81	14.4769	7.41278	9.85118	8.04809	7.52019	6.84811	7.63348
TraesCS1A02G195200	3.81258	4.5882	4.15888	2.34283	1.89527	0.439142	0.216317	1.06276
TraesCS1A02G195300	8.19908	12.9148	13.1682	8.17705	3.7292	0.513683	1.09824	4.18923
TraesCS1A02G195312	0.711242	0.503121	0.464321	0.457609	0.502037	0.0299304	0.124721	0.0677141
TraesCS1A02G195400	79.7273	34.2106	33.369	10.2131	11.891	10.6115	14.618	33.5694
TraesCS1A02G195500	3.68061	5.11935	1.38399	1.2622	1.35579	0.974836	0.730605	0.6081
TraesCS1A02G195700	12.5116	3.9597	2.11075	2.66325	2.31244	0.744149	0.78618	0.875105
TraesCS1A02G195900	0.122364	0.0704354	0.0859972	0.0124127	0.0616791	0.232741	0.305231	4.24029
TraesCS1A02G196000	6.41586	19.2101	13.6896	0.906617	0.0327678	0	0	0
TraesCS1A02G196100	0.599358	0.289392	0.263355	0.149239	0.101303	0.0166744	0.0286225	0.217509
TraesCS1A02G196200	0.85528	0.667313	0.456801	0.170828	0.0905061	0	0.00807349	0.223003
TraesCS1A02G196300	40.0433	41.5895	39.0006	12.7481	6.12366	2.37995	3.69404	19.3644
TraesCS1A02G196400	6.29656	5.73914	1.22338	0.649285	0.688496	0.269382	0.138335	0.0242738
TraesCS1A02G196500	0.270079	2.6525	0.389538	0.0323715	0.0493256	0.0239283	0.0364295	0.181999
TraesCS1A02G196600	32.5241	17.9596	12.0609	15.0641	11.6126	3.50297	3.7124	19.6045
TraesCS1A02G196700	0.105673	0.463622	6.84179	6.82161	4.9258	0.344146	0.373077	0.331206
TraesCS1A02G196800	18.9362	12.5831	4.58221	4.25682	3.29535	2.28442	2.48171	2.68902
TraesCS1A02G196900	0	0	0	0	0	0	0	0
TraesCS1A02G197000	0.31823	0.311407	0.113982	0.0288848	0.00990747	0	0.0363538	0.0606137
TraesCS1A02G197100	0.549713	0.229814	0.207037	0.0449545	0.0981821	0.0614127	0.0632974	0.16955
TraesCS1A02G197200	8.71028	8.19092	1.52033	1.46708	2.62423	1.84133	2.01368	5.41198
TraesCS1A02G197300	42.914	54.4831	65.7121	39.235	20.7662	8.37407	7.21324	13.6899
TraesCS1A02G197400	0	0.0526722	0.192529	0	0	0	0	0.0181792
TraesCS1A02G197500	6.06662	9.63636	9.70239	2.05226	0.965503	0.573165	0.758577	1.8562
TraesCS1A02G197600	45.0944	36.2254	6.68542	2.49426	1.4625	0.978631	2.60397	30.8661
TraesCS1A02G197700	13.456	27.6056	3.81142	0.591639	0.388186	0.142714	0.92421	3.31694
TraesCS1A02G197800	28.1837	20.1723	19.3709	8.36189	6.04329	2.56378	3.20872	7.05919
TraesCS1A02G197900	15.2795	23.6148	3.14238	1.87047	0.653176	0.280428	0.240072	0.717645
TraesCS1A02G198000	13.039	10.979	14.1267	5.90907	5.21328	3.02399	1.92714	8.78752
TraesCS1A02G198100	22.4484	12.7459	10.7313	6.86035	4.39142	3.07517	4.0028	7.31913
TraesCS1A02G198200	22.1136	19.8947	20.4022	9.277	6.11176	2.56571	3.87814	7.0342
TraesCS1A02G198300	0.578169	0.303244	0.0940627	0	0.0106795	0	0.0249943	0.241129
TraesCS1A02G198400	22.5404	20.699	11.8439	11.6999	6.42177	1.95829	2.95329	4.13604
TraesCS1A02G198500	14.8268	10.3391	10.5104	2.78356	2.61282	1.71236	2.16705	9.17256
TraesCS1A02G198600	0	0	0	0	0	0	0	0
TraesCS1A02G198700	3.61537	3.27247	3.05987	2.24044	1.29187	0.174035	0.376507	0.539222
TraesCS1A02G198800	3.54868	4.91888	1.19293	0.109868	0.0548213	0.120688	0.147455	1.29306
TraesCS1A02G198900	0.515238	1.92532	1.37359	2.26259	1.05758	0.306582	0.326831	0.717576
TraesCS1A02G199000	8.70451	9.73269	9.80157	5.14984	2.97559	0.451416	0.852038	2.50877
TraesCS1A02G199100	0	0	0	0.105493	0.115771	0.161711	0	0
TraesCS1A02G199200	0.740805	0.609717	2.45279	0.581613	0.719872	0.244941	0.0904357	1.07043
TraesCS1A02G199300	0	0	0	0	0	0	0	0
TraesCS1A02G199400	0.0373006	0	0	0	0	0	0	0.104168
TraesCS1A02G199500	20.3049	22.027	19.3946	19.8061	15.1499	7.62737	5.47816	6.73388
TraesCS1A02G199600	2.56198	0.445718	0.43566	0	0	0.0147416	0	0.229362
TraesCS1A02G199700	0	0	1.25851	0.0476712	0	0	0.017554	3.09101
TraesCS1A02G199800	0	0	0	0	0	0	0	0
TraesCS1A02G199900	0.328971	0.537281	0.350315	0.674498	0.4307	0.416831	0.41193	0.305797
TraesCS1A02G200000	0.651641	2.51586	1.1843	0.0261847	0	0	0	0.409723
TraesCS1A02G200100	0	0.0198325	0	0	0	0	0	0
TraesCS1A02G200200	0	0.283349	0.366493	0	0	0	0	0
TraesCS1A02G200400	0	0.0673965	0	0	0	0	0	0
TraesCS1A02G200500	0.0209372	0	0	0	0	0	0	0.0190278
TraesCS1A02G200600	0.756893	0.74261	0.233748	0.120411	0.0475	0.00748891	0.0267691	0.0151758
TraesCS1A02G200700	0	0	0.42721	0	0	0	0	0
TraesCS1A02G200800	17.3342	14.2655	13.5219	12.6881	11.2783	8.13642	8.06835	26.3924
TraesCS1A02G200900	5.90234	2.81505	1.46236	1.02185	0.854089	0.136615	0.22464	0.87076
TraesCS1A02G201000	1.64752	1.12182	0.738529	0.848329	0.723826	0.315368	0.493322	1.11036
TraesCS1A02G201100	0.629048	0.909086	4.43863	0.586877	0.242381	0	0.101744	0.409776
TraesCS1A02G201200	4.48395	1.97523	1.3237	1.17761	0.791961	0.222559	0.657349	0.456055
TraesCS1A02G201300	52.9758	137.498	135.685	30.3709	16.3043	6.22822	5.81767	5.25952
TraesCS1A02G201400	1.40944	0.31998	1.36138	0.225794	0.0438473	0.0155385	0.00787843	5.16933
TraesCS1A02G201500	3.62227	1.5359	1.21566	1.64699	1.33456	0.425641	0.75147	1.00063
TraesCS1A02G201600	23.582	28.2771	26.8306	13.2154	6.27204	1.58837	2.19984	17.6962
TraesCS1A02G201700	9.78286	2.20109	2.1256	5.2532	4.80478	7.7287	3.61578	2.86642
TraesCS1A02G201800	0.0158041	0.0147885	0.0122927	0	0	0	0.0102938	0.0287247
TraesCS1A02G201900	0	0	0	0	0	0	0	0
TraesCS1A02G202000	15.4266	13.3297	2.14403	0.899225	0.75234	0.173221	0.282159	0.295115
TraesCS1A02G202100	0	0	0	0	0	0.0143513	0	0
TraesCS1A02G202200	0	0.316097	0	0.18576	0	0.0916544	0	0
TraesCS1A02G202300	11.1391	5.39288	10.8618	11.3114	6.15274	1.97892	1.62142	6.88901
TraesCS1A02G202400	0	0	0	0	0	0	0	0
TraesCS1A02G202500	0.020387	0	0	0	0	0	0	0
TraesCS1A02G202600	0	0	0	0.0350442	0	0.0129682	0.0131505	0.273047
TraesCS1A02G202700	5.46069	4.54021	2.4131	4.17195	2.7559	1.272	1.56578	1.43985
TraesCS1A02G202800	0	0	0	0	0	0	0	0.0573202
TraesCS1A02G202900	0.236759	0	0.935122	15.9161	16.1253	199.355	723.36	10594.6
TraesCS1A02G203000	60.2955	47.8919	31.3409	43.6602	43.2758	41.1301	33.3019	33.5707
TraesCS1A02G203100	1.65785	0.913664	0.853911	0.19549	0.0189721	0.00708286	0.058403	0.135183
TraesCS1A02G203200	84.6203	5.81019	3.64922	1.14198	0.558272	2.8622	1.06392	3.4811
TraesCS1A02G203300	3.8107	0.231534	1.8811	0.0274757	0	0	0	0
TraesCS1A02G203400	11.2955	5.20304	4.0504	2.5294	2.00776	2.39924	5.06993	9.30144
TraesCS1A02G203500	0	0	0	0	0	0	0	0
TraesCS1A02G203600	0.477668	0.0649352	0.643318	0.0210226	0.0226067	0.0331789	0	11.557
TraesCS1A02G203700	0	0	0.466607	0	0	0	0.0185244	0.354197
TraesCS1A02G203800	0.0797718	0	0.0316511	0	0	0	0	0
TraesCS1A02G203900	0.050524	0.937066	0	0	0	0	0	0
TraesCS1A02G204100	0	0	0	0	0	0	0	0
TraesCS1A02G204200	17.7364	9.33938	6.44389	5.20043	3.71063	3.10601	4.91403	17.4926
[truncated: 105,893 more rows]

## Sheet: Table S2
Table S2. Clustering of DEGs among developmental stages
ID	Cluster	DAP0/DAP2	DAP0/DAP4	DAP0/DAP6	DAP0/DAP8	DAP0/DAP12	DAP0/DAP16	DAP0/DAP22	DAP2/DAP4	DAP2/DAP6	DAP2/DAP8	DAP2/DAP12	DAP2/DAP16	DAP2/DAP22	DAP4/DAP6	DAP4/DAP8	DAP4/DAP12	DAP4/DAP16	DAP4/DAP22	DAP6/DAP8	DAP6/DAP12	DAP6/DAP16	DAP6/DAP22	DAP8/DAP12	DAP8/DAP16	DAP8/DAP22	DAP12/DAP16	DAP12/DAP22	DAP16/DAP22
TraesCS1A02G000100	C5	NA	NA	NA	Down	Down	Down	Down	Down	Down	Down	Down	Down	Down	NA	Down	Down	Down	Down	Down	Down	Down	Down	NA	NA	Down	NA	Down	Down
TraesCS1A02G000200	C5	NA	NA	NA	Down	Down	Down	Down	Down	Down	Down	Down	Down	Down	NA	Down	Down	Down	Down	Down	Down	Down	Down	NA	NA	Down	Up	Down	Down
TraesCS1A02G000300	C5	NA	NA	Down	Down	Down	Down	Down	NA	Down	Down	Down	Down	Down	NA	Down	Down	Down	Down	Down	Down	Down	Down	NA	NA	Down	NA	Down	Down
TraesCS1A02G000400	C5	NA	NA	NA	Down	Down	Down	Down	Down	Down	Down	Down	Down	Down	NA	Down	Down	Down	Down	Down	Down	Down	Down	NA	NA	Down	NA	Down	Down
TraesCS1A02G000500	C5	NA	NA	NA	Down	Down	NA	Down	NA	NA	Down	Down	NA	Down	NA	Down	Down	NA	Down	Down	Down	NA	Down	NA	NA	NA	NA	NA	NA
TraesCS1A02G000600	C5	NA	NA	NA	NA	NA	NA	NA	NA	NA	NA	NA	NA	NA	NA	NA	NA	NA	NA	NA	NA	NA	NA	NA	NA	NA	NA	NA	NA
TraesCS1A02G000700	C5	NA	Down	NA	Down	Down	Down	Down	Down	Down	Down	Down	Down	Down	NA	Down	Down	Down	Down	Down	Down	Down	Down	Down	NA	Down	NA	NA	Down
TraesCS1A02G000800	C5	NA	NA	NA	Down	Down	Down	Down	NA	NA	Down	Down	Down	Down	NA	Down	Down	Down	Down	Down	Down	Down	Down	Down	Down	Down	NA	NA	NA
TraesCS1A02G000900	C5	Up	NA	NA	Down	Down	Down	Down	Down	Down	Down	Down	Down	Down	NA	Down	Down	Down	Down	Down	Down	Down	Down	NA	NA	Down	NA	Down	Down
TraesCS1A02G001000	C5	NA	NA	Down	Down	Down	Down	Down	NA	Down	Down	Down	Down	Down	NA	Down	Down	Down	Down	Down	Down	Down	Down	NA	NA	NA	NA	NA	Down
TraesCS1A02G001100	C5	NA	NA	NA	Down	Down	Down	Down	Down	Down	Down	Down	Down	Down	NA	Down	Down	Down	Down	Down	Down	Down	Down	NA	NA	Down	NA	Down	Down
TraesCS1A02G001200	C5	NA	NA	NA	NA	NA	NA	Down	NA	NA	NA	NA	NA	Down	NA	NA	NA	NA	Down	NA	NA	NA	Down	NA	NA	Down	NA	Down	Down
TraesCS1A02G001300	C5	NA	NA	NA	NA	NA	NA	Down	NA	NA	NA	NA	NA	Down	NA	NA	NA	NA	Down	NA	NA	NA	Down	NA	NA	Down	NA	Down	Down
TraesCS1A02G001400	C5	NA	NA	NA	Down	Down	Down	Down	Down	Down	Down	Down	Down	Down	NA	Down	Down	Down	Down	Down	Down	Down	Down	NA	NA	Down	NA	Down	Down
TraesCS1A02G001500	C5	NA	NA	NA	NA	NA	NA	NA	NA	NA	NA	NA	NA	NA	NA	NA	NA	NA	NA	NA	NA	NA	NA	NA	NA	NA	NA	NA	NA
TraesCS1A02G001600	C5	NA	NA	NA	NA	NA	NA	Down	NA	NA	NA	NA	NA	Down	NA	NA	NA	NA	Down	NA	NA	NA	Down	NA	NA	Down	NA	Down	Down
TraesCS1A02G001700	C5	NA	NA	NA	Down	NA	NA	Down	NA	NA	Down	NA	NA	Down	NA	Down	NA	NA	Down	Down	NA	NA	Down	NA	NA	Down	NA	Down	Down
TraesCS1A02G001800	C3	Down	Down	Down	Down	Down	Down	Up	NA	NA	NA	NA	NA	Up	NA	NA	NA	NA	Up	NA	NA	NA	Up	NA	NA	Up	NA	Up	Up
TraesCS1A02G001900	C5	NA	NA	NA	NA	Down	Down	Down	NA	NA	NA	Down	Down	Down	NA	NA	Down	Down	Down	NA	NA	Down	Down	NA	Down	Down	NA	NA	NA
TraesCS1A02G002000	C6	NA	Up	NA	NA	NA	Up	Up	NA	NA	NA	NA	NA	Up	Down	Down	Down	NA	NA	NA	NA	Up	Up	NA	Up	Up	Up	Up	NA
TraesCS1A02G002100	C4	NA	NA	NA	Up	Up	Up	Up	NA	Up	Up	Up	Up	Up	NA	NA	NA	Up	Up	NA	NA	Up	NA	NA	Up	NA	Up	NA	NA
TraesCS1A02G002200	C3	NA	Down	Down	Down	Down	Down	Down	NA	NA	NA	NA	NA	Down	NA	NA	NA	NA	NA	NA	NA	NA	NA	NA	NA	NA	NA	NA	NA
TraesCS1A02G002300	C2	NA	NA	NA	NA	NA	Down	Down	NA	NA	NA	NA	NA	NA	NA	NA	NA	Down	NA	NA	NA	Down	NA	NA	NA	Down	NA	NA	NA
TraesCS1A02G002500	C2	Down	NA	NA	NA	NA	NA	Down	Up	Up	Up	Up	Up	NA	NA	NA	NA	NA	Down	NA	NA	NA	Down	NA	NA	Down	NA	Down	Down
TraesCS1A02G002700	C4	NA	NA	NA	NA	NA	Down	NA	NA	NA	NA	NA	Down	NA	NA	NA	NA	Down	NA	NA	NA	NA	NA	NA	NA	NA	NA	NA	NA
TraesCS1A02G004200	C6	NA	NA	NA	NA	Down	Down	Down	NA	Down	Down	Down	Down	Down	Down	Down	Down	Down	Down	NA	NA	NA	NA	NA	NA	NA	NA	NA	NA
TraesCS1A02G004400	C1	Down	Down	Down	Down	Down	Down	Down	Down	Down	Down	Down	Down	Down	NA	NA	Down	Down	Up	NA	NA	NA	Up	NA	NA	Up	NA	Up	Up
TraesCS1A02G004500	C1	NA	Down	Down	Down	Down	Down	NA	Down	Down	Down	Down	Down	NA	NA	NA	Up	Up	Up	NA	Up	Up	Up	Up	Up	Up	NA	Up	Up
TraesCS1A02G004700	C3	NA	Down	NA	NA	NA	NA	NA	Down	NA	NA	NA	NA	NA	Up	Up	Up	Up	Up	NA	NA	NA	NA	NA	NA	NA	NA	NA	NA
TraesCS1A02G005100	C6	NA	Up	NA	Up	Up	Up	Up	NA	NA	NA	NA	NA	NA	NA	NA	NA	NA	NA	NA	NA	NA	NA	NA	NA	NA	NA	NA	NA
TraesCS1A02G005315	C1	NA	Down	Down	Down	Down	Down	Down	Down	Down	Down	Down	Down	Down	NA	NA	NA	NA	NA	NA	Up	Up	Up	Up	Up	Up	Up	Up	Up
TraesCS1A02G005368	C1	NA	Down	Down	Down	Down	Down	Down	Down	Down	Down	Down	Down	Down	NA	NA	NA	NA	NA	NA	NA	Up	Up	NA	Up	Up	NA	Up	Up
TraesCS1A02G005387	C1	NA	Down	Down	Down	Down	Down	Down	Down	Down	Down	Down	Down	Down	NA	NA	NA	NA	NA	NA	NA	NA	Up	NA	Up	Up	NA	Up	Up
TraesCS1A02G005400	C5	NA	NA	NA	NA	NA	NA	Down	NA	NA	NA	NA	NA	Down	NA	NA	NA	NA	Down	NA	NA	NA	Down	NA	NA	Down	NA	Down	Down
TraesCS1A02G005500	C6	NA	Up	Up	NA	Down	Down	NA	NA	NA	NA	Down	Down	NA	NA	NA	Down	Down	Down	NA	Down	Down	NA	Down	Down	NA	NA	Up	Up
TraesCS1A02G005600	C4	NA	NA	NA	NA	NA	NA	NA	NA	NA	NA	NA	NA	NA	NA	NA	NA	NA	NA	NA	NA	NA	NA	NA	NA	NA	NA	Up	Up
TraesCS1A02G005700	C3	Down	Down	Down	Down	Down	Down	NA	Down	Down	NA	NA	NA	NA	NA	Up	Up	Up	Up	NA	Up	Up	Up	NA	NA	Up	NA	NA	Up
TraesCS1A02G005800	C5	NA	NA	NA	NA	Down	Down	Down	NA	NA	NA	Down	Down	Down	NA	Down	Down	Down	Down	NA	Down	Down	Down	Down	Down	Down	NA	NA	NA
TraesCS1A02G005900	C6	NA	NA	Up	NA	NA	NA	NA	NA	NA	NA	Down	Down	Down	Up	NA	Down	Down	NA	NA	Down	Down	Down	Down	Down	NA	NA	NA	NA
TraesCS1A02G006900	C3	NA	Down	NA	NA	NA	NA	Down	Down	NA	NA	NA	NA	Down	NA	Up	Up	Up	NA	NA	NA	NA	Down	NA	NA	Down	NA	Down	Down
TraesCS1A02G007200	C1	NA	Down	Down	Down	Down	Down	Down	Down	Down	Down	Down	Down	Down	Down	Down	Down	NA	NA	NA	NA	Up	Up	NA	Up	Up	Up	Up	Up
TraesCS1A02G007300	C1	NA	Down	Down	Down	Down	Down	Down	Down	Down	Down	Down	Down	Down	NA	Down	Down	Down	NA	Down	Down	Down	NA	Down	NA	Up	NA	Up	Up
TraesCS1A02G007344	C1	NA	Down	Down	Down	Down	Down	Down	Down	Down	Down	Down	Down	Down	NA	NA	Down	Down	NA	NA	Down	Down	NA	Down	Down	Up	NA	Up	Up
TraesCS1A02G007400	C1	NA	Down	Down	Down	Down	Down	Down	Down	Down	Down	Down	Down	Down	NA	Down	Down	Down	NA	Down	Down	Down	NA	NA	NA	Up	NA	Up	Up
TraesCS1A02G007405	C1	NA	Down	Down	Down	Down	Down	Down	Down	Down	Down	Down	Down	Down	NA	Down	Down	Down	NA	Down	Down	Down	NA	NA	NA	Up	NA	Up	Up
TraesCS1A02G007500	C3	Down	Down	Down	Down	Down	NA	NA	NA	Down	NA	NA	Up	Up	NA	NA	Up	Up	Up	NA	Up	Up	Up	NA	Up	Up	NA	Up	NA
TraesCS1A02G007700	C1	NA	Down	Down	Down	Down	Down	Down	Down	Down	Down	Down	Down	Down	NA	Down	Down	Down	NA	Down	Down	Down	Up	Down	NA	Up	Up	Up	Up
TraesCS1A02G007900	C2	Down	NA	NA	NA	NA	NA	NA	NA	Up	Up	Up	Up	Up	Up	NA	NA	NA	NA	NA	NA	NA	NA	NA	NA	NA	NA	NA	NA
TraesCS1A02G007934	C1	NA	Down	Down	Down	Down	Down	Down	Down	Down	Down	Down	Down	Down	NA	NA	NA	NA	NA	NA	NA	Up	Up	NA	Up	Up	NA	Up	Up
TraesCS1A02G008000	C1	NA	Down	Down	Down	Down	Down	Down	Down	Down	Down	Down	Down	Down	NA	NA	Down	Down	NA	Down	Down	Down	NA	Down	Down	Up	NA	Up	Up
TraesCS1A02G009000	C4	NA	NA	NA	NA	NA	NA	NA	NA	NA	NA	NA	NA	NA	NA	NA	NA	NA	NA	NA	NA	NA	NA	NA	NA	NA	NA	NA	Up
TraesCS1A02G009100	C6	NA	NA	NA	NA	NA	NA	NA	NA	NA	NA	NA	NA	NA	NA	NA	NA	NA	NA	NA	NA	NA	NA	NA	NA	NA	NA	NA	NA
TraesCS1A02G009200	C6	NA	NA	NA	NA	NA	NA	NA	NA	NA	NA	NA	NA	NA	NA	NA	NA	NA	NA	NA	NA	NA	NA	NA	NA	NA	NA	NA	NA
TraesCS1A02G009400	C6	NA	Up	Up	Up	Up	Up	Up	NA	Up	Up	Up	Up	Up	Up	Up	Up	Up	Up	NA	NA	NA	NA	NA	NA	NA	NA	NA	NA
TraesCS1A02G009900	C6	NA	Up	Up	NA	Up	Up	Up	NA	NA	NA	Up	Up	Up	NA	NA	NA	Up	NA	NA	NA	Up	NA	Up	Up	Up	NA	NA	NA
TraesCS1A02G010300	C6	NA	NA	Down	Down	Down	Down	NA	NA	NA	Down	Down	NA	NA	Down	Down	Down	Down	NA	NA	NA	NA	NA	NA	NA	Up	NA	Up	Up
TraesCS1A02G010400	C4	NA	NA	Down	NA	Up	NA	Down	NA	NA	NA	Up	NA	NA	NA	NA	Up	NA	NA	Up	Up	NA	NA	Up	NA	Down	Down	Down	NA
TraesCS1A02G010900	C1	NA	Down	Down	Down	Down	Down	Down	Down	Down	Down	Down	Down	Down	NA	NA	Down	Down	NA	NA	Down	Down	Up	NA	NA	Up	NA	Up	Up
TraesCS1A02G010905	C1	NA	Down	Down	Down	Down	Down	Down	Down	Down	Down	Down	Down	Down	NA	NA	Down	NA	NA	NA	NA	NA	Up	NA	NA	Up	NA	Up	Up
TraesCS1A02G011100	C3	Down	Down	NA	Up	Up	Up	NA	NA	Up	Up	Up	Up	Up	Up	Up	Up	Up	Up	NA	NA	NA	NA	NA	NA	NA	NA	NA	NA
TraesCS1A02G011200	C4	NA	NA	NA	NA	Down	Down	NA	NA	NA	NA	Down	Down	NA	NA	NA	Down	Down	NA	NA	Down	NA	NA	NA	NA	NA	NA	Up	Up
TraesCS1A02G011300	C5	NA	NA	NA	NA	NA	NA	NA	NA	NA	NA	NA	NA	NA	NA	NA	NA	NA	NA	NA	NA	NA	NA	NA	NA	NA	NA	NA	NA
TraesCS1A02G011500	C3	Down	Down	Down	NA	Down	Down	Down	NA	NA	NA	Down	NA	NA	NA	NA	NA	NA	NA	NA	NA	NA	NA	NA	NA	NA	NA	Up	NA
TraesCS1A02G011600	C6	NA	NA	NA	NA	NA	NA	NA	NA	NA	NA	Down	Down	NA	NA	NA	NA	NA	NA	NA	NA	NA	NA	Down	Down	NA	NA	Up	NA
TraesCS1A02G011800	C6	NA	Up	Up	Up	Up	Up	Up	NA	NA	NA	Up	Up	NA	NA	NA	Up	NA	NA	NA	Up	NA	NA	NA	NA	NA	NA	Down	NA
TraesCS1A02G012300	C1	NA	NA	NA	NA	NA	NA	NA	NA	NA	NA	NA	NA	NA	NA	NA	NA	NA	NA	NA	NA	NA	NA	NA	NA	NA	NA	NA	NA
TraesCS1A02G012400	C4	NA	NA	NA	NA	NA	NA	NA	NA	NA	NA	NA	NA	NA	NA	NA	NA	NA	NA	NA	NA	NA	NA	NA	NA	NA	NA	NA	NA
TraesCS1A02G012500	C4	NA	NA	Down	Down	NA	NA	NA	NA	NA	Down	NA	NA	NA	NA	NA	NA	NA	NA	NA	NA	NA	NA	NA	NA	NA	NA	NA	NA
TraesCS1A02G013400	C6	NA	NA	NA	NA	NA	NA	NA	NA	NA	NA	NA	NA	NA	NA	NA	NA	NA	NA	NA	NA	NA	NA	NA	NA	NA	NA	NA	NA
TraesCS1A02G013600	C6	NA	NA	NA	NA	NA	NA	NA	NA	NA	NA	NA	NA	NA	NA	NA	NA	NA	NA	NA	NA	NA	NA	NA	NA	NA	NA	NA	NA
TraesCS1A02G013700	C6	NA	NA	NA	NA	Down	Down	NA	NA	NA	NA	Down	Down	NA	NA	Down	Down	Down	NA	NA	Down	Down	NA	NA	NA	NA	NA	Up	Up
TraesCS1A02G013800	C4	NA	NA	Up	Up	Up	Up	NA	NA	Up	Up	Up	Up	NA	Up	Up	Up	Up	NA	NA	NA	NA	Down	NA	NA	Down	NA	Down	Down
TraesCS1A02G013900	C3	NA	Down	NA	NA	NA	NA	NA	Down	NA	NA	NA	NA	NA	Up	Up	Up	Up	Up	NA	NA	NA	NA	NA	NA	NA	NA	NA	NA
TraesCS1A02G014000	C1	NA	Down	Down	Down	Down	Down	NA	Down	Down	Down	Down	Down	NA	Down	Down	Down	Down	NA	NA	Down	NA	Up	Down	NA	Up	NA	Up	Up
TraesCS1A02G014100	C5	NA	NA	NA	Down	Down	Down	Down	NA	NA	Down	Down	Down	Down	NA	Down	Down	Down	Down	Down	Down	Down	Down	Down	Down	Down	NA	NA	NA
TraesCS1A02G014200	C1	NA	Down	Down	Down	Down	Down	NA	NA	Down	Down	Down	Down	NA	Down	Down	Down	Down	Up	NA	NA	NA	Up	NA	NA	Up	NA	Up	Up
TraesCS1A02G015100	C3	NA	NA	NA	NA	NA	NA	NA	NA	NA	NA	NA	NA	NA	NA	NA	NA	NA	NA	NA	NA	NA	NA	NA	NA	NA	NA	NA	NA
TraesCS1A02G015200	C4	NA	NA	NA	NA	NA	NA	Up	NA	NA	NA	NA	NA	Up	NA	NA	NA	NA	Up	NA	NA	NA	Up	NA	NA	Up	NA	NA	Up
TraesCS1A02G015300	C3	NA	Down	Down	Down	Down	Down	Down	Down	Down	Down	Down	Down	Down	NA	NA	Down	Down	NA	NA	Down	NA	NA	NA	NA	NA	NA	Up	NA
TraesCS1A02G015400	C4	NA	NA	NA	NA	Up	Up	Up	NA	NA	Up	Up	Up	Up	NA	Up	Up	Up	Up	NA	NA	NA	Up	NA	NA	Up	NA	Up	Up
TraesCS1A02G016200	C4	NA	NA	NA	NA	Up	NA	NA	NA	NA	NA	Up	Up	NA	NA	NA	Up	NA	NA	NA	Up	Up	NA	Up	Up	NA	Down	Down	NA
TraesCS1A02G016900	C4	NA	NA	Up	Up	Up	NA	Down	NA	Up	Up	Up	Up	Down	Up	Up	Up	Up	NA	NA	NA	NA	Down	NA	Down	Down	Down	Down	Down
TraesCS1A02G017000	C4	NA	NA	Down	Down	Down	NA	NA	NA	Down	Down	Down	NA	NA	Down	NA	NA	NA	Up	NA	NA	NA	Up	NA	NA	Up	NA	Up	Up
TraesCS1A02G018900	C6	NA	NA	NA	NA	NA	NA	NA	NA	NA	Down	Down	Down	NA	NA	NA	NA	NA	NA	NA	NA	NA	NA	NA	NA	NA	NA	Up	Up
TraesCS1A02G019000	C6	NA	NA	Up	Up	NA	NA	Down	NA	Up	Up	NA	NA	Down	NA	Up	NA	NA	Down	NA	Down	Down	Down	Down	Down	Down	NA	Down	Down
TraesCS1A02G019200	C6	NA	NA	NA	NA	NA	NA	NA	NA	NA	NA	Down	Down	NA	NA	NA	NA	NA	NA	NA	NA	NA	NA	NA	NA	NA	NA	NA	NA
TraesCS1A02G020300	C6	NA	Up	NA	NA	NA	NA	Up	NA	NA	NA	Down	Down	NA	NA	NA	Down	Down	NA	NA	Down	Down	NA	Down	NA	NA	NA	Up	Up
TraesCS1A02G020400	C1	NA	Down	Down	Down	Down	Down	NA	Down	Down	Down	Down	Down	NA	Down	NA	NA	NA	Up	NA	NA	NA	Up	NA	NA	Up	NA	Up	Up
TraesCS1A02G020500	C4	NA	NA	Up	Up	Up	Up	NA	NA	Up	Up	Up	Up	NA	NA	Up	Up	NA	NA	NA	NA	NA	NA	NA	NA	Down	Down	Down	NA
TraesCS1A02G020600	C4	NA	NA	NA	NA	Down	NA	NA	NA	NA	NA	NA	NA	NA	NA	NA	NA	NA	Up	NA	NA	NA	Up	NA	NA	Up	NA	Up	Up
TraesCS1A02G020700	C4	NA	NA	Up	Up	Up	Up	NA	NA	Up	Up	Up	Up	NA	NA	Up	Up	NA	NA	NA	NA	NA	NA	NA	NA	NA	NA	NA	NA
TraesCS1A02G021100	C2	NA	NA	Up	Up	Up	Up	Up	Up	Up	Up	Up	Up	Up	NA	NA	Up	NA	NA	NA	NA	NA	NA	NA	NA	NA	NA	NA	NA
TraesCS1A02G021400	C5	NA	NA	NA	NA	NA	NA	Down	NA	NA	NA	NA	NA	Down	NA	NA	NA	NA	Down	NA	NA	NA	Down	NA	NA	Down	NA	Down	Down
TraesCS1A02G021700	C6	NA	Up	Up	Up	Up	Up	Up	Up	Up	Up	Up	Up	Up	NA	NA	NA	NA	NA	NA	NA	NA	NA	NA	NA	NA	NA	NA	NA
TraesCS1A02G022000	C3	NA	Down	Down	NA	NA	NA	NA	Down	Down	NA	NA	NA	NA	NA	NA	Up	Up	Up	Up	Up	Up	Up	NA	NA	NA	NA	NA	NA
TraesCS1A02G022500	C4	NA	NA	Down	Down	Down	Down	NA	NA	NA	NA	Down	NA	NA	NA	NA	NA	NA	NA	NA	NA	NA	Up	NA	NA	NA	NA	Up	Up
TraesCS1A02G022600	C1	NA	NA	NA	NA	NA	NA	NA	NA	NA	NA	NA	NA	NA	NA	NA	NA	NA	NA	NA	NA	NA	NA	NA	NA	NA	NA	NA	NA
TraesCS1A02G023400	C4	NA	NA	Down	Down	Down	Down	NA	NA	Down	Down	Down	Down	NA	NA	NA	NA	Down	NA	NA	NA	NA	NA	NA	NA	Up	NA	Up	Up
TraesCS1A02G023800	C4	NA	NA	Up	Up	NA	NA	Up	Up	Up	Up	NA	NA	Up	NA	NA	NA	NA	NA	NA	Down	Down	NA	NA	Down	NA	NA	NA	Up
TraesCS1A02G023900	C3	Down	Down	Down	Down	Down	Down	Down	NA	NA	NA	NA	NA	NA	NA	NA	NA	NA	Up	NA	NA	NA	Up	NA	NA	Up	NA	Up	Up
TraesCS1A02G024000	C4	NA	NA	NA	NA	NA	NA	NA	NA	NA	NA	NA	NA	Up	NA	NA	NA	NA	Up	NA	NA	NA	Up	NA	NA	Up	NA	Up	Up
TraesCS1A02G024100	C6	Up	Up	Up	Up	Up	Up	Up	NA	NA	NA	NA	NA	NA	NA	NA	NA	NA	NA	NA	NA	NA	NA	NA	NA	NA	NA	NA	NA
TraesCS1A02G024200	C6	NA	Up	Up	Up	NA	NA	NA	NA	NA	NA	NA	NA	NA	NA	NA	Down	Down	NA	NA	NA	Down	NA	NA	Down	NA	NA	NA	NA
TraesCS1A02G024300	C4	NA	NA	NA	NA	NA	NA	NA	NA	NA	NA	NA	NA	NA	NA	NA	NA	NA	NA	NA	NA	NA	Up	NA	NA	NA	NA	NA	NA
TraesCS1A02G024500	C3	NA	Down	Down	Down	Down	Down	Down	NA	Down	Down	Down	Down	Down	NA	NA	NA	NA	NA	NA	NA	NA	NA	NA	NA	NA	NA	NA	NA
TraesCS1A02G024700	C3	NA	Down	Down	Down	NA	NA	NA	NA	Down	NA	NA	NA	NA	NA	NA	Up	Up	NA	NA	Up	Up	Up	Up	Up	Up	NA	NA	NA
TraesCS1A02G025100	C4	NA	NA	NA	Up	Up	NA	NA	NA	NA	Up	Up	NA	NA	Up	Up	Up	NA	NA	NA	NA	NA	NA	NA	Down	Down	NA	Down	NA
TraesCS1A02G025200	C6	NA	Up	NA	NA	NA	NA	Down	Up	NA	NA	Down	Down	Down	NA	Down	Down	Down	Down	NA	Down	Down	Down	NA	NA	Down	NA	NA	NA
TraesCS1A02G025600	C6	NA	NA	Up	Up	Up	Up	Up	NA	Up	Up	NA	NA	NA	NA	NA	NA	NA	NA	NA	NA	NA	NA	NA	NA	NA	NA	NA	NA
TraesCS1A02G025700	C5	NA	NA	NA	NA	NA	NA	Down	NA	NA	NA	NA	NA	Down	NA	NA	Up	NA	Down	NA	NA	NA	Down	NA	NA	Down	NA	Down	Down
TraesCS1A02G025900	C6	NA	NA	NA	Down	NA	NA	NA	NA	Down	Down	NA	NA	NA	Down	Down	NA	NA	NA	NA	NA	NA	NA	Up	NA	NA	NA	NA	NA
TraesCS1A02G026200	C6	Up	Up	Up	NA	Up	Up	Up	NA	NA	NA	NA	NA	Up	NA	NA	NA	NA	Up	NA	NA	NA	Up	NA	NA	Up	NA	NA	NA
TraesCS1A02G026400	C6	Up	Up	Up	Up	Up	Up	Up	Up	Up	Up	Up	NA	NA	NA	NA	NA	Down	Down	NA	NA	NA	Down	NA	NA	Down	NA	Down	NA
TraesCS1A02G027200	C4	NA	NA	NA	NA	NA	NA	NA	NA	NA	NA	NA	NA	NA	NA	NA	NA	NA	NA	NA	NA	NA	NA	NA	NA	Down	NA	NA	NA
TraesCS1A02G027500	C4	NA	Down	NA	NA	NA	NA	NA	NA	NA	NA	NA	NA	NA	NA	NA	Up	NA	NA	NA	NA	NA	NA	NA	NA	NA	NA	NA	NA
TraesCS1A02G027600	C6	NA	NA	Up	Up	Up	NA	NA	NA	NA	Up	Up	NA	NA	NA	NA	Up	NA	NA	NA	NA	NA	NA	NA	Down	Down	Down	Down	NA
TraesCS1A02G027700	C3	Down	Down	Down	Down	Down	Down	Down	Down	Down	Down	Down	Down	Down	NA	NA	NA	NA	Up	NA	NA	NA	Up	NA	NA	NA	NA	Up	NA
TraesCS1A02G027800	C3	NA	Down	Down	Down	Down	Down	NA	Down	Down	Down	Down	Down	NA	NA	NA	NA	NA	Up	NA	NA	NA	Up	NA	Down	NA	NA	Up	Up
TraesCS1A02G028300	C5	NA	NA	NA	NA	NA	NA	Down	NA	NA	NA	NA	NA	Down	NA	NA	NA	NA	Down	NA	NA	NA	Down	NA	NA	Down	NA	NA	NA
TraesCS1A02G028500	C6	NA	Up	Up	Up	Up	Up	Up	Up	Up	NA	Up	Up	Up	NA	NA	NA	NA	NA	NA	NA	NA	NA	NA	NA	NA	NA	NA	NA
TraesCS1A02G028600	C4	NA	Up	Up	Up	Up	Up	Up	Up	Up	Up	Up	Up	Up	NA	NA	Up	Up	NA	NA	Up	Up	NA	Up	Up	NA	NA	Down	NA
TraesCS1A02G028700	C2	NA	Up	Up	Up	Up	Up	Up	Up	Up	Up	Up	Up	Up	NA	NA	NA	NA	NA	NA	NA	NA	NA	NA	NA	NA	NA	NA	NA
TraesCS1A02G028900	C4	NA	Up	Up	Up	Up	Up	Up	Up	Up	Up	Up	Up	Up	Up	NA	Up	Up	NA	NA	NA	NA	NA	NA	NA	NA	NA	NA	NA
TraesCS1A02G029100	C6	NA	Up	NA	NA	Up	Up	Up	Up	NA	NA	Up	Up	Up	Down	NA	Up	Up	Up	NA	Up	Up	Up	Up	Up	Up	NA	NA	NA
TraesCS1A02G029200	C4	NA	NA	NA	NA	Up	Up	NA	NA	NA	NA	Up	Up	NA	NA	NA	Up	Up	NA	NA	Up	Up	NA	Up	NA	Down	NA	Down	Down
TraesCS1A02G029300	C6	Up	Up	Up	Up	Up	Up	NA	Up	Up	Up	Up	Up	NA	NA	Up	Up	NA	Down	NA	NA	NA	Down	NA	Down	Down	NA	Down	Down
TraesCS1A02G029400	C3	NA	Down	NA	NA	NA	NA	NA	Down	NA	NA	NA	NA	NA	Up	Up	Up	Up	Up	NA	NA	NA	NA	NA	NA	NA	NA	NA	NA
TraesCS1A02G029700	C5	NA	NA	NA	NA	NA	NA	Down	NA	NA	NA	NA	NA	Down	NA	NA	NA	NA	Down	NA	NA	NA	Down	NA	NA	Down	NA	Down	Down
TraesCS1A02G029800	C6	Up	Up	Up	Up	Up	Up	NA	NA	NA	NA	NA	NA	Down	NA	NA	NA	NA	Down	NA	NA	NA	Down	NA	NA	Down	NA	Down	Down
TraesCS1A02G029900	C1	NA	NA	Down	Down	Down	Down	Down	NA	Down	Down	Down	Down	Down	Down	Down	Down	Down	Down	NA	Down	Down	NA	Down	Down	NA	NA	Up	Up
TraesCS1A02G030000	C2	Down	NA	NA	NA	NA	NA	NA	NA	Up	Up	Up	Up	Up	NA	NA	NA	NA	NA	NA	NA	NA	NA	NA	NA	NA	NA	NA	NA
TraesCS1A02G030100	C2	Down	Down	NA	NA	NA	NA	Down	Up	Up	Up	Up	Up	Up	Up	Up	Up	Up	NA	NA	NA	NA	Down	NA	NA	Down	NA	Down	Down
TraesCS1A02G030500	C4	NA	NA	NA	NA	Up	Up	NA	NA	NA	NA	Up	Up	NA	NA	Up	Up	Up	NA	NA	Up	NA	NA	Up	NA	NA	Down	Down	NA
TraesCS1A02G030600	C4	NA	NA	Down	Down	Down	Down	Down	NA	Down	Down	Down	Down	Down	NA	NA	Down	NA	NA	NA	NA	NA	NA	NA	NA	NA	NA	NA	NA
TraesCS1A02G030700	C6	NA	Up	Up	Up	Down	NA	Down	Up	Up	Up	Down	Down	Down	NA	NA	Down	Down	Down	NA	Down	Down	Down	Down	Down	Down	NA	NA	NA
TraesCS1A02G030900	C4	NA	NA	NA	NA	NA	NA	Up	NA	NA	NA	NA	NA	Up	NA	NA	NA	NA	Up	NA	Up	Up	Up	Up	Up	Up	NA	NA	NA
TraesCS1A02G031200	C6	Up	Up	Up	Up	NA	NA	NA	NA	NA	NA	Down	Down	Down	NA	NA	Down	Down	Down	NA	Down	Down	Down	Down	Down	Down	NA	NA	NA
TraesCS1A02G031400	C6	NA	NA	NA	NA	NA	NA	NA	NA	NA	NA	NA	NA	NA	NA	NA	NA	NA	NA	NA	NA	NA	NA	NA	NA	NA	NA	NA	NA
TraesCS1A02G032700	C3	Down	Down	Down	Down	Down	NA	Up	Down	NA	NA	NA	Up	Up	Up	Up	Up	Up	Up	NA	NA	Up	Up	NA	Up	Up	NA	NA	NA
TraesCS1A02G033000	C5	NA	NA	Down	Down	Down	Down	Down	NA	Down	Down	Down	Down	Down	Down	Down	Down	Down	Down	NA	Down	Down	NA	Down	Down	NA	NA	NA	Up
TraesCS1A02G033100	C6	NA	Up	Up	Up	NA	NA	NA	NA	NA	NA	NA	NA	NA	NA	NA	NA	NA	NA	NA	NA	Down	Down	Down	Down	Down	NA	NA	NA
TraesCS1A02G033200	C5	NA	Down	Down	Down	Down	Down	Down	Down	Down	Down	Down	Down	Down	NA	NA	NA	NA	Down	NA	NA	NA	Down	NA	NA	Down	NA	Down	Down
TraesCS1A02G033288	C1	NA	NA	Down	Down	Down	Down	Down	NA	Down	Down	Down	Down	Down	Down	Down	Down	Down	NA	NA	NA	NA	Up	NA	Up	Up	NA	Up	Up
TraesCS1A02G033300	C3	NA	Down	NA	NA	NA	NA	NA	NA	NA	NA	NA	NA	NA	NA	Up	Up	NA	Up	NA	NA	NA	NA	NA	NA	NA	NA	NA	NA
TraesCS1A02G033500	C2	Down	NA	NA	NA	NA	NA	NA	Up	Up	Up	Up	Up	Up	NA	NA	NA	NA	NA	NA	NA	NA	NA	NA	NA	NA	NA	NA	NA
TraesCS1A02G033501	C1	NA	Down	Down	Down	Down	Down	Down	Down	Down	Down	Down	Down	Down	NA	Down	NA	NA	NA	NA	NA	Up	Up	Up	Up	Up	Up	NA	NA
TraesCS1A02G033600	C1	Down	Down	Down	Down	Down	Down	Down	Down	Down	Down	Down	Down	NA	Down	Down	Down	Down	Up	NA	NA	NA	Up	NA	Up	Up	Up	Up	Up
TraesCS1A02G033700	C3	NA	Down	Down	NA	Down	NA	NA	Down	Down	NA	Down	NA	NA	NA	Up	NA	NA	Up	NA	NA	NA	Up	NA	NA	NA	NA	Up	NA
TraesCS1A02G033800	C4	NA	NA	NA	NA	NA	NA	Up	NA	NA	NA	NA	NA	Up	NA	NA	NA	NA	Up	NA	NA	Up	Up	NA	NA	Up	NA	Up	NA
TraesCS1A02G034300	C6	NA	NA	NA	NA	NA	Up	Up	NA	NA	NA	NA	Up	Up	NA	NA	NA	NA	NA	NA	NA	Up	Up	NA	Up	Up	Up	Up	NA
TraesCS1A02G035000	C2	Down	Down	NA	NA	Up	NA	Down	NA	Up	Up	Up	Up	NA	Up	Up	Up	Up	NA	NA	Up	NA	Down	NA	NA	Down	NA	Down	Down
TraesCS1A02G035100	C3	Up	NA	NA	NA	Down	Down	Down	Down	Down	NA	Down	Down	Down	NA	Up	NA	NA	NA	NA	Down	Down	Down	Down	Down	Down	NA	NA	NA
TraesCS1A02G035300	C3	NA	Down	NA	Up	Up	NA	NA	Down	NA	Up	Up	NA	NA	Up	Up	Up	Up	Up	NA	NA	NA	NA	NA	NA	Down	NA	Down	NA
TraesCS1A02G035600	C5	NA	NA	NA	NA	NA	NA	Down	NA	NA	NA	NA	NA	Down	NA	NA	NA	NA	Down	NA	NA	NA	Down	NA	NA	Down	NA	Down	Down
TraesCS1A02G035800	C3	Down	Down	Down	Down	Down	NA	NA	NA	NA	NA	NA	NA	Up	NA	NA	NA	Up	Up	NA	NA	Up	Up	NA	NA	Up	NA	Up	NA
TraesCS1A02G035900	C6	NA	Up	Up	Up	Up	Up	Up	Up	Up	Up	Up	Up	Up	Up	Up	Up	Up	NA	NA	NA	NA	NA	NA	NA	NA	NA	NA	NA
TraesCS1A02G036100	C1	NA	NA	Down	Down	Down	Down	Down	NA	Down	Down	Down	Down	Down	Down	Down	Down	Down	Down	NA	Down	Down	NA	NA	NA	NA	NA	Up	Up
TraesCS1A02G036200	C2	Down	NA	NA	NA	NA	NA	NA	Up	NA	NA	NA	NA	Up	NA	NA	NA	NA	NA	NA	NA	NA	NA	NA	NA	NA	NA	NA	NA
TraesCS1A02G036300	C4	NA	NA	NA	NA	NA	NA	Up	NA	NA	NA	NA	NA	Up	NA	NA	NA	NA	Up	NA	NA	NA	Up	NA	NA	Up	NA	Up	Up
TraesCS1A02G036500	C3	Down	Down	NA	NA	NA	Up	Up	NA	NA	Up	Up	Up	Up	Up	Up	Up	Up	Up	NA	Up	Up	Up	NA	NA	Up	NA	NA	NA
TraesCS1A02G036800	C1	NA	NA	Down	Down	Down	Down	Up	NA	Down	Down	Down	Down	NA	Down	Down	Down	Down	Up	NA	NA	NA	Up	NA	NA	Up	NA	Up	Up
TraesCS1A02G037200	C5	NA	NA	NA	NA	NA	Down	Down	NA	NA	NA	NA	Down	Down	NA	NA	NA	Down	Down	NA	NA	Down	Down	NA	Down	Down	Down	Down	Down
TraesCS1A02G037400	C5	NA	NA	NA	NA	NA	NA	Down	NA	NA	NA	NA	NA	Down	NA	NA	NA	NA	Down	NA	NA	NA	Down	NA	NA	Down	NA	Down	Down
TraesCS1A02G037700	C5	NA	NA	NA	NA	NA	NA	Down	NA	NA	NA	NA	NA	Down	NA	NA	NA	NA	Down	NA	NA	NA	Down	NA	NA	Down	NA	Down	Down
TraesCS1A02G037800	C5	NA	NA	NA	NA	NA	NA	Down	NA	NA	NA	NA	NA	Down	NA	NA	NA	NA	Down	NA	NA	NA	Down	NA	NA	Down	NA	Down	Down
TraesCS1A02G037900	C6	NA	NA	NA	NA	Down	Down	Down	NA	NA	NA	Down	Down	Down	NA	NA	Down	Down	Down	NA	Down	Down	Down	Down	Down	Down	NA	NA	NA
TraesCS1A02G038100	C2	Down	Down	NA	NA	Up	Up	Up	NA	Up	Up	Up	Up	Up	Up	Up	Up	Up	Up	NA	Up	Up	Up	NA	Up	Up	Up	NA	Down
TraesCS1A02G038200	C2	Down	Down	NA	NA	Up	Up	Up	Up	Up	Up	Up	Up	Up	Up	Up	Up	Up	Up	NA	Up	Up	Up	Up	Up	Up	NA	NA	NA
TraesCS1A02G038400	C4	NA	NA	NA	NA	NA	NA	Up	NA	NA	NA	NA	NA	Up	NA	NA	Up	Up	Up	NA	Up	Up	Up	Up	Up	Up	NA	NA	NA
TraesCS1A02G039000	C1	NA	Down	Down	Down	Down	Down	NA	Down	Down	Down	Down	Down	NA	Down	Down	Down	Down	NA	NA	Down	Down	Up	Down	Down	Up	NA	Up	Up
TraesCS1A02G039100	C1	NA	Down	Down	Down	Down	Down	Down	Down	Down	Down	Down	Down	Down	Down	Down	Down	Down	Down	NA	Down	NA	NA	NA	NA	NA	NA	Up	Up
TraesCS1A02G039200	C4	NA	NA	Down	Down	Down	Down	Down	NA	Down	Down	Down	Down	Down	Down	Down	Down	Down	NA	NA	NA	NA	NA	NA	NA	NA	NA	NA	NA
TraesCS1A02G039400	C3	NA	Down	NA	NA	NA	NA	Down	Down	NA	NA	NA	NA	Down	NA	Up	Up	Up	NA	NA	Up	NA	NA	NA	NA	Down	NA	Down	Down
TraesCS1A02G039600	C3	NA	Down	NA	NA	NA	NA	NA	Down	NA	NA	NA	NA	NA	Up	Up	Up	Up	Up	NA	NA	NA	NA	NA	NA	NA	NA	NA	NA
TraesCS1A02G040300	C6	Up	Up	Up	Up	Up	Up	Up	NA	NA	NA	NA	NA	NA	NA	NA	NA	NA	NA	NA	NA	NA	NA	NA	NA	NA	NA	NA	NA
TraesCS1A02G040400	C4	NA	NA	NA	NA	Up	Up	Up	NA	NA	NA	Up	Up	Up	Up	Up	Up	Up	Up	NA	Up	NA	Up	Up	NA	Up	Down	NA	NA
TraesCS1A02G040500	C3	NA	Down	NA	NA	NA	NA	NA	NA	NA	NA	NA	NA	NA	NA	Up	Up	Up	Up	NA	Up	NA	Up	NA	NA	NA	NA	NA	NA
TraesCS1A02G040600	C4	NA	NA	NA	NA	NA	NA	NA	NA	NA	NA	NA	NA	NA	NA	NA	NA	NA	NA	NA	NA	NA	NA	NA	NA	NA	NA	NA	NA
TraesCS1A02G040700	C6	Up	Up	Up	Up	Up	Up	Up	NA	NA	NA	NA	NA	NA	NA	NA	NA	NA	NA	NA	NA	NA	NA	NA	NA	NA	NA	NA	NA
TraesCS1A02G041400	C6	Up	Up	Up	Up	Up	Up	Up	NA	NA	NA	NA	NA	NA	NA	NA	NA	NA	NA	NA	NA	NA	NA	NA	NA	NA	NA	NA	NA
TraesCS1A02G041900	C3	Down	Down	Down	Down	Down	Down	NA	Down	Down	NA	NA	NA	Up	NA	NA	NA	NA	Up	NA	NA	NA	Up	NA	NA	Up	NA	Up	Up
TraesCS1A02G042100	C3	Down	Down	Down	Down	Down	Down	NA	NA	NA	NA	NA	NA	NA	NA	NA	NA	NA	Up	NA	NA	NA	NA	NA	NA	NA	NA	Up	Up
TraesCS1A02G042500	C3	Down	Down	NA	Up	Up	Up	Up	NA	Up	Up	Up	Up	Up	Up	Up	Up	Up	Up	Up	Up	Up	Up	NA	NA	NA	NA	NA	NA
TraesCS1A02G042700	C2	Down	NA	NA	NA	NA	NA	Down	NA	Up	Up	Up	NA	NA	NA	NA	NA	NA	NA	NA	NA	NA	Down	NA	NA	Down	NA	Down	Down
TraesCS1A02G042800	C6	Up	Up	Up	Up	Up	Up	Down	NA	NA	NA	NA	NA	Down	NA	NA	NA	NA	Down	NA	NA	NA	Down	NA	NA	Down	NA	Down	Down
TraesCS1A02G042900	C4	NA	NA	NA	Down	NA	Down	Up	NA	NA	Down	NA	NA	Up	NA	Down	NA	Down	Up	NA	NA	NA	Up	Up	NA	Up	NA	NA	Up
TraesCS1A02G043200	C6	NA	NA	NA	NA	Down	Down	Down	NA	NA	NA	Down	Down	Down	NA	NA	Down	Down	Down	NA	NA	NA	Down	NA	NA	NA	NA	NA	NA
TraesCS1A02G043400	C4	NA	NA	NA	NA	NA	NA	Up	NA	NA	NA	NA	NA	Up	NA	NA	NA	NA	Up	NA	NA	Up	Up	NA	NA	Up	NA	Up	NA
TraesCS1A02G043500	C1	Down	Down	Down	Down	Down	Down	NA	Down	Down	Down	Down	Down	Up	NA	NA	NA	NA	Up	NA	NA	NA	Up	NA	NA	Up	NA	Up	Up
TraesCS1A02G043600	C1	NA	Down	Down	Down	Down	Down	Down	Down	Down	Down	Down	Down	NA	NA	NA	Down	Down	NA	NA	Down	NA	Up	Down	NA	Up	NA	Up	Up
TraesCS1A02G043900	C5	NA	NA	NA	NA	NA	NA	Down	NA	NA	NA	NA	NA	Down	NA	NA	NA	NA	Down	NA	NA	NA	Down	NA	NA	Down	NA	Down	Down
TraesCS1A02G044200	C4	NA	NA	NA	NA	NA	NA	NA	NA	NA	NA	NA	NA	NA	NA	NA	NA	NA	NA	NA	NA	NA	NA	NA	NA	NA	NA	NA	NA
TraesCS1A02G044500	C4	NA	NA	NA	Down	Down	Down	NA	NA	Down	Down	Down	Down	NA	NA	Down	Down	Down	NA	NA	NA	NA	NA	NA	NA	NA	NA	Up	Up
TraesCS1A02G044600	C2	NA	NA	Up	Up	Up	NA	NA	Up	Up	Up	Up	NA	Up	Up	Up	NA	NA	NA	NA	NA	NA	Down	NA	NA	Down	NA	NA	NA
TraesCS1A02G044800	C4	NA	NA	NA	NA	NA	NA	NA	NA	NA	NA	NA	NA	NA	NA	NA	NA	NA	NA	NA	NA	NA	NA	NA	NA	NA	NA	NA	NA
TraesCS1A02G045300	C6	NA	NA	NA	NA	Up	Up	NA	NA	NA	NA	NA	NA	NA	NA	NA	NA	NA	NA	NA	NA	NA	NA	NA	NA	NA	NA	NA	NA
TraesCS1A02G045400	C1	NA	NA	Down	Down	Down	Down	NA	NA	Down	Down	Down	Down	NA	Down	Down	Down	Down	NA	NA	NA	NA	Up	NA	NA	Up	NA	Up	Up
TraesCS1A02G045500	C3	NA	Down	Down	Down	NA	NA	NA	Down	Down	Down	NA	NA	NA	NA	NA	Up	Up	Up	NA	Up	Up	Up	Up	Up	Up	NA	NA	NA
TraesCS1A02G045600	C1	NA	Down	Down	Down	NA	NA	NA	Down	Down	Down	NA	NA	NA	NA	NA	Up	Up	Up	NA	Up	Up	Up	Up	Up	Up	NA	NA	NA
TraesCS1A02G045700	C1	NA	NA	Down	Down	Down	Down	Down	NA	Down	Down	Down	NA	NA	Down	Down	Down	Down	NA	NA	NA	NA	NA	NA	NA	Up	NA	Up	NA
TraesCS1A02G045800	C6	NA	NA	Down	Down	NA	NA	NA	NA	Down	Down	Down	Down	Down	Down	Down	NA	NA	NA	NA	NA	Up	NA	NA	NA	NA	NA	NA	NA
TraesCS1A02G046100	C6	NA	NA	NA	Up	Up	NA	Down	NA	NA	NA	NA	NA	Down	NA	NA	NA	NA	Down	NA	NA	NA	Down	NA	Down	Down	NA	Down	Down
TraesCS1A02G046300	C4	NA	NA	NA	Up	NA	NA	Up	NA	NA	Up	Up	Up	Up	NA	NA	NA	NA	Up	NA	NA	NA	NA	NA	NA	NA	NA	NA	NA
TraesCS1A02G046500	C4	NA	NA	NA	NA	NA	NA	NA	NA	NA	NA	NA	NA	NA	NA	NA	NA	NA	NA	NA	NA	NA	Up	NA	NA	NA	NA	NA	Up
TraesCS1A02G046600	C5	NA	NA	NA	Down	Down	Down	Down	NA	NA	NA	Down	Down	Down	NA	NA	NA	Down	NA	NA	NA	Down	NA	NA	Down	NA	NA	NA	NA
TraesCS1A02G046800	C1	NA	NA	Down	Down	Down	Down	Down	NA	Down	Down	Down	Down	NA	Down	Down	Down	Down	NA	NA	NA	NA	NA	NA	NA	NA	NA	Up	NA
TraesCS1A02G046900	C2	NA	Up	Up	Up	Up	Up	Up	Up	Up	Up	Up	Up	Up	NA	NA	NA	NA	NA	NA	NA	NA	NA	NA	NA	NA	NA	NA	NA
TraesCS1A02G047000	C6	NA	NA	NA	NA	Down	Down	NA	NA	Down	Down	Down	Down	NA	NA	NA	Down	Down	NA	NA	NA	Down	NA	NA	Down	NA	Down	Up	Up
TraesCS1A02G047200	C4	NA	NA	NA	NA	NA	NA	NA	NA	NA	NA	NA	NA	Up	NA	NA	NA	NA	NA	NA	NA	NA	Up	NA	NA	Up	NA	Up	Up
TraesCS1A02G047400	C5	NA	NA	NA	NA	Down	Down	Down	NA	NA	NA	Down	Down	Down	NA	NA	Down	Down	Down	NA	Down	Down	Down	Down	Down	Down	Down	Down	NA
TraesCS1A02G047500	C6	NA	NA	NA	NA	NA	Down	NA	NA	NA	NA	Down	Down	NA	NA	NA	Down	Down	NA	NA	Down	Down	NA	NA	NA	NA	NA	NA	NA
TraesCS1A02G048500	C3	NA	Down	NA	NA	Down	NA	NA	Down	NA	NA	Down	NA	NA	NA	NA	Down	Down	Up	NA	Down	NA	NA	Down	NA	NA	NA	Up	NA
TraesCS1A02G048600	C6	NA	NA	NA	NA	NA	NA	NA	NA	NA	NA	NA	Down	NA	NA	NA	NA	Down	NA	NA	NA	Down	NA	NA	Down	NA	NA	NA	Up
TraesCS1A02G048700	C5	NA	NA	Down	Down	Down	Down	Down	NA	Down	Down	Down	Down	Down	NA	Down	Down	Down	Down	Down	Down	Down	Down	NA	NA	NA	NA	NA	NA
TraesCS1A02G049000	C3	NA	Down	NA	NA	NA	NA	NA	NA	NA	NA	NA	NA	Up	NA	NA	NA	NA	Up	NA	NA	NA	NA	NA	NA	NA	NA	NA	NA
TraesCS1A02G049100	C6	Up	Up	Up	Up	Up	Up	NA	NA	NA	NA	NA	NA	NA	NA	NA	NA	NA	NA	NA	NA	NA	NA	NA	NA	NA	NA	NA	NA
TraesCS1A02G049300	C4	NA	NA	Down	NA	NA	Down	NA	NA	NA	NA	NA	NA	NA	NA	NA	NA	NA	NA	NA	NA	NA	Up	NA	NA	NA	NA	NA	Up
TraesCS1A02G049500	C1	NA	Down	Down	Down	Down	Down	NA	Down	Down	Down	Down	Down	NA	Down	Down	Down	Down	Up	NA	NA	NA	Up	NA	NA	Up	NA	Up	Up
TraesCS1A02G049600	C5	NA	NA	NA	NA	NA	NA	Down	NA	NA	NA	NA	NA	Down	NA	NA	NA	NA	Down	NA	NA	NA	Down	NA	NA	Down	NA	Down	Down
TraesCS1A02G049700	C6	NA	NA	NA	Down	Down	Down	Down	NA	Down	Down	Down	Down	Down	Down	Down	Down	Down	Down	NA	NA	NA	NA	NA	NA	NA	NA	NA	NA
TraesCS1A02G049800	C1	NA	Down	Down	Down	NA	NA	NA	Down	Down	Down	NA	NA	NA	Down	Down	NA	Up	Up	NA	Up	Up	Up	Up	Up	Up	NA	NA	NA
TraesCS1A02G050100	C2	Down	Up	NA	NA	Down	Down	Up	Up	NA	NA	NA	NA	Up	Down	Down	Down	Down	NA	NA	Down	NA	Up	Down	NA	Up	NA	Up	Up
TraesCS1A02G050300	C4	NA	NA	NA	Up	NA	NA	Up	NA	Up	Up	Up	NA	Up	Up	Up	Up	NA	Up	NA	NA	NA	NA	NA	NA	NA	NA	NA	NA
TraesCS1A02G050400	C5	NA	NA	Down	Down	Down	Down	Down	NA	Down	Down	Down	Down	Down	NA	Down	Down	Down	Down	NA	Down	Down	Down	Down	Down	Down	NA	Down	Down
TraesCS1A02G050500	C2	NA	Up	Up	Up	Up	Up	Up	Up	Up	Up	Up	Up	Up	NA	NA	NA	NA	NA	NA	NA	NA	NA	NA	NA	NA	NA	NA	NA
TraesCS1A02G050600	C2	NA	NA	Up	Up	Up	Up	Up	Up	Up	Up	Up	Up	Up	Up	Up	Up	Up	Up	NA	NA	NA	NA	NA	NA	NA	NA	NA	NA
TraesCS1A02G050700	C2	Down	Up	Up	Up	Up	Up	Up	Up	Up	Up	Up	Up	Up	Up	Up	Up	Up	Up	NA	NA	NA	NA	NA	NA	NA	NA	NA	NA
TraesCS1A02G050800	C2	Down	NA	Up	Up	Up	Up	Up	Up	Up	Up	Up	Up	Up	Up	Up	Up	Up	Up	NA	NA	NA	NA	NA	NA	NA	NA	NA	NA
TraesCS1A02G050900	C2	NA	Up	Up	Up	Up	Up	Up	Up	Up	Up	Up	Up	Up	Up	Up	NA	Up	Up	NA	NA	NA	NA	NA	NA	NA	NA	NA	NA
TraesCS1A02G051000	C4	NA	NA	NA	NA	NA	NA	NA	NA	NA	NA	NA	NA	NA	NA	NA	NA	NA	NA	NA	NA	NA	NA	NA	NA	NA	NA	NA	NA
TraesCS1A02G051300	C6	NA	Up	Up	Up	Up	Up	NA	Up	Up	Up	Up	Up	NA	NA	NA	NA	NA	Down	NA	NA	NA	Down	NA	NA	Down	NA	Down	Down
TraesCS1A02G051500	C4	NA	NA	NA	NA	Down	Down	Down	NA	NA	NA	Down	Down	NA	NA	NA	NA	Down	NA	NA	NA	Down	NA	NA	NA	NA	NA	NA	NA
TraesCS1A02G051600	C6	NA	Up	NA	NA	NA	NA	NA	NA	NA	NA	NA	NA	NA	Down	Down	Down	Down	NA	NA	NA	NA	Up	NA	NA	Up	NA	NA	Up
TraesCS1A02G051700	C6	Up	NA	Up	Up	Up	Up	NA	Down	NA	NA	NA	NA	NA	Up	Up	Up	Up	NA	NA	NA	NA	Down	NA	NA	NA	NA	NA	NA
TraesCS1A02G051900	C4	NA	NA	NA	NA	NA	NA	NA	NA	Up	Up	NA	NA	NA	NA	NA	NA	NA	NA	NA	NA	NA	NA	NA	NA	NA	NA	NA	NA
TraesCS1A02G052100	C6	NA	NA	NA	NA	NA	NA	NA	NA	NA	NA	NA	Down	NA	NA	NA	NA	NA	NA	NA	NA	NA	NA	NA	NA	NA	NA	NA	NA
TraesCS1A02G052200	C4	NA	NA	NA	NA	Up	NA	NA	NA	NA	NA	Up	Up	Up	NA	NA	Up	NA	NA	NA	Up	NA	NA	Up	NA	NA	Down	Down	NA
TraesCS1A02G052300	C6	Up	NA	Up	Up	NA	NA	Up	Down	NA	NA	Down	Down	NA	NA	Up	NA	NA	Up	NA	Down	NA	Up	Down	Down	NA	NA	Up	Up
TraesCS1A02G053300	C3	NA	Down	Down	NA	NA	NA	NA	Down	Down	NA	NA	NA	NA	Up	Up	Up	Up	Up	NA	Up	Up	Up	NA	NA	NA	NA	NA	NA
TraesCS1A02G053600	C4	NA	NA	NA	NA	NA	NA	NA	NA	NA	NA	NA	NA	NA	NA	NA	NA	NA	NA	NA	NA	NA	NA	NA	NA	NA	NA	NA	NA
TraesCS1A02G053700	C6	NA	Up	NA	NA	NA	NA	NA	NA	Down	NA	NA	NA	NA	Down	NA	NA	NA	NA	NA	NA	NA	NA	NA	NA	NA	NA	NA	NA
TraesCS1A02G053800	C3	NA	Down	Down	Down	Down	NA	NA	Down	Down	Down	Down	NA	NA	NA	NA	NA	NA	Up	NA	NA	NA	Up	NA	NA	Up	NA	Up	NA
TraesCS1A02G054000	C3	NA	Down	Down	Down	NA	Down	NA	Down	Down	NA	NA	NA	Up	NA	NA	Up	NA	Up	NA	Up	NA	Up	NA	NA	Up	NA	NA	NA
TraesCS1A02G054200	C3	NA	Down	Down	NA	NA	NA	NA	Down	Down	NA	NA	NA	NA	NA	NA	NA	Up	Up	NA	NA	Up	Up	NA	NA	NA	NA	NA	NA
TraesCS1A02G054300	C4	NA	NA	NA	NA	NA	NA	NA	NA	NA	Down	NA	NA	NA	NA	Down	NA	NA	NA	NA	NA	NA	NA	Up	NA	Up	NA	NA	NA
TraesCS1A02G054400	C6	NA	Up	Up	Up	NA	NA	Up	Up	Up	Up	NA	NA	Up	NA	NA	Down	Down	NA	NA	Down	Down	NA	Down	Down	NA	NA	Up	Up
TraesCS1A02G054900	C6	NA	NA	NA	NA	NA	NA	NA	NA	NA	NA	NA	NA	Down	NA	NA	NA	Down	Down	NA	NA	NA	Down	NA	NA	NA	NA	Down	NA
TraesCS1A02G055000	C4	NA	NA	NA	NA	NA	NA	NA	NA	NA	NA	Up	Up	NA	NA	NA	NA	NA	NA	NA	NA	NA	NA	NA	NA	NA	NA	NA	NA
TraesCS1A02G055200	C6	NA	NA	NA	Down	Down	Down	Down	NA	NA	Down	Down	Down	Down	NA	Down	Down	Down	Down	Down	Down	Down	Down	NA	NA	NA	NA	NA	NA
TraesCS1A02G055400	C4	NA	NA	NA	Down	NA	Down	NA	NA	NA	NA	NA	NA	NA	NA	NA	NA	NA	NA	NA	NA	NA	NA	NA	NA	NA	NA	NA	NA
TraesCS1A02G055500	C6	NA	NA	NA	NA	NA	NA	NA	NA	NA	NA	NA	NA	NA	NA	NA	NA	NA	NA	NA	NA	NA	NA	NA	NA	NA	NA	NA	NA
TraesCS1A02G055600	C6	NA	NA	Down	NA	NA	NA	NA	NA	Down	NA	NA	NA	NA	Down	NA	NA	NA	NA	NA	Up	NA	Up	NA	NA	NA	NA	NA	NA
TraesCS1A02G055800	C4	NA	NA	NA	NA	Up	NA	Up	NA	NA	NA	Up	NA	Up	NA	NA	Up	NA	NA	NA	Up	Up	Up	NA	NA	NA	NA	NA	NA
TraesCS1A02G056100	C6	NA	NA	NA	NA	NA	NA	NA	NA	NA	NA	NA	NA	NA	NA	NA	NA	NA	NA	NA	NA	NA	NA	NA	NA	NA	NA	NA	NA
TraesCS1A02G056105	C6	NA	Up	NA	Up	Up	Up	Up	Up	NA	Up	Up	NA	Up	NA	NA	NA	NA	NA	NA	NA	NA	NA	NA	NA	NA	NA	NA	NA
TraesCS1A02G056500	C5	NA	NA	NA	NA	Down	Down	Down	Down	Down	Down	Down	Down	Down	NA	NA	Down	Down	Down	NA	Down	Down	Down	Down	Down	Down	NA	NA	NA
TraesCS1A02G056600	C1	Down	NA	Down	Down	Down	Down	NA	NA	Down	Down	Down	Down	NA	Down	Down	Down	Down	NA	NA	Down	Down	NA	Down	NA	Up	Up	Up	Up
TraesCS1A02G056700	C3	NA	NA	NA	NA	NA	NA	NA	NA	NA	NA	NA	NA	NA	NA	NA	NA	NA	NA	NA	NA	NA	NA	NA	NA	NA	NA	NA	NA
TraesCS1A02G056800	C3	NA	NA	NA	NA	NA	NA	NA	NA	NA	NA	NA	NA	NA	NA	NA	NA	NA	NA	NA	NA	NA	NA	NA	NA	NA	NA	NA	NA
TraesCS1A02G057000	C3	Down	Down	NA	NA	NA	NA	NA	Down	Up	Up	Up	Up	Up	Up	Up	Up	Up	Up	NA	NA	NA	NA	NA	NA	NA	NA	NA	NA
TraesCS1A02G057100	C6	NA	NA	NA	NA	NA	NA	Up	NA	Down	Down	Down	NA	NA	Down	Down	Down	NA	NA	NA	NA	NA	Up	NA	NA	Up	NA	Up	Up
TraesCS1A02G057200	C2	Down	NA	NA	NA	Up	Up	Down	Up	Up	Up	Up	Up	NA	NA	NA	NA	NA	Down	NA	NA	NA	Down	NA	NA	Down	NA	Down	Down
TraesCS1A02G057300	C4	NA	NA	NA	NA	Up	Up	Up	NA	NA	NA	Up	NA	Up	NA	NA	Up	NA	Up	NA	Up	NA	Up	NA	NA	NA	NA	NA	NA
TraesCS1A02G057600	C2	NA	NA	NA	NA	NA	NA	NA	NA	NA	NA	NA	NA	NA	NA	NA	NA	NA	NA	NA	NA	NA	NA	NA	NA	NA	NA	NA	NA
TraesCS1A02G058300	C3	NA	Down	Down	NA	NA	NA	NA	NA	NA	NA	NA	NA	NA	NA	Up	Up	Up	Up	NA	Up	Up	Up	NA	NA	NA	NA	NA	NA
TraesCS1A02G058400	C3	NA	Down	Down	Down	NA	NA	NA	Down	Down	Down	NA	NA	NA	NA	NA	Up	Up	Up	NA	Up	Up	Up	NA	Up	Up	NA	NA	NA
TraesCS1A02G058500	C6	NA	Up	Up	Up	Up	Up	Up	NA	NA	NA	NA	NA	NA	NA	NA	NA	NA	NA	NA	NA	NA	NA	NA	NA	NA	NA	NA	NA
TraesCS1A02G058600	C3	Down	Down	NA	Up	Up	Up	Up	NA	Up	Up	Up	Up	Up	Up	Up	Up	Up	Up	NA	Up	Up	Up	Up	Up	Up	NA	NA	NA
TraesCS1A02G058900	C2	Down	NA	NA	NA	NA	NA	NA	Up	Up	Up	Up	Up	Up	NA	NA	NA	NA	NA	NA	NA	NA	NA	NA	NA	NA	NA	NA	NA
TraesCS1A02G059100	C6	Up	Up	Up	Up	Up	Up	NA	NA	NA	NA	NA	NA	NA	NA	NA	NA	NA	NA	NA	NA	NA	NA	NA	NA	NA	NA	NA	NA
TraesCS1A02G059200	C3	Up	Down	NA	NA	NA	NA	NA	Down	NA	NA	NA	NA	NA	Up	Up	Up	Up	Up	NA	NA	NA	NA	NA	NA	NA	NA	NA	NA
TraesCS1A02G059300	C1	NA	Down	Down	Down	Down	Down	NA	Down	Down	Down	Down	Down	NA	Down	Down	Down	Down	Up	NA	Down	NA	Up	Down	NA	Up	Up	Up	Up
TraesCS1A02G059600	C3	Down	Down	Down	Down	NA	NA	NA	Down	Down	Down	NA	NA	Up	NA	NA	Up	Up	Up	NA	Up	Up	Up	Up	Up	Up	NA	NA	NA
TraesCS1A02G060100	C4	NA	NA	NA	NA	Up	NA	NA	NA	NA	NA	Up	Up	NA	NA	NA	Up	Up	NA	NA	Up	NA	NA	Up	Up	NA	NA	Down	NA
TraesCS1A02G060500	C1	Down	Down	Down	Down	Down	Down	NA	NA	Down	NA	Down	Down	Up	Down	Down	Down	Down	Up	NA	NA	NA	Up	NA	NA	Up	NA	Up	Up
TraesCS1A02G060600	C6	Up	Up	Up	Up	Up	Up	Up	Up	Up	Up	Up	Up	Up	Up	Up	Up	Up	Up	NA	NA	NA	NA	NA	NA	NA	NA	NA	NA
TraesCS1A02G060700	C3	NA	Down	Down	Down	NA	NA	NA	Down	Down	Down	NA	NA	NA	NA	NA	Up	Up	Up	NA	Up	Up	NA	Up	NA	NA	NA	NA	NA
TraesCS1A02G061100	C2	Down	NA	NA	NA	NA	NA	NA	Up	Up	Up	Up	Up	Up	NA	NA	NA	NA	NA	NA	NA	NA	NA	NA	NA	NA	NA	NA	NA
TraesCS1A02G061200	C2	Down	NA	NA	NA	NA	NA	NA	Up	Up	Up	Up	Up	Up	NA	NA	NA	NA	NA	NA	NA	NA	NA	NA	NA	NA	NA	NA	NA
TraesCS1A02G061400	C2	Down	NA	Up	Up	Up	Up	Up	Up	Up	Up	Up	Up	Up	Up	Up	Up	Up	Up	NA	NA	NA	NA	NA	NA	NA	NA	NA	NA
TraesCS1A02G061700	C5	Down	NA	NA	NA	NA	NA	Down	Up	Up	Up	Up	Up	Down	NA	NA	NA	NA	Down	NA	NA	NA	Down	NA	NA	Down	NA	Down	Down
TraesCS1A02G062000	C5	NA	NA	NA	NA	NA	NA	Down	NA	NA	NA	NA	NA	Down	NA	NA	NA	NA	Down	NA	NA	NA	Down	NA	NA	Down	NA	Down	NA
TraesCS1A02G062100	C4	NA	NA	Up	Up	NA	NA	NA	NA	Up	Up	Up	NA	NA	Up	Up	Up	NA	NA	NA	NA	Down	Down	Down	Down	Down	NA	Down	NA
TraesCS1A02G062400	C4	NA	NA	NA	NA	Down	Down	NA	NA	NA	NA	Down	Down	NA	NA	Down	Down	Down	NA	NA	NA	NA	NA	NA	NA	Up	NA	Up	Up
TraesCS1A02G062500	C1	Down	Down	Down	Down	Down	Down	Down	Down	Down	Down	Down	Down	NA	NA	NA	Down	Down	Up	NA	Down	Down	Up	Down	Down	Up	Up	Up	Up
TraesCS1A02G062600	C1	NA	Down	Down	Down	Down	Down	NA	Down	Down	Down	Down	Down	NA	Down	Down	Down	Down	Up	NA	Down	NA	Up	Down	NA	Up	Up	Up	Up
TraesCS1A02G062700	C1	NA	Down	Down	Down	Down	Down	Down	Down	Down	Down	Down	Down	Down	Down	Down	Down	Down	NA	NA	Down	NA	Up	Down	NA	Up	Up	Up	Up
TraesCS1A02G062900	C1	NA	Down	Down	Down	Down	Down	NA	Down	Down	Down	Down	Down	NA	Down	Down	Down	Down	NA	NA	Down	NA	Up	Down	NA	Up	Up	Up	Up
TraesCS1A02G063100	C1	Down	Down	Down	Down	Down	Down	Down	Down	Down	Down	Down	Down	Down	Down	NA	Down	Down	Up	NA	Down	NA	Up	Down	Down	Up	NA	Up	Up
TraesCS1A02G063200	C1	NA	Down	Down	Down	Down	Down	NA	Down	Down	Down	Down	Down	NA	NA	NA	Down	NA	Up	NA	Down	NA	Up	Down	NA	Up	NA	Up	Up
TraesCS1A02G063300	C6	NA	NA	NA	NA	NA	NA	NA	NA	NA	NA	Down	Down	Down	NA	NA	NA	Down	NA	NA	NA	NA	NA	NA	NA	NA	NA	NA	NA
TraesCS1A02G063500	C2	NA	NA	NA	NA	NA	NA	NA	NA	NA	NA	NA	NA	NA	NA	NA	NA	NA	NA	NA	NA	NA	NA	NA	NA	NA	NA	NA	NA
TraesCS1A02G063600	C4	NA	NA	NA	NA	NA	Up	Up	NA	NA	NA	NA	NA	Up	NA	NA	NA	NA	Up	NA	NA	NA	Up	NA	Up	Up	NA	NA	NA
TraesCS1A02G064000	C3	NA	Down	Down	Down	Down	Down	Down	NA	NA	NA	Down	Down	NA	NA	NA	NA	NA	NA	NA	NA	NA	NA	NA	NA	NA	NA	NA	Up
TraesCS1A02G064100	C4	NA	NA	NA	NA	NA	NA	Up	NA	NA	NA	NA	NA	Up	NA	NA	NA	NA	NA	NA	NA	NA	Up	NA	NA	Up	NA	Up	Up
TraesCS1A02G064200	C3	Down	Down	Down	Down	NA	NA	NA	Down	Down	NA	Up	Up	Up	Up	Up	Up	Up	Up	Up	Up	Up	Up	Up	Up	Up	NA	NA	NA
TraesCS1A02G064300	C3	NA	Down	NA	NA	NA	NA	NA	Down	NA	NA	NA	NA	NA	Up	Up	Up	Up	Up	NA	NA	NA	NA	NA	NA	NA	NA	NA	NA
TraesCS1A02G064400	C3	NA	Down	NA	NA	NA	NA	NA	NA	NA	NA	NA	NA	NA	Up	Up	Up	Up	Up	NA	NA	NA	NA	NA	NA	NA	NA	NA	NA
TraesCS1A02G064500	C3	Down	Down	Down	NA	NA	NA	NA	Down	Down	NA	Up	Up	Up	Up	Up	Up	Up	Up	Up	Up	Up	Up	NA	NA	NA	NA	NA	NA
TraesCS1A02G064600	C3	Down	NA	NA	NA	NA	NA	NA	NA	Up	Up	Up	Up	Up	NA	NA	NA	NA	NA	NA	NA	NA	NA	NA	NA	NA	NA	NA	NA
TraesCS1A02G064800	C4	NA	NA	NA	NA	Up	NA	Up	NA	NA	NA	Up	NA	Up	NA	Up	Up	NA	Up	NA	Up	NA	Up	NA	NA	NA	NA	NA	Up
TraesCS1A02G064900	C5	NA	NA	NA	Down	Down	Down	Down	NA	Down	Down	NA	Down	Down	Down	Down	NA	Down	Down	NA	NA	Down	NA	NA	NA	NA	Down	NA	NA
TraesCS1A02G065000	C6	NA	NA	NA	NA	NA	NA	NA	NA	NA	Down	NA	NA	NA	NA	Down	NA	NA	NA	NA	NA	NA	NA	Up	NA	NA	NA	NA	NA
TraesCS1A02G065200	C2	NA	NA	NA	NA	NA	NA	NA	NA	NA	NA	NA	NA	NA	NA	NA	NA	NA	NA	NA	NA	NA	NA	NA	NA	NA	NA	NA	NA
TraesCS1A02G065300	C6	NA	Up	Up	Up	Up	Up	NA	Up	Up	Up	Up	Up	NA	Up	NA	NA	NA	Down	NA	NA	NA	Down	NA	NA	Down	NA	Down	Down
TraesCS1A02G065400	C1	NA	Down	Down	Down	Down	Down	Down	Down	Down	Down	Down	Down	Down	Down	Down	Down	Down	NA	NA	NA	NA	Up	NA	NA	Up	NA	Up	Up
TraesCS1A02G065600	C6	NA	NA	Up	Up	NA	NA	NA	NA	Up	Up	Up	NA	NA	Up	Up	NA	NA	NA	NA	NA	Down	Down	NA	Down	Down	NA	Down	NA
TraesCS1A02G065700	C6	NA	NA	Down	Down	Down	Down	NA	NA	Down	Down	Down	Down	NA	Down	Down	Down	Down	NA	NA	NA	NA	NA	NA	NA	Up	NA	NA	Up
TraesCS1A02G065800	C5	NA	Up	Up	Up	NA	NA	Down	Up	Up	NA	Down	Down	Down	NA	NA	Down	Down	Down	NA	Down	Down	Down	Down	Down	Down	NA	Down	Down
TraesCS1A02G066000	C2	NA	NA	NA	Up	Up	Up	Up	NA	Up	Up	Up	Up	Up	Up	Up	Up	Up	Up	NA	NA	NA	NA	NA	NA	NA	NA	NA	NA
TraesCS1A02G066100	C1	NA	Down	Down	Down	Down	Down	Down	Down	Down	Down	Down	Down	Down	NA	NA	NA	NA	NA	NA	NA	Up	Up	NA	Up	Up	Up	Up	NA
TraesCS1A02G066200	C6	NA	Up	Up	Up	NA	NA	Up	Up	Up	Up	NA	NA	Up	NA	NA	Down	Down	NA	NA	Down	Down	NA	Down	Down	NA	NA	Up	Up
TraesCS1A02G066300	C6	NA	Up	Up	Up	Up	Up	Up	Up	Up	Up	Up	Up	Up	NA	NA	NA	NA	NA	NA	NA	NA	NA	NA	NA	NA	NA	NA	NA
TraesCS1A02G066400	C5	NA	NA	Up	Up	NA	NA	Down	NA	NA	NA	NA	NA	Down	NA	NA	NA	NA	Down	NA	NA	NA	Down	NA	NA	Down	NA	Down	Down
TraesCS1A02G066700	C6	Up	Up	Up	Up	NA	NA	Down	NA	Down	Down	Down	Down	Down	NA	Down	Down	Down	Down	NA	Down	Down	Down	Down	Down	Down	NA	Down	Down
TraesCS1A02G066800	C5	Up	Up	NA	NA	Down	Down	Down	NA	Down	Down	Down	Down	Down	Down	Down	Down	Down	Down	NA	Down	Down	Down	Down	Down	Down	NA	NA	NA
TraesCS1A02G066900	C6	Up	Up	Up	Up	NA	NA	NA	NA	NA	NA	Down	Down	Down	NA	NA	Down	Down	Down	NA	Down	Down	Down	Down	Down	Down	NA	NA	NA
TraesCS1A02G067200	C4	NA	NA	Down	Down	Down	Down	NA	NA	NA	Down	NA	Down	NA	NA	Down	NA	Down	NA	NA	NA	NA	Up	NA	NA	Up	NA	Up	Up
TraesCS1A02G067300	C4	NA	NA	NA	NA	Up	Up	NA	NA	NA	Up	Up	Up	NA	NA	Up	Up	Up	NA	NA	Up	Up	NA	Up	NA	NA	Down	Down	Down
TraesCS1A02G067800	C6	NA	NA	NA	NA	NA	NA	NA	NA	NA	NA	NA	NA	NA	NA	NA	NA	NA	NA	NA	NA	NA	NA	NA	NA	NA	NA	NA	NA
TraesCS1A02G068000	C3	Down	Down	Down	NA	NA	NA	NA	NA	NA	NA	NA	NA	NA	NA	NA	Up	Up	Up	NA	NA	NA	NA	NA	NA	NA	NA	NA	NA
TraesCS1A02G068200	C2	Down	NA	NA	NA	NA	Down	NA	NA	Up	Up	Down	Down	Up	NA	NA	NA	Down	NA	NA	NA	Down	NA	NA	Down	NA	NA	NA	Up
TraesCS1A02G068300	C6	NA	NA	NA	NA	NA	NA	NA	NA	Down	Down	NA	Down	NA	Down	Down	NA	Down	NA	NA	NA	NA	NA	Up	NA	NA	Down	NA	Up
TraesCS1A02G068400	C1	Up	NA	Down	Down	Down	Down	Down	Down	Down	Down	Down	Down	Down	Down	Down	Down	Down	Down	NA	Down	Down	NA	Down	Down	NA	NA	Up	Up
TraesCS1A02G068600	C3	NA	Down	NA	NA	NA	NA	NA	NA	NA	NA	NA	NA	NA	Up	Up	Up	Up	Up	NA	NA	NA	NA	NA	NA	NA	NA	NA	NA
TraesCS1A02G068900	C1	NA	NA	NA	NA	Down	Down	Down	NA	NA	NA	Down	Down	Down	NA	NA	Down	Down	Down	NA	Down	Down	Down	Down	Down	Down	NA	Up	Up
TraesCS1A02G069300	C2	NA	NA	NA	Down	NA	NA	Up	Up	NA	NA	NA	NA	Up	Down	Down	Down	NA	NA	NA	NA	NA	Up	NA	NA	Up	NA	Up	Up
TraesCS1A02G069400	C4	NA	NA	NA	NA	NA	NA	NA	NA	NA	NA	NA	NA	NA	NA	NA	NA	NA	NA	NA	NA	NA	NA	NA	NA	NA	NA	Up	NA
TraesCS1A02G069500	C6	NA	Up	Up	Up	Up	Up	Up	Up	Up	Up	Up	Up	Up	NA	NA	NA	NA	NA	NA	NA	NA	NA	NA	NA	NA	NA	NA	NA
TraesCS1A02G069600	C6	Up	Up	Up	Up	Up	Up	NA	NA	NA	NA	NA	NA	Down	NA	NA	NA	NA	Down	NA	NA	NA	Down	NA	NA	Down	NA	NA	Down
TraesCS1A02G069700	C3	NA	Down	NA	NA	NA	NA	NA	NA	NA	Up	Up	Up	NA	Up	Up	Up	Up	Up	NA	Up	NA	NA	NA	NA	NA	NA	Down	NA
TraesCS1A02G070000	C6	Up	Up	Up	Up	Up	Up	Up	NA	NA	NA	NA	NA	NA	NA	NA	NA	NA	NA	NA	NA	NA	NA	NA	NA	NA	NA	NA	NA
TraesCS1A02G070200	C1	Up	NA	Down	Down	Down	Down	NA	NA	Down	Down	Down	Down	Down	Down	Down	Down	Down	NA	NA	Down	Down	Up	NA	NA	Up	NA	Up	Up
TraesCS1A02G070300	C6	NA	Up	Up	Up	Up	Up	NA	Up	Up	Up	Up	Up	NA	NA	NA	NA	NA	Down	NA	Down	NA	Down	NA	NA	Down	NA	NA	NA
TraesCS1A02G070400	C6	Up	Up	Up	Up	Up	Up	Up	NA	Up	NA	NA	NA	Down	Up	NA	NA	NA	Down	NA	NA	NA	Down	NA	NA	Down	NA	Down	Down
TraesCS1A02G070600	C6	Up	Up	Up	Up	Up	Up	NA	NA	Down	Down	Down	NA	Down	Down	NA	Down	NA	Down	NA	NA	NA	NA	NA	NA	NA	NA	NA	NA
TraesCS1A02G070700	C3	Down	Down	Down	Down	Down	Down	NA	NA	Down	Down	Down	Down	NA	NA	NA	NA	NA	Up	NA	NA	NA	Up	NA	NA	Up	NA	Up	Up
TraesCS1A02G071100	C3	NA	Down	NA	NA	NA	NA	Up	NA	NA	NA	NA	NA	Up	NA	Up	NA	Up	Up	NA	NA	NA	Up	NA	NA	Up	NA	Up	Up
TraesCS1A02G071200	C3	Down	Down	NA	NA	NA	NA	NA	NA	NA	Up	Up	Up	Up	Up	Up	Up	Up	Up	NA	NA	NA	NA	NA	NA	NA	NA	NA	NA
TraesCS1A02G071300	C4	NA	NA	Up	Up	Up	Up	Up	NA	NA	NA	Up	Up	Up	NA	NA	Up	Up	Up	NA	Up	NA	NA	Up	NA	NA	NA	Down	NA
TraesCS1A02G071400	C5	Down	NA	NA	NA	Down	Down	Down	Up	NA	NA	Down	Down	Down	NA	NA	Down	Down	Down	NA	Down	Down	Down	Down	Down	Down	NA	NA	NA
TraesCS1A02G071500	C5	NA	NA	NA	NA	NA	NA	NA	NA	NA	NA	NA	NA	NA	NA	NA	NA	NA	NA	NA	NA	NA	NA	NA	NA	NA	NA	NA	NA
TraesCS1A02G071600	C1	NA	NA	Down	Down	NA	NA	NA	NA	Down	Down	NA	NA	NA	Down	Down	NA	NA	NA	Down	NA	NA	Up	NA	NA	Up	NA	NA	NA
TraesCS1A02G071657	C5	NA	NA	Down	Down	NA	Down	Down	NA	Down	Down	NA	Down	Down	Down	Down	NA	Down	Down	NA	NA	Down	NA	NA	NA	NA	Down	NA	NA
TraesCS1A02G071700	C6	Up	NA	Up	NA	NA	NA	NA	NA	NA	Down	Down	Down	Down	NA	NA	Down	Down	Down	NA	Down	Down	Down	NA	NA	NA	NA	NA	NA
TraesCS1A02G071800	C6	NA	NA	Up	Up	NA	Up	Down	NA	Up	Up	NA	Up	Down	NA	NA	NA	NA	Down	NA	NA	NA	Down	NA	NA	Down	NA	Down	Down
TraesCS1A02G072000	C4	NA	NA	NA	NA	Up	Up	Down	NA	NA	NA	Up	Up	Down	NA	Up	Up	Up	NA	NA	Up	Up	Down	NA	NA	Down	NA	Down	Down
TraesCS1A02G072100	C3	Down	Down	NA	Up	Up	Up	Down	Down	Up	Up	Up	Up	NA	Up	Up	Up	Up	Up	Up	Up	Up	Down	NA	NA	Down	NA	Down	Down
TraesCS1A02G072200	C5	Up	NA	NA	NA	NA	NA	Down	Down	Down	NA	Down	NA	Down	NA	NA	NA	NA	Down	NA	NA	NA	Down	NA	NA	Down	Up	Down	Down
TraesCS1A02G072300	C3	Down	Down	Down	NA	NA	NA	NA	Down	NA	Up	Up	Up	Up	Up	Up	Up	Up	Up	Up	Up	Up	Up	NA	NA	NA	NA	NA	NA
TraesCS1A02G072600	C6	NA	NA	NA	NA	Down	Down	NA	NA	Down	Down	Down	Down	Down	NA	Down	Down	Down	NA	NA	Down	Down	NA	Down	Down	NA	NA	Up	Up
TraesCS1A02G073300	C5	NA	NA	NA	NA	NA	NA	Down	NA	NA	NA	NA	NA	Down	NA	NA	NA	NA	Down	NA	NA	NA	Down	NA	NA	Down	NA	Down	Down
TraesCS1A02G073400	C3	NA	Down	NA	NA	NA	Down	NA	NA	NA	NA	NA	NA	NA	NA	NA	NA	NA	Up	NA	NA	NA	Up	NA	NA	NA	NA	Up	Up
TraesCS1A02G073900	C6	Up	Up	Up	Up	Up	Up	Up	Up	Up	Up	Up	Up	Up	NA	NA	NA	NA	NA	NA	NA	NA	NA	NA	NA	NA	NA	NA	NA
TraesCS1A02G074000	C6	NA	NA	NA	NA	NA	NA	NA	NA	NA	NA	NA	NA	NA	NA	NA	NA	NA	NA	NA	NA	NA	NA	NA	NA	NA	NA	NA	NA
TraesCS1A02G074400	C6	NA	NA	NA	NA	NA	NA	NA	NA	NA	Down	Down	Down	Down	NA	NA	NA	NA	NA	NA	NA	Down	NA	NA	NA	NA	NA	NA	NA
TraesCS1A02G074800	C5	NA	NA	Up	NA	NA	Down	Down	NA	NA	NA	NA	Down	Down	NA	NA	NA	Down	Down	NA	Down	Down	Down	Down	Down	Down	NA	Down	Down
TraesCS1A02G075000	C2	Down	NA	NA	NA	Up	Up	NA	Up	Up	Up	Up	Up	Up	NA	NA	Up	Up	NA	NA	Up	Up	NA	Up	Up	NA	NA	Down	Down
TraesCS1A02G075100	C4	NA	Up	Up	Up	Up	Up	Up	Up	Up	Up	Up	Up	Up	NA	NA	NA	NA	NA	NA	NA	NA	NA	NA	NA	NA	NA	NA	NA
TraesCS1A02G075500	C4	NA	NA	NA	NA	NA	NA	NA	NA	NA	NA	NA	NA	NA	NA	NA	NA	NA	Up	NA	NA	NA	NA	NA	NA	NA	NA	NA	NA
TraesCS1A02G075600	C4	NA	NA	NA	NA	Up	NA	Up	NA	NA	NA	Up	Up	Up	NA	NA	Up	NA	Up	NA	Up	Up	Up	Up	Up	Up	NA	NA	NA
TraesCS1A02G075700	C2	Down	NA	Up	Up	Up	Up	Up	Up	Up	Up	Up	Up	Up	NA	Up	Up	Up	Up	NA	NA	NA	NA	NA	NA	NA	NA	NA	NA
TraesCS1A02G075800	C6	NA	Up	Up	Up	Up	Up	Up	Up	Up	Up	Up	Up	Up	Up	NA	NA	NA	NA	NA	NA	NA	Down	NA	NA	Down	NA	Down	Down
TraesCS1A02G075900	C2	NA	NA	NA	NA	NA	NA	NA	NA	NA	NA	NA	NA	NA	NA	NA	NA	NA	NA	NA	NA	NA	NA	NA	NA	NA	NA	NA	NA
TraesCS1A02G076000	C4	NA	NA	NA	NA	NA	NA	NA	NA	NA	Down	NA	NA	NA	NA	NA	NA	NA	NA	NA	NA	NA	Up	NA	NA	Up	NA	Up	Up
TraesCS1A02G076100	C6	NA	NA	NA	NA	Down	NA	Down	NA	Down	Down	Down	Down	Down	NA	NA	NA	NA	Down	NA	NA	NA	Down	NA	NA	NA	NA	NA	NA
TraesCS1A02G076400	C5	NA	NA	NA	NA	Down	Down	Down	NA	NA	NA	Down	Down	Down	Down	Down	Down	Down	Down	NA	Down	Down	Down	NA	NA	Down	NA	NA	NA
TraesCS1A02G076700	C2	Down	NA	NA	NA	NA	NA	NA	Up	Up	Up	Up	Up	Up	NA	NA	NA	NA	NA	NA	NA	NA	NA	NA	NA	NA	NA	NA	NA
TraesCS1A02G076900	C5	Up	Up	Up	NA	Down	Down	Down	NA	NA	NA	Down	Down	Down	NA	NA	Down	Down	Down	NA	Down	Down	Down	Down	Down	Down	NA	NA	NA
TraesCS1A02G077200	C4	NA	NA	NA	NA	NA	NA	NA	NA	NA	NA	NA	NA	NA	NA	NA	NA	Down	NA	NA	NA	NA	NA	NA	NA	NA	NA	NA	NA
TraesCS1A02G077500	C5	Up	Up	NA	NA	NA	NA	Down	NA	Down	Down	Down	Down	Down	NA	Down	Down	Down	Down	NA	Down	Down	Down	Down	Down	Down	NA	NA	NA
TraesCS1A02G077600	C6	NA	NA	NA	NA	NA	Down	NA	NA	Down	Down	Down	Down	Down	NA	NA	NA	Down	NA	NA	NA	NA	NA	NA	NA	NA	NA	NA	NA
TraesCS1A02G077700	C6	NA	Up	Up	Up	Up	Up	NA	Up	Up	Up	Up	Up	NA	NA	NA	NA	NA	Down	NA	NA	NA	Down	NA	NA	Down	NA	Down	Down
TraesCS1A02G078100	C6	Up	Up	Up	Up	Up	Up	Up	NA	Down	NA	NA	NA	NA	Down	NA	NA	NA	NA	NA	Up	Up	Up	NA	NA	NA	NA	NA	NA
TraesCS1A02G078300	C6	NA	Up	NA	NA	NA	NA	Up	NA	NA	NA	NA	NA	Up	NA	NA	NA	NA	NA	NA	NA	NA	NA	NA	NA	NA	NA	NA	NA
TraesCS1A02G078700	C4	NA	NA	NA	NA	NA	NA	NA	NA	NA	NA	NA	NA	NA	NA	NA	NA	NA	NA	NA	NA	NA	NA	NA	NA	NA	NA	NA	NA
TraesCS1A02G078800	C5	Down	NA	Up	Up	NA	Down	Down	NA	Up	Up	Up	NA	Down	Up	NA	NA	NA	Down	NA	Down	Down	Down	Down	Down	Down	Down	Down	Down
TraesCS1A02G079600	C4	NA	NA	Up	Up	Up	NA	NA	NA	NA	Up	NA	NA	NA	Up	Up	Up	NA	NA	NA	NA	NA	NA	NA	NA	NA	NA	NA	NA
TraesCS1A02G079700	C6	NA	Up	Up	Up	Up	Up	NA	NA	NA	NA	NA	NA	NA	NA	NA	NA	NA	NA	NA	NA	NA	NA	NA	NA	NA	NA	NA	NA
TraesCS1A02G079800	C4	NA	NA	Up	Up	Up	Up	Up	NA	Up	Up	Up	Up	Up	Up	Up	Up	Up	Up	NA	NA	NA	Up	NA	NA	Up	NA	NA	NA
TraesCS1A02G079900	C2	Down	Down	Up	Up	Up	Up	Up	NA	Up	Up	Up	Up	Up	Up	Up	Up	Up	Up	NA	NA	NA	NA	NA	NA	NA	NA	NA	NA
TraesCS1A02G080000	C2	Down	Up	NA	NA	Up	Up	NA	Up	Up	Up	Up	Up	Up	NA	NA	NA	NA	NA	NA	NA	NA	NA	NA	NA	NA	NA	NA	NA
TraesCS1A02G080100	C4	NA	NA	NA	NA	NA	Down	Up	NA	NA	NA	Down	Down	NA	NA	NA	NA	NA	Up	NA	NA	NA	Up	Down	Down	Up	NA	Up	Up
TraesCS1A02G080200	C4	NA	NA	NA	Up	Up	NA	Up	NA	NA	NA	Up	NA	NA	NA	NA	Up	NA	NA	NA	NA	NA	NA	NA	NA	NA	NA	NA	NA
TraesCS1A02G080300	C4	NA	NA	NA	NA	Up	Up	Up	NA	NA	NA	Up	Up	Up	NA	NA	Up	Up	Up	NA	NA	Up	NA	NA	NA	NA	NA	NA	NA
TraesCS1A02G080500	C6	Up	NA	Up	Up	Up	Up	Up	Down	Up	Up	Up	Up	NA	Up	Up	Up	Up	Up	NA	NA	NA	Down	NA	NA	Down	NA	NA	NA
TraesCS1A02G080600	C6	Up	NA	Up	Up	Up	Up	NA	NA	Up	Up	Up	Up	NA	Up	Up	Up	Up	NA	NA	NA	NA	Down	NA	NA	Down	NA	Down	Down
TraesCS1A02G080700	C6	Up	NA	Up	Up	Up	Up	NA	NA	NA	NA	NA	NA	NA	NA	NA	NA	Up	NA	NA	NA	NA	Down	NA	NA	NA	NA	NA	Down
TraesCS1A02G081300	C6	NA	Up	Up	Up	Up	Up	NA	Up	Up	Up	Up	Up	NA	Up	Up	NA	NA	Down	NA	Down	Down	Down	NA	Down	Down	Down	Down	Down
TraesCS1A02G081400	C5	NA	Up	Up	Up	NA	NA	Down	Up	Up	Up	NA	NA	Down	NA	NA	Down	Down	Down	NA	Down	Down	Down	Down	Down	Down	NA	Down	Down
TraesCS1A02G081600	C6	Up	Up	Up	Up	Up	Up	Up	Up	Up	Up	Up	Up	Up	Up	Up	Up	Up	NA	NA	NA	NA	NA	NA	NA	NA	NA	NA	NA
TraesCS1A02G081700	C6	NA	Up	Up	Up	Up	Up	Up	Up	Up	Up	Up	Up	Up	Up	Up	Up	Up	NA	NA	NA	NA	NA	NA	NA	NA	NA	NA	NA
TraesCS1A02G081900	C6	NA	Up	Up	Up	Up	Up	Up	Up	Up	Up	Up	Up	Up	NA	NA	NA	NA	NA	NA	NA	NA	NA	NA	NA	NA	NA	NA	NA
TraesCS1A02G082000	C5	Up	Up	Up	Up	Up	Up	Down	NA	Up	Up	Up	Up	Down	Up	Up	Up	Up	Down	NA	NA	NA	Down	NA	NA	Down	NA	Down	Down
TraesCS1A02G082100	C4	NA	NA	NA	NA	NA	NA	NA	NA	NA	NA	NA	NA	NA	NA	NA	NA	NA	NA	NA	NA	NA	NA	NA	NA	NA	NA	NA	NA
TraesCS1A02G082200	C5	NA	NA	NA	NA	Down	Down	Down	Down	NA	NA	Down	Down	Down	Up	NA	Down	Down	Down	NA	Down	Down	Down	Down	Down	Down	NA	Down	Down
TraesCS1A02G082500	C5	Up	NA	Up	NA	Up	Up	Down	Down	Down	NA	Down	Down	Down	Up	NA	Up	Up	Down	NA	NA	NA	Down	NA	NA	Down	NA	Down	Down
TraesCS1A02G082600	C4	NA	NA	NA	Down	Down	Down	NA	NA	NA	NA	NA	NA	NA	NA	NA	NA	NA	NA	NA	NA	NA	NA	NA	NA	NA	NA	NA	NA
TraesCS1A02G082700	C5	Down	NA	NA	NA	NA	Down	Down	Up	Up	Up	NA	Down	Down	NA	NA	NA	Down	Down	NA	NA	Down	Down	NA	Down	Down	Down	Down	NA
TraesCS1A02G083000	C6	Up	Up	Up	Up	Up	Up	Up	Up	Up	Up	Up	Up	Up	NA	NA	NA	NA	Down	NA	NA	NA	Down	NA	NA	Down	NA	Down	Down
TraesCS1A02G083300	C6	Up	NA	Up	Up	Up	Up	NA	NA	NA	NA	NA	NA	NA	NA	NA	NA	NA	NA	NA	NA	NA	NA	NA	NA	NA	NA	NA	NA
TraesCS1A02G083400	C4	NA	NA	NA	NA	Down	NA	NA	NA	NA	NA	NA	NA	NA	NA	NA	NA	NA	NA	NA	NA	NA	NA	NA	NA	NA	NA	Up	NA
TraesCS1A02G083500	C6	Up	Up	Up	Up	Up	Up	Up	Up	Up	Up	Up	Up	Up	NA	NA	Up	Up	NA	NA	NA	NA	NA	NA	NA	Down	NA	Down	Down
TraesCS1A02G083800	C5	NA	NA	Down	Down	Down	Down	Down	NA	Down	Down	Down	Down	Down	Down	Down	Down	Down	Down	NA	Down	Down	Down	Down	Down	Down	Down	Down	NA
TraesCS1A02G084100	C3	NA	Down	Down	Down	Down	Down	Down	Down	Down	Down	Down	Down	Down	NA	NA	NA	NA	NA	NA	NA	NA	NA	NA	NA	NA	NA	NA	NA
TraesCS1A02G084200	C1	NA	Down	Down	Down	Down	Down	Down	Down	Down	Down	Down	Down	Down	Down	Down	Down	Down	NA	NA	NA	NA	Up	NA	NA	Up	NA	Up	Up
TraesCS1A02G084400	C6	NA	NA	NA	NA	NA	NA	NA	NA	NA	NA	NA	NA	NA	NA	NA	NA	NA	NA	NA	NA	NA	NA	NA	NA	NA	NA	NA	NA
TraesCS1A02G084500	C6	Up	NA	Up	Up	NA	NA	NA	NA	NA	NA	Down	Down	Down	NA	NA	Down	NA	Down	NA	Down	Down	Down	Down	Down	Down	NA	NA	NA
TraesCS1A02G084600	C5	NA	NA	NA	NA	NA	NA	NA	NA	NA	NA	NA	NA	NA	NA	NA	NA	NA	NA	NA	NA	NA	NA	NA	NA	NA	NA	NA	NA
TraesCS1A02G084900	C5	NA	NA	NA	NA	NA	NA	NA	NA	NA	NA	NA	NA	NA	NA	NA	NA	NA	NA	NA	NA	NA	NA	NA	NA	NA	NA	NA	NA
TraesCS1A02G085000	C4	NA	NA	NA	Up	NA	NA	NA	NA	NA	Up	NA	NA	NA	Up	Up	NA	Up	NA	NA	NA	NA	Down	NA	NA	Down	NA	NA	NA
TraesCS1A02G085500	C4	NA	Up	NA	NA	Down	NA	Up	Up	NA	NA	NA	Up	Up	Down	Down	Down	NA	NA	NA	NA	Up	Up	NA	Up	Up	NA	NA	NA
TraesCS1A02G085600	C1	NA	Down	Down	Down	Down	Down	Down	Down	Down	Down	Down	Down	NA	Down	Down	Down	Down	NA	NA	NA	NA	Up	NA	NA	Up	NA	Up	Up
TraesCS1A02G085700	C6	NA	NA	NA	NA	NA	NA	Up	NA	NA	NA	NA	NA	NA	NA	NA	NA	NA	NA	NA	NA	NA	NA	NA	NA	NA	NA	NA	NA
TraesCS1A02G085800	C5	NA	NA	Down	Down	Down	Down	Down	NA	Down	NA	Down	Down	Down	Down	NA	Down	Down	Down	NA	Down	Down	Down	Down	NA	Down	NA	NA	NA
TraesCS1A02G085900	C3	NA	Down	Down	NA	NA	NA	NA	NA	Down	NA	NA	NA	NA	NA	NA	Up	NA	Up	NA	Up	NA	Up	NA	NA	NA	NA	NA	NA
TraesCS1A02G086100	C1	NA	NA	Down	Down	Down	Down	Down	NA	Down	Down	Down	Down	Down	Down	Down	Down	Down	Down	Down	Down	Down	NA	Down	Down	Up	Up	Up	Up
TraesCS1A02G086200	C5	NA	NA	Down	Down	Down	Down	Down	NA	Down	Down	Down	Down	Down	NA	Down	Down	Down	Down	NA	Down	Down	Down	Down	Down	Down	NA	NA	NA
TraesCS1A02G086500	C6	NA	Up	NA	NA	NA	NA	Up	NA	NA	NA	NA	NA	NA	NA	NA	NA	NA	NA	NA	NA	NA	NA	NA	NA	Up	NA	Up	Up
TraesCS1A02G086600	C4	NA	NA	NA	NA	NA	NA	NA	NA	NA	NA	NA	NA	NA	NA	NA	NA	NA	NA	NA	NA	NA	NA	NA	NA	NA	NA	NA	NA
TraesCS1A02G086800	C6	NA	NA	NA	NA	NA	NA	Down	NA	NA	NA	NA	Down	Down	Down	Down	Down	Down	Down	NA	NA	NA	Down	NA	NA	NA	NA	NA	NA
TraesCS1A02G086900	C4	NA	NA	NA	NA	NA	NA	NA	NA	NA	NA	NA	NA	Up	NA	NA	NA	NA	Up	NA	Up	NA	Up	NA	NA	Up	NA	NA	NA
TraesCS1A02G087000	C5	NA	NA	NA	NA	NA	NA	Down	NA	NA	NA	NA	NA	Down	NA	NA	NA	NA	Down	NA	NA	NA	Down	NA	NA	Down	NA	Down	Down
TraesCS1A02G087100	C6	Up	NA	NA	Down	Down	NA	Up	Down	Down	Down	Down	NA	NA	NA	Down	Down	NA	NA	NA	NA	NA	Up	NA	Up	Up	NA	Up	NA
TraesCS1A02G087300	C3	NA	Down	Down	Down	NA	NA	NA	Down	Down	Down	NA	NA	NA	NA	NA	Up	Up	Up	NA	NA	Up	Up	NA	Up	Up	NA	NA	NA
TraesCS1A02G087400	C5	NA	NA	NA	NA	NA	NA	Down	NA	NA	NA	NA	NA	Down	NA	NA	NA	NA	Down	NA	NA	NA	Down	NA	NA	Down	NA	Down	Down
TraesCS1A02G087500	C4	NA	NA	Down	Down	NA	NA	NA	NA	Down	Down	NA	NA	NA	NA	Down	NA	NA	NA	NA	Up	Up	Up	Up	Up	Up	NA	NA	NA
TraesCS1A02G087700	C1	Down	Down	Down	Down	Down	Down	Down	Down	Down	Down	Down	Down	Down	NA	NA	Down	NA	NA	NA	NA	NA	NA	NA	NA	Up	NA	Up	Up
TraesCS1A02G087900	C4	NA	NA	NA	NA	NA	NA	NA	NA	NA	NA	NA	NA	NA	NA	NA	NA	NA	NA	NA	NA	NA	Down	NA	NA	Down	NA	Down	Down
TraesCS1A02G088000	C4	NA	NA	NA	NA	NA	NA	NA	NA	NA	NA	NA	NA	NA	NA	NA	NA	NA	NA	NA	NA	NA	NA	NA	NA	NA	NA	NA	NA
TraesCS1A02G088100	C4	NA	NA	NA	NA	NA	NA	NA	NA	NA	NA	NA	NA	NA	NA	NA	NA	NA	NA	NA	NA	NA	NA	NA	NA	NA	NA	NA	NA
TraesCS1A02G088200	C4	NA	NA	NA	NA	Up	NA	NA	NA	NA	NA	Up	Up	NA	NA	NA	Up	Up	NA	NA	NA	NA	NA	Up	NA	NA	NA	NA	NA
TraesCS1A02G088300	C5	NA	NA	NA	NA	NA	NA	Down	NA	NA	NA	NA	NA	Down	NA	NA	NA	NA	Down	NA	NA	NA	Down	NA	NA	Down	NA	Down	Down
TraesCS1A02G088600	C6	NA	Up	Up	Up	Up	Up	Up	NA	NA	NA	NA	NA	NA	NA	NA	NA	NA	NA	NA	NA	NA	NA	NA	NA	NA	NA	NA	NA
TraesCS1A02G088800	C4	NA	NA	NA	NA	NA	NA	NA	NA	NA	NA	NA	NA	NA	NA	NA	NA	NA	NA	NA	NA	NA	NA	NA	NA	NA	NA	NA	NA
TraesCS1A02G088900	C5	NA	NA	NA	NA	Down	Down	Down	NA	NA	NA	Down	Down	Down	NA	Down	Down	Down	Down	NA	Down	Down	Down	Down	Down	Down	NA	NA	NA
TraesCS1A02G089100	C4	NA	NA	NA	NA	NA	NA	NA	NA	Down	Down	NA	NA	NA	NA	NA	NA	NA	NA	NA	NA	Up	NA	NA	Up	NA	NA	NA	NA
TraesCS1A02G089300	C3	Down	Down	Down	Down	Down	NA	Down	Down	Down	Down	Down	NA	Down	NA	NA	NA	Up	NA	NA	NA	NA	NA	NA	NA	NA	NA	NA	NA
TraesCS1A02G089400	C3	NA	Down	Down	Down	Down	NA	Up	Down	Down	Down	Down	NA	Up	NA	NA	NA	Up	Up	NA	NA	Up	Up	NA	Up	Up	NA	NA	NA
TraesCS1A02G089600	C5	NA	Down	NA	NA	NA	NA	Down	Down	NA	NA	NA	NA	Down	Up	Up	Up	Up	Down	NA	NA	NA	Down	NA	NA	Down	NA	Down	Down
TraesCS1A02G089900	C4	NA	NA	NA	NA	Up	Up	NA	NA	NA	NA	Up	Up	NA	NA	NA	Up	Up	NA	NA	Up	Up	NA	Up	Up	NA	NA	Down	Down
TraesCS1A02G090000	C6	NA	NA	Down	Down	Down	Down	Down	NA	Down	Down	Down	Down	Down	NA	Down	Down	Down	Down	NA	NA	NA	NA	NA	NA	NA	NA	NA	NA
TraesCS1A02G090100	C4	NA	NA	NA	NA	Down	Down	NA	NA	NA	NA	Down	Down	NA	NA	NA	Down	Down	NA	NA	Down	Down	NA	NA	NA	NA	NA	Up	Up
TraesCS1A02G090300	C2	NA	NA	Up	NA	NA	NA	NA	NA	Up	Up	Up	Up	NA	Up	Up	NA	NA	NA	NA	NA	NA	Down	NA	NA	Down	NA	Down	Down
TraesCS1A02G090500	C1	NA	NA	NA	Down	Down	NA	NA	NA	NA	Down	Down	NA	NA	NA	Down	Down	NA	NA	Down	Down	NA	NA	NA	Up	Up	Up	Up	NA
TraesCS1A02G090600	C3	NA	Down	NA	NA	Down	NA	Down	NA	NA	NA	Down	NA	Down	NA	NA	NA	NA	NA	NA	NA	NA	NA	NA	NA	NA	NA	NA	NA
TraesCS1A02G090800	C6	Up	Up	NA	Up	NA	NA	Up	NA	NA	NA	NA	NA	NA	NA	NA	NA	NA	NA	NA	NA	NA	NA	NA	NA	NA	NA	NA	NA
TraesCS1A02G091000	C6	Up	Up	NA	NA	NA	NA	NA	NA	NA	Down	Down	Down	Down	NA	NA	Down	Down	Down	NA	Down	Down	Down	NA	NA	NA	NA	NA	NA
TraesCS1A02G091100	C4	NA	NA	NA	NA	Up	Up	NA	NA	NA	NA	Up	Up	NA	NA	NA	Up	Up	NA	NA	Up	NA	NA	Up	NA	NA	NA	NA	NA
TraesCS1A02G091200	C5	NA	Up	NA	NA	NA	Down	Down	NA	NA	NA	NA	Down	Down	Down	Down	Down	Down	Down	NA	NA	NA	Down	NA	NA	Down	NA	Down	NA
TraesCS1A02G091300	C6	Up	Up	Up	Up	Up	Up	Up	NA	NA	Up	Up	Up	NA	NA	Up	Up	Up	NA	NA	Up	NA	NA	NA	NA	Down	NA	Down	Down
TraesCS1A02G091400	C4	NA	NA	NA	Up	Up	Up	Up	NA	NA	NA	Up	Up	Up	Up	Up	Up	Up	Up	NA	Up	Up	Up	Up	Up	NA	NA	NA	NA
TraesCS1A02G091500	C1	Down	Down	Down	Down	Down	Down	Down	Down	Down	Down	Down	Down	Down	Down	Down	Down	Down	Up	NA	Up	NA	Up	Up	Up	Up	NA	Up	Up
TraesCS1A02G092100	C6	Up	Up	Up	Up	Up	Up	Up	NA	NA	NA	NA	NA	NA	NA	NA	NA	NA	NA	NA	NA	NA	NA	NA	NA	NA	NA	NA	NA
TraesCS1A02G092200	C1	NA	NA	NA	NA	Down	Down	Down	NA	NA	NA	Down	Down	Down	NA	NA	Down	Down	Down	NA	Down	Down	Down	Down	Down	Down	NA	Up	Up
TraesCS1A02G092700	C3	NA	Down	Down	Down	Down	Down	NA	NA	Down	Down	Down	NA	Up	NA	NA	NA	NA	Up	NA	NA	NA	Up	NA	NA	Up	NA	Up	Up
TraesCS1A02G092900	C3	NA	Down	NA	NA	NA	Up	NA	NA	NA	NA	Up	Up	NA	NA	NA	Up	Up	Up	NA	Up	Up	Up	Up	Up	Up	NA	NA	NA
TraesCS1A02G093000	C5	NA	NA	NA	NA	Down	Down	Down	NA	NA	NA	Down	Down	Down	NA	NA	Down	Down	Down	NA	Down	Down	Down	Down	Down	Down	Down	Down	Down
TraesCS1A02G093400	C6	NA	Up	NA	NA	Up	Up	Up	NA	NA	NA	Up	NA	Up	NA	NA	NA	NA	NA	NA	NA	NA	NA	NA	NA	NA	NA	NA	NA
TraesCS1A02G093700	C1	NA	NA	NA	NA	NA	NA	NA	NA	NA	NA	NA	NA	NA	NA	NA	NA	NA	NA	NA	NA	NA	NA	NA	NA	NA	NA	NA	NA
TraesCS1A02G093800	C4	NA	NA	NA	NA	NA	NA	NA	NA	NA	NA	Down	NA	Down	Up	NA	NA	NA	NA	NA	Down	Down	Down	NA	NA	NA	NA	NA	NA
TraesCS1A02G093900	C4	NA	NA	Down	Down	NA	NA	NA	NA	Down	Down	NA	NA	NA	Down	Down	NA	NA	NA	NA	Up	Up	Up	Up	Up	Up	NA	NA	NA
TraesCS1A02G094000	C4	NA	NA	Down	Down	NA	NA	Up	NA	Down	NA	NA	NA	Up	NA	NA	NA	NA	Up	NA	NA	NA	Up	NA	NA	Up	NA	Up	Up
TraesCS1A02G094100	C3	NA	Down	NA	NA	Down	Down	Down	Down	NA	NA	Down	Down	Down	Up	NA	NA	NA	Up	NA	Down	Down	Down	Down	NA	NA	NA	Up	Up
TraesCS1A02G094200	C2	Down	Up	Up	Up	Up	Up	Up	Up	Up	Up	Up	Up	Up	NA	NA	NA	NA	NA	NA	NA	NA	NA	NA	NA	NA	NA	NA	NA
TraesCS1A02G094500	C6	NA	Up	Up	Up	Up	Up	Up	Up	Up	Up	Up	Up	Up	Up	Up	Up	NA	Up	NA	NA	Down	NA	NA	Down	NA	NA	NA	Up
TraesCS1A02G094700	C2	Down	NA	Up	Up	Up	Up	Up	NA	Up	Up	Up	Up	Up	Up	Up	NA	Up	Up	NA	NA	NA	NA	NA	NA	NA	NA	NA	NA
TraesCS1A02G094800	C4	NA	NA	NA	Up	Up	NA	Up	NA	NA	Up	Up	NA	Up	Up	Up	Up	Up	Up	NA	Up	NA	Up	NA	NA	NA	NA	NA	NA
TraesCS1A02G094900	C6	Up	NA	NA	Up	Up	Up	NA	NA	NA	NA	NA	NA	Down	NA	NA	NA	NA	NA	NA	NA	NA	Down	NA	NA	Down	NA	Down	Down
TraesCS1A02G095000	C4	NA	Down	NA	NA	NA	NA	NA	NA	NA	NA	NA	NA	NA	NA	NA	NA	NA	Up	NA	NA	NA	NA	NA	NA	Up	NA	NA	Up
TraesCS1A02G095100	C4	NA	NA	NA	Down	Down	Down	NA	NA	Down	Down	Down	Down	Down	NA	NA	Down	Down	NA	NA	NA	NA	NA	NA	NA	NA	NA	Up	NA
TraesCS1A02G095200	C4	NA	NA	NA	Up	Up	Up	Up	NA	Up	Up	Up	Up	Up	Up	Up	Up	Up	Up	NA	Up	Up	NA	NA	NA	NA	NA	NA	NA
TraesCS1A02G095500	C6	Up	NA	NA	NA	Down	NA	NA	NA	NA	Down	Down	Down	Down	NA	NA	Down	Down	NA	NA	Down	Down	NA	Down	NA	NA	NA	NA	NA
TraesCS1A02G095800	C5	NA	NA	NA	NA	NA	NA	Down	NA	Up	Up	NA	Down	Down	NA	NA	NA	Down	Down	NA	NA	Down	Down	NA	Down	Down	Down	Down	Down
TraesCS1A02G096000	C3	NA	Down	Down	Down	Down	Down	NA	NA	NA	NA	NA	NA	NA	NA	NA	NA	NA	Up	NA	NA	NA	NA	NA	NA	NA	NA	Up	Up
TraesCS1A02G096100	C4	NA	NA	NA	Down	Down	NA	NA	NA	NA	Down	Down	NA	NA	NA	NA	NA	NA	Up	NA	NA	NA	Up	NA	NA	Up	NA	Up	Up
TraesCS1A02G096200	C6	NA	NA	NA	NA	Down	NA	NA	Down	Down	Down	Down	Down	NA	NA	NA	NA	NA	NA	NA	NA	NA	NA	NA	NA	Up	NA	Up	Up
TraesCS1A02G096300	C6	NA	NA	NA	NA	NA	NA	NA	NA	NA	NA	NA	NA	NA	NA	NA	NA	NA	NA	NA	NA	NA	NA	NA	NA	NA	NA	NA	NA
TraesCS1A02G096500	C3	NA	Down	NA	NA	Up	Up	NA	NA	NA	NA	Up	Up	NA	NA	NA	Up	Up	Up	NA	Up	Up	NA	Up	Up	NA	NA	Down	Down
TraesCS1A02G096600	C6	NA	Up	Up	NA	Up	Up	Down	Up	NA	NA	NA	Up	Down	NA	Down	NA	NA	Down	NA	NA	NA	Down	NA	Up	Down	NA	Down	Down
TraesCS1A02G096800	C1	NA	Down	Down	Down	Down	Down	NA	Down	Down	Down	Down	Down	NA	NA	NA	NA	NA	Up	NA	Down	NA	Up	NA	NA	Up	Up	Up	Up
TraesCS1A02G097100	C3	Down	Down	Down	Down	NA	NA	Down	NA	NA	NA	NA	NA	NA	NA	NA	Up	Up	NA	NA	Up	Up	NA	NA	Up	NA	NA	NA	NA
TraesCS1A02G097200	C5	NA	NA	NA	NA	NA	NA	Down	NA	NA	NA	NA	NA	Down	NA	NA	NA	NA	Down	NA	NA	NA	Down	Down	Down	Down	NA	Down	Down
TraesCS1A02G097300	C5	Up	NA	Down	Down	Down	Down	Down	Down	Down	Down	Down	Down	Down	NA	NA	Down	Down	Down	NA	Down	Down	Down	Down	NA	NA	Up	NA	NA
TraesCS1A02G097400	C4	NA	Down	NA	NA	NA	NA	NA	NA	NA	NA	NA	Up	NA	Up	NA	Up	Up	Up	NA	NA	NA	NA	NA	Up	NA	NA	NA	NA
TraesCS1A02G097500	C6	NA	Up	NA	NA	NA	NA	NA	NA	NA	NA	NA	NA	NA	NA	Down	Down	NA	NA	NA	NA	NA	NA	NA	NA	NA	NA	NA	NA
TraesCS1A02G097600	C6	NA	NA	NA	NA	Up	NA	NA	NA	NA	NA	NA	NA	NA	NA	NA	NA	NA	NA	NA	NA	NA	NA	NA	NA	NA	NA	NA	NA
TraesCS1A02G097700	C4	NA	Down	NA	NA	Up	NA	NA	NA	NA	Up	Up	Up	NA	Up	Up	Up	Up	Up	NA	Up	NA	NA	NA	NA	NA	NA	NA	NA
TraesCS1A02G099000	C6	Up	Up	Up	Up	NA	NA	NA	NA	NA	NA	Down	Down	Down	NA	NA	Down	Down	Down	NA	Down	Down	Down	Down	Down	Down	NA	NA	NA
TraesCS1A02G099100	C1	Up	NA	Down	Down	NA	Up	Up	Down	Down	Down	Down	NA	NA	Down	Down	NA	Up	Up	NA	Up	Up	Up	Up	Up	Up	Up	Up	NA
TraesCS1A02G099300	C3	Down	Down	Down	Down	Down	NA	NA	NA	NA	NA	NA	NA	Up	NA	NA	NA	NA	Up	NA	Up	Up	Up	Up	Up	Up	NA	Up	Up
TraesCS1A02G099400	C2	NA	NA	Up	Up	Up	Up	Up	NA	Up	Up	Up	Up	Up	Up	Up	Up	Up	Up	NA	NA	NA	NA	NA	Down	NA	NA	NA	NA
TraesCS1A02G099500	C3	Down	Down	NA	NA	Up	Up	Up	NA	NA	NA	Up	Up	Up	NA	Up	Up	Up	Up	NA	Up	Up	Up	Up	Up	Up	NA	NA	NA
TraesCS1A02G099700	C4	NA	NA	Up	NA	NA	NA	Up	Up	Up	NA	Up	NA	Up	NA	NA	NA	NA	NA	NA	NA	NA	NA	NA	NA	NA	NA	NA	NA
TraesCS1A02G099900	C6	NA	Up	Up	Up	Up	NA	Up	NA	Up	Up	Up	NA	Up	Up	Up	Up	NA	NA	NA	NA	NA	NA	NA	NA	NA	NA	NA	NA
TraesCS1A02G100000	C4	NA	NA	NA	NA	NA	NA	NA	NA	NA	NA	NA	NA	NA	NA	NA	NA	NA	NA	NA	NA	NA	NA	NA	NA	NA	NA	NA	NA
TraesCS1A02G100100	C1	NA	NA	NA	NA	Down	Down	NA	NA	NA	NA	Down	Down	NA	NA	NA	Down	Down	NA	NA	Down	Down	NA	Down	Down	NA	NA	Up	Up
TraesCS1A02G100200	C6	NA	Up	Up	Up	Up	NA	NA	Up	NA	NA	NA	NA	NA	NA	NA	NA	Down	Down	NA	NA	Down	Down	NA	Down	Down	Down	Down	NA
TraesCS1A02G100400	C6	NA	NA	NA	NA	NA	NA	NA	NA	NA	Down	NA	NA	NA	NA	Down	NA	NA	NA	NA	NA	NA	NA	NA	NA	NA	NA	NA	NA
TraesCS1A02G100600	C3	Down	Down	Down	Down	Down	Down	Up	NA	NA	NA	NA	NA	Up	NA	NA	NA	Up	Up	NA	NA	Up	Up	NA	Up	Up	NA	Up	Up
TraesCS1A02G100800	C3	NA	NA	Down	Down	NA	Down	NA	NA	Down	Down	NA	Down	NA	NA	NA	NA	NA	NA	NA	NA	NA	NA	NA	NA	NA	NA	NA	NA
TraesCS1A02G101000	C4	Up	NA	Down	Down	NA	NA	NA	Down	Down	Down	Down	Down	NA	Down	Down	NA	NA	NA	NA	NA	NA	Up	NA	NA	Up	NA	Up	Up
TraesCS1A02G101100	C6	NA	NA	NA	NA	NA	NA	NA	NA	NA	NA	NA	Down	NA	NA	NA	Down	Down	Down	NA	NA	Down	NA	NA	NA	NA	NA	NA	NA
TraesCS1A02G101200	C2	NA	NA	NA	Up	Up	NA	NA	NA	Up	Up	Up	Up	Up	NA	NA	NA	NA	NA	NA	NA	NA	NA	NA	NA	NA	NA	NA	NA
TraesCS1A02G101300	C2	NA	NA	Up	Up	Up	Up	Up	Up	Up	Up	Up	Up	Up	Up	Up	Up	Up	Up	NA	NA	NA	NA	NA	NA	NA	NA	NA	NA
TraesCS1A02G101900	C3	NA	Down	NA	NA	NA	NA	NA	NA	NA	NA	Up	NA	Up	NA	Up	Up	Up	Up	NA	Up	NA	Up	NA	NA	Up	NA	NA	NA
TraesCS1A02G102000	C5	NA	NA	NA	NA	NA	NA	NA	NA	NA	NA	NA	NA	NA	NA	NA	NA	NA	NA	NA	NA	NA	NA	NA	NA	NA	NA	NA	NA
TraesCS1A02G102300	C6	NA	Up	Up	Up	Up	Up	Up	NA	Up	NA	Up	Up	NA	NA	NA	NA	NA	NA	NA	NA	NA	NA	Up	Up	NA	NA	NA	NA
TraesCS1A02G102400	C6	NA	Up	Up	Up	Up	Up	Up	Up	Up	Up	Up	Up	Up	Up	Up	Up	NA	NA	NA	NA	NA	Down	NA	NA	Down	NA	Down	Down
TraesCS1A02G102500	C3	Down	Down	NA	NA	Up	Up	NA	NA	NA	Up	Up	Up	Up	Up	Up	Up	Up	Up	NA	Up	Up	Up	Up	NA	NA	NA	Down	NA
TraesCS1A02G102600	C4	NA	NA	NA	NA	Up	Up	NA	NA	Up	Up	Up	Up	Up	Up	Up	Up	Up	Up	NA	Up	Up	NA	Up	Up	NA	NA	Down	Down
TraesCS1A02G102700	C5	Up	Up	Up	NA	NA	Down	Down	NA	NA	NA	NA	Down	Down	NA	NA	NA	Down	Down	NA	NA	Down	Down	NA	Down	Down	Down	Down	NA
TraesCS1A02G102800	C6	Up	Up	Up	NA	NA	NA	NA	NA	NA	NA	NA	NA	NA	NA	NA	NA	NA	Down	NA	NA	NA	NA	NA	NA	NA	NA	NA	NA
TraesCS1A02G102900	C5	Down	NA	Up	Up	Up	Up	Down	NA	Up	Up	Up	Up	Down	NA	NA	NA	NA	Down	NA	NA	NA	Down	NA	NA	Down	NA	Down	Down
TraesCS1A02G103000	C5	NA	NA	NA	NA	NA	NA	Down	NA	NA	NA	NA	NA	Down	NA	NA	NA	NA	Down	NA	NA	NA	Down	NA	NA	Down	NA	Down	Down
TraesCS1A02G103100	C2	Down	NA	Up	Up	Up	Up	NA	NA	Up	Up	Up	Up	Up	Up	Up	Up	Up	NA	NA	NA	NA	NA	NA	NA	NA	NA	NA	NA
TraesCS1A02G103600	C3	Down	Down	Down	Down	Down	NA	NA	Down	Down	Down	Up	Up	Up	NA	Up	Up	Up	Up	Up	Up	Up	Up	Up	Up	Up	Up	Up	NA
TraesCS1A02G103900	C6	Up	Up	Up	Up	Up	Up	NA	NA	NA	NA	Up	NA	Down	NA	NA	NA	NA	Down	NA	NA	Down	Down	NA	Down	Down	Down	Down	Down
TraesCS1A02G104000	C1	NA	Down	Down	Down	Down	Down	NA	Down	Down	Down	Down	Down	NA	NA	NA	NA	NA	Up	NA	NA	NA	Up	NA	NA	Up	NA	Up	Up
TraesCS1A02G104500	C6	NA	Up	Up	NA	NA	NA	Down	NA	NA	NA	Down	Down	Down	NA	NA	Down	Down	Down	NA	Down	Down	Down	NA	Down	Down	NA	NA	NA
TraesCS1A02G104700	C4	NA	NA	NA	NA	Up	Up	NA	NA	NA	NA	Up	Up	NA	NA	NA	Up	Up	Up	NA	Up	Up	Up	Up	Up	NA	NA	NA	NA
TraesCS1A02G105400	C3	NA	Down	NA	NA	NA	Up	NA	NA	NA	NA	Up	Up	NA	NA	Up	Up	Up	Up	NA	Up	Up	NA	Up	Up	NA	NA	NA	Down
TraesCS1A02G105500	C4	NA	NA	NA	NA	Down	NA	NA	NA	NA	NA	Down	NA	NA	NA	NA	NA	NA	NA	NA	Down	NA	NA	NA	NA	NA	NA	NA	NA
TraesCS1A02G105600	C3	Down	Down	Down	NA	NA	NA	Down	NA	NA	NA	Up	Up	NA	NA	NA	Up	Up	NA	NA	Up	Up	NA	Up	Up	NA	NA	Down	Down
TraesCS1A02G105700	C6	NA	Up	Up	Up	Up	Up	Up	Up	Up	Up	Up	Up	Up	NA	NA	NA	NA	NA	NA	NA	NA	NA	NA	NA	NA	NA	NA	NA
TraesCS1A02G105800	C6	NA	Up	NA	NA	Down	Down	NA	NA	NA	Down	Down	Down	NA	NA	Down	Down	Down	NA	Down	Down	Down	NA	NA	NA	NA	NA	Up	Up
TraesCS1A02G105900	C6	NA	NA	Up	Up	NA	NA	Down	NA	Up	Up	NA	NA	Down	Up	NA	NA	Down	Down	NA	Down	Down	Down	Down	Down	Down	Down	Down	Down
TraesCS1A02G106000	C3	NA	Down	Down	Down	NA	NA	NA	NA	Down	Down	NA	NA	NA	NA	NA	NA	NA	Up	NA	NA	NA	Up	NA	NA	Up	NA	Up	NA
TraesCS1A02G106100	C6	NA	NA	Up	Up	Up	NA	NA	NA	Up	Up	Up	NA	NA	NA	NA	NA	NA	Down	NA	NA	Down	Down	NA	Down	Down	Down	Down	NA
TraesCS1A02G106300	C4	NA	NA	NA	NA	Up	Up	Up	NA	NA	NA	Up	Up	Up	NA	Up	Up	Up	Up	NA	Up	NA	Up	Up	NA	Up	Down	NA	NA
TraesCS1A02G106500	C4	NA	NA	Up	Up	Up	Up	NA	NA	Up	Up	Up	Up	Up	NA	NA	Up	Up	NA	NA	NA	NA	NA	NA	NA	NA	NA	NA	NA
TraesCS1A02G106600	C5	NA	NA	NA	NA	Down	Down	Down	NA	NA	NA	Down	Down	Down	NA	NA	Down	Down	Down	NA	Down	Down	Down	Down	Down	Down	NA	NA	NA
TraesCS1A02G106700	C2	Down	NA	NA	NA	NA	NA	NA	NA	Up	Up	Up	Up	Up	NA	NA	NA	NA	NA	NA	NA	NA	NA	NA	NA	NA	NA	NA	NA
TraesCS1A02G106800	C3	NA	NA	NA	NA	NA	NA	NA	NA	NA	NA	NA	NA	NA	NA	NA	NA	NA	NA	NA	NA	NA	NA	NA	NA	NA	NA	NA	NA
TraesCS1A02G107000	C3	NA	Down	NA	NA	NA	NA	NA	Down	NA	NA	NA	NA	NA	Up	Up	Up	Up	Up	NA	NA	NA	NA	NA	NA	NA	NA	NA	NA
TraesCS1A02G107100	C3	Down	Down	NA	NA	NA	NA	NA	Down	Up	Up	Up	Up	Up	Up	Up	Up	Up	Up	NA	NA	NA	NA	NA	NA	NA	NA	NA	NA
TraesCS1A02G107200	C1	NA	Down	Down	Down	Down	Down	Down	Down	Down	Down	Down	Down	Down	Down	Down	Down	NA	Up	NA	Up	Up	Up	NA	Up	Up	NA	Up	Up
TraesCS1A02G107300	C4	NA	NA	NA	NA	Up	Up	Up	NA	NA	NA	Up	Up	Up	NA	NA	NA	Up	Up	NA	Up	Up	Up	Up	Up	Up	NA	NA	NA
TraesCS1A02G107600	C6	Up	Up	Up	NA	NA	NA	NA	NA	NA	Down	Down	Down	Down	Down	Down	Down	Down	Down	NA	NA	NA	Down	NA	NA	NA	NA	NA	NA
TraesCS1A02G107700	C6	Up	NA	Up	Up	Up	Up	Up	NA	NA	NA	NA	NA	Down	NA	NA	NA	NA	NA	NA	NA	NA	Down	NA	NA	NA	NA	NA	Down
TraesCS1A02G107800	C4	NA	NA	NA	NA	Up	NA	NA	NA	NA	Up	Up	Up	NA	Up	Up	Up	Up	Up	NA	NA	NA	NA	NA	NA	NA	NA	NA	NA
TraesCS1A02G107900	C3	NA	Down	Down	NA	Down	NA	NA	NA	NA	NA	Down	NA	NA	NA	NA	NA	NA	NA	NA	NA	NA	NA	Down	NA	NA	NA	Up	NA
TraesCS1A02G108000	C4	NA	Down	NA	NA	NA	NA	NA	NA	NA	NA	NA	Up	NA	NA	NA	Up	Up	NA	NA	NA	NA	NA	NA	NA	NA	NA	NA	NA
TraesCS1A02G108100	C4	NA	NA	Down	Down	Down	NA	NA	NA	NA	NA	NA	NA	NA	Down	Down	Down	Down	NA	NA	NA	NA	NA	NA	NA	Up	NA	NA	NA
TraesCS1A02G108300	C6	NA	NA	NA	Down	Down	Down	NA	NA	Down	Down	Down	Down	NA	NA	Down	Down	Down	NA	NA	Down	Down	NA	NA	NA	NA	NA	Up	Up
TraesCS1A02G108500	C6	Up	Up	Up	Up	Up	Up	Up	NA	Up	Up	Up	Up	NA	NA	NA	NA	NA	NA	NA	NA	NA	Down	NA	NA	Down	NA	Down	Down
TraesCS1A02G108600	C6	NA	Up	Up	Up	Up	NA	NA	Up	Up	Up	NA	NA	NA	NA	NA	NA	NA	NA	NA	NA	NA	NA	NA	NA	NA	NA	NA	NA
TraesCS1A02G108800	C4	NA	NA	NA	NA	Up	Up	NA	NA	NA	Up	Up	Up	NA	Up	Up	Up	Up	Up	NA	Up	Up	NA	NA	NA	NA	NA	Down	Down
TraesCS1A02G108900	C3	NA	NA	Down	Down	NA	NA	NA	Down	Down	Down	NA	NA	NA	NA	NA	NA	Up	Up	NA	Up	Up	Up	Up	Up	Up	NA	Up	NA
TraesCS1A02G109200	C4	NA	NA	NA	NA	NA	NA	NA	NA	Up	NA	NA	NA	NA	NA	NA	NA	NA	NA	NA	Down	Down	NA	NA	Down	NA	NA	NA	NA
TraesCS1A02G109300	C3	NA	Down	NA	NA	NA	NA	NA	NA	NA	NA	Up	Up	Up	NA	Up	Up	Up	Up	NA	Up	Up	Up	Up	NA	NA	NA	NA	NA
TraesCS1A02G109400	C4	NA	NA	Up	Up	Up	Up	Up	NA	Up	Up	Up	Up	Up	Up	Up	Up	Up	Up	NA	Up	Up	Up	NA	NA	NA	NA	NA	NA
TraesCS1A02G109500	C3	NA	Down	Down	NA	NA	NA	Down	NA	NA	NA	Up	NA	NA	NA	NA	Up	NA	NA	NA	Up	NA	NA	Up	NA	NA	Down	Down	NA
TraesCS1A02G110100	C6	NA	NA	Down	Down	Down	Down	NA	NA	Down	Down	Down	Down	NA	Down	Down	Down	Down	NA	NA	NA	NA	Up	NA	NA	Up	NA	Up	Up
TraesCS1A02G110200	C4	NA	NA	Down	Down	Down	NA	NA	NA	Down	Down	Down	NA	NA	NA	NA	NA	NA	NA	NA	NA	NA	NA	NA	NA	NA	NA	Up	NA
TraesCS1A02G110300	C5	NA	NA	NA	NA	Down	Down	Down	NA	NA	NA	Down	Down	Down	NA	NA	Down	Down	Down	NA	Down	Down	Down	Down	Down	Down	NA	NA	NA
TraesCS1A02G110600	C3	Down	Down	Up	Up	Up	Up	Up	NA	Up	Up	Up	Up	Up	Up	Up	Up	Up	Up	NA	NA	NA	NA	NA	NA	NA	NA	NA	NA
TraesCS1A02G110700	C6	Up	Up	NA	NA	NA	NA	Up	NA	NA	Down	NA	NA	NA	NA	Down	NA	NA	NA	NA	NA	NA	NA	NA	Up	Up	NA	NA	NA
TraesCS1A02G110900	C4	NA	NA	NA	NA	NA	NA	NA	NA	NA	NA	NA	NA	NA	NA	NA	NA	NA	NA	NA	NA	NA	NA	NA	NA	NA	NA	NA	NA
TraesCS1A02G111000	C5	NA	NA	Up	Up	NA	NA	Down	NA	Up	Up	NA	NA	Down	Up	Up	NA	NA	Down	NA	NA	NA	Down	NA	NA	Down	NA	Down	Down
TraesCS1A02G111100	C6	Up	NA	NA	NA	NA	NA	Up	NA	NA	NA	NA	NA	NA	NA	NA	NA	NA	NA	NA	NA	NA	Up	NA	NA	Up	NA	Up	Up
TraesCS1A02G111300	C4	NA	NA	NA	NA	NA	NA	Up	NA	NA	NA	NA	NA	Up	NA	NA	NA	NA	Up	NA	NA	NA	Up	NA	NA	Up	NA	Up	Up
TraesCS1A02G111500	C6	Up	Up	Up	Up	Up	Up	Up	NA	NA	NA	NA	NA	NA	NA	NA	NA	NA	NA	NA	NA	NA	NA	NA	NA	NA	NA	NA	NA
TraesCS1A02G111600	C4	NA	NA	Down	NA	NA	Down	NA	NA	NA	NA	NA	NA	NA	NA	NA	NA	NA	NA	NA	NA	NA	NA	NA	NA	NA	NA	NA	NA
TraesCS1A02G111800	C6	Up	Up	Up	Up	Up	Up	Up	Up	Up	Up	Up	Up	Up	NA	NA	NA	NA	NA	NA	NA	NA	NA	NA	NA	NA	NA	NA	NA
TraesCS1A02G111900	C6	NA	Up	Up	Up	Up	Up	NA	NA	NA	Up	Up	Up	Down	NA	NA	NA	Up	Down	NA	NA	NA	Down	NA	NA	Down	NA	Down	Down
TraesCS1A02G112000	C3	NA	Down	Down	Down	NA	NA	NA	Down	Down	NA	Up	Up	NA	NA	NA	Up	Up	Up	NA	Up	Up	Up	Up	Up	Up	NA	NA	NA
TraesCS1A02G112100	C1	NA	Down	Down	Down	Down	Down	Down	Down	Down	Down	Down	Down	Down	NA	NA	Down	Down	NA	NA	Down	Down	NA	NA	Down	NA	NA	Up	Up
TraesCS1A02G112200	C3	Down	Down	Down	Down	Down	Down	Down	NA	NA	NA	NA	NA	Up	NA	Up	Up	Up	Up	NA	NA	NA	Up	NA	NA	NA	NA	NA	Up
TraesCS1A02G112400	C6	NA	NA	NA	Down	Down	Down	NA	NA	Down	Down	Down	Down	NA	Down	Down	Down	Down	Down	NA	NA	NA	NA	NA	NA	NA	NA	Up	NA
TraesCS1A02G112500	C4	NA	NA	NA	NA	NA	NA	NA	NA	NA	NA	NA	NA	NA	NA	NA	NA	Up	NA	NA	NA	Up	NA	NA	Up	NA	NA	NA	NA
TraesCS1A02G112600	C6	NA	NA	NA	Down	Down	NA	Down	NA	Down	Down	Down	Down	Down	NA	NA	Down	NA	NA	NA	NA	NA	NA	NA	NA	NA	NA	NA	NA
TraesCS1A02G112700	C5	NA	Up	Up	NA	NA	Down	Down	NA	NA	NA	NA	Down	Down	NA	NA	NA	Down	Down	NA	NA	Down	Down	NA	Down	Down	Down	Down	NA
TraesCS1A02G112800	C3	NA	Down	Down	Down	Down	Down	NA	Down	Down	Down	Down	Down	NA	NA	NA	NA	NA	NA	NA	NA	NA	NA	Down	NA	NA	NA	Up	Up
TraesCS1A02G113100	C3	Down	Down	Down	NA	NA	NA	NA	Down	Up	Up	Up	Up	Up	Up	Up	Up	Up	Up	NA	NA	Up	Up	NA	NA	NA	NA	NA	NA
TraesCS1A02G113300	C3	Down	Down	NA	NA	NA	NA	NA	Down	Up	Up	Up	Up	NA	Up	Up	Up	Up	Up	NA	NA	NA	NA	NA	NA	NA	NA	NA	NA
TraesCS1A02G113400	C1	NA	NA	Down	Down	Down	NA	NA	NA	Down	Down	Down	NA	NA	Down	Down	NA	NA	NA	NA	NA	Up	Up	Up	Up	Up	NA	Up	NA
TraesCS1A02G113600	C1	NA	Down	Down	Down	Down	Down	NA	Down	Down	Down	Down	Down	NA	Down	Down	Down	NA	Up	NA	NA	Up	Up	NA	Up	Up	Up	Up	Up
TraesCS1A02G113700	C4	NA	NA	NA	NA	NA	NA	Up	NA	NA	NA	NA	NA	Up	NA	NA	NA	NA	Up	NA	NA	NA	Up	NA	NA	NA	NA	Up	Up
TraesCS1A02G114000	C6	NA	Up	Up	Up	Up	Up	Up	Up	Up	Up	Up	Up	Up	NA	NA	NA	NA	NA	NA	NA	NA	NA	NA	NA	NA	NA	NA	NA
TraesCS1A02G114100	C3	NA	Down	Down	Down	Down	Down	NA	Down	Down	Down	Down	Down	NA	NA	NA	NA	NA	Up	NA	Down	NA	Up	NA	NA	Up	NA	Up	Up
TraesCS1A02G114300	C4	NA	NA	NA	NA	NA	NA	NA	NA	NA	NA	NA	NA	NA	NA	NA	NA	NA	NA	NA	NA	NA	NA	NA	NA	NA	NA	NA	NA
TraesCS1A02G114400	C4	NA	NA	NA	NA	NA	NA	NA	NA	NA	NA	NA	NA	NA	NA	NA	NA	NA	NA	NA	NA	NA	NA	NA	NA	NA	NA	NA	NA
TraesCS1A02G114600	C4	NA	NA	NA	NA	NA	NA	NA	NA	NA	NA	NA	NA	NA	NA	NA	NA	NA	NA	NA	Up	NA	NA	Up	NA	NA	NA	NA	NA
TraesCS1A02G114700	C2	Down	NA	NA	NA	NA	NA	NA	Up	Up	Up	Up	Up	Up	NA	NA	NA	NA	NA	NA	NA	NA	NA	NA	NA	NA	NA	NA	NA
TraesCS1A02G114800	C6	NA	NA	NA	NA	NA	NA	NA	NA	NA	NA	NA	NA	NA	NA	NA	NA	NA	NA	NA	NA	NA	NA	NA	NA	NA	NA	NA	NA
TraesCS1A02G114900	C3	Down	Down	Down	Down	Down	Down	NA	Down	Down	Down	Down	Down	Up	NA	NA	NA	NA	Up	NA	NA	NA	Up	NA	NA	Up	NA	Up	Up
TraesCS1A02G115000	C5	NA	Up	NA	Up	NA	Down	Down	Up	Up	Up	NA	NA	Down	NA	NA	NA	Down	Down	NA	NA	Down	Down	NA	Down	Down	Down	Down	NA
TraesCS1A02G115100	C6	NA	NA	NA	NA	NA	NA	NA	NA	NA	NA	NA	NA	NA	NA	NA	NA	NA	NA	NA	NA	NA	Down	NA	NA	NA	NA	NA	NA
TraesCS1A02G115200	C1	NA	Down	Down	Down	NA	NA	NA	Down	Down	Down	NA	NA	NA	NA	NA	Up	Up	Up	NA	Up	Up	Up	Up	Up	Up	NA	NA	NA
TraesCS1A02G115400	C1	NA	Down	Down	Down	Down	Down	Down	Down	Down	Down	Down	Down	Down	NA	NA	Down	Down	NA	NA	Down	NA	Up	NA	NA	Up	NA	Up	Up
TraesCS1A02G115500	C4	NA	NA	NA	NA	NA	NA	NA	NA	NA	NA	NA	NA	NA	NA	NA	NA	NA	NA	NA	NA	NA	Down	NA	NA	Down	NA	NA	NA
TraesCS1A02G115700	C5	Up	Up	Up	Up	Down	Down	Down	NA	NA	NA	Down	Down	Down	NA	NA	Down	Down	Down	NA	Down	Down	Down	Down	Down	Down	Down	Down	Down
TraesCS1A02G115900	C5	NA	Up	Up	Up	Up	Up	Down	Up	Up	Up	Up	Up	Down	Up	Up	NA	NA	Down	NA	NA	Down	Down	NA	Down	Down	NA	Down	Down
TraesCS1A02G116000	C4	NA	NA	NA	NA	NA	NA	NA	NA	NA	NA	NA	NA	NA	NA	NA	NA	NA	NA	NA	NA	NA	NA	NA	NA	NA	NA	NA	NA
TraesCS1A02G116200	C4	NA	NA	NA	NA	NA	NA	NA	NA	NA	NA	NA	NA	NA	NA	Down	Down	NA	NA	NA	NA	NA	NA	NA	NA	NA	NA	Up	NA
TraesCS1A02G116300	C4	Up	NA	NA	NA	NA	NA	NA	NA	NA	NA	NA	NA	NA	NA	NA	NA	NA	NA	NA	NA	NA	NA	NA	NA	NA	NA	NA	NA
TraesCS1A02G116500	C3	NA	Down	Down	NA	NA	NA	NA	NA	NA	NA	NA	NA	NA	NA	NA	NA	NA	NA	NA	NA	NA	NA	NA	NA	NA	NA	NA	NA
TraesCS1A02G116600	C3	Down	Down	Down	Down	NA	NA	Up	NA	NA	NA	NA	Up	Up	NA	NA	NA	Up	Up	NA	NA	Up	Up	NA	Up	Up	NA	Up	Up
TraesCS1A02G116700	C6	Up	Up	Up	Up	Up	Up	Up	NA	NA	NA	NA	NA	NA	NA	NA	NA	NA	NA	NA	Down	NA	NA	NA	NA	NA	NA	NA	NA
TraesCS1A02G116800	C6	NA	NA	Up	NA	Down	NA	NA	NA	NA	NA	NA	NA	NA	NA	NA	NA	NA	NA	NA	NA	NA	NA	NA	NA	NA	NA	NA	NA
TraesCS1A02G116900	C6	Up	Up	Up	Up	Up	Up	Up	NA	NA	NA	Down	NA	Down	NA	NA	NA	NA	NA	NA	Down	Down	Down	Down	NA	Down	NA	NA	NA
TraesCS1A02G117000	C6	NA	NA	NA	NA	NA	NA	NA	NA	NA	NA	NA	NA	NA	NA	NA	NA	NA	NA	NA	NA	NA	NA	NA	NA	NA	NA	NA	NA
TraesCS1A02G117300	C6	Up	Up	Up	Up	Up	Up	Up	NA	Up	Up	Up	Up	Up	Up	Up	Up	Up	Up	NA	NA	NA	NA	NA	NA	NA	NA	NA	NA
TraesCS1A02G117400	C6	Up	Up	Up	Up	Up	Up	Up	Up	Up	Up	Up	Up	Up	Up	Up	NA	NA	NA	NA	NA	NA	Down	NA	NA	Down	NA	Down	Down
TraesCS1A02G117500	C6	Up	Up	Up	Up	Up	Up	Up	Up	Up	Up	Up	Up	NA	Up	Up	Up	Up	NA	NA	NA	NA	Down	NA	NA	Down	NA	Down	Down
TraesCS1A02G117600	C4	NA	NA	NA	NA	Up	Up	NA	NA	NA	NA	Up	Up	NA	NA	NA	Up	Up	NA	NA	Up	Up	NA	NA	NA	NA	NA	NA	NA
TraesCS1A02G117700	C6	NA	Up	Up	Up	Up	Up	Up	Up	Up	Up	Up	Up	Up	NA	NA	NA	NA	Up	NA	NA	NA	NA	NA	NA	NA	NA	NA	NA
TraesCS1A02G118300	C4	NA	NA	NA	Up	Up	Up	Up	NA	NA	Up	Up	Up	Up	NA	Up	Up	Up	Up	NA	NA	NA	Up	NA	NA	NA	NA	NA	NA
TraesCS1A02G118400	C2	Down	NA	Up	Up	NA	Down	Down	Up	Up	Up	Up	Up	Up	Up	Up	NA	NA	Down	NA	NA	Down	Down	NA	Down	Down	Down	Down	NA
TraesCS1A02G118700	C6	NA	NA	NA	NA	NA	NA	NA	NA	NA	NA	NA	NA	NA	NA	NA	NA	NA	NA	NA	NA	NA	NA	NA	NA	NA	NA	NA	NA
TraesCS1A02G118800	C6	NA	NA	Up	NA	NA	NA	Down	NA	NA	NA	NA	NA	Down	NA	NA	NA	NA	Down	NA	NA	NA	Down	NA	NA	Down	NA	Down	Down
TraesCS1A02G118900	C3	NA	Down	NA	NA	NA	NA	NA	Down	NA	NA	NA	NA	NA	Up	Up	NA	Up	Up	NA	NA	NA	NA	NA	NA	NA	NA	NA	NA
TraesCS1A02G119100	C5	NA	NA	NA	NA	NA	NA	Down	Up	Up	NA	NA	NA	Down	NA	NA	NA	NA	Down	NA	NA	NA	Down	NA	NA	Down	NA	Down	Down
TraesCS1A02G119300	C5	Down	NA	NA	NA	NA	Down	Down	Up	Up	Up	NA	NA	Down	NA	NA	NA	NA	Down	NA	NA	NA	Down	NA	NA	Down	NA	Down	Down
TraesCS1A02G119400	C1	NA	NA	Down	NA	NA	NA	NA	NA	Down	NA	NA	NA	NA	Down	NA	NA	NA	NA	NA	Up	Up	Up	NA	NA	NA	NA	NA	NA
TraesCS1A02G119500	C5	Up	Up	Up	Up	NA	NA	Down	NA	NA	NA	Down	Down	Down	NA	NA	Down	Down	Down	NA	Down	Down	Down	Down	Down	Down	Down	Down	Down
TraesCS1A02G119600	C2	NA	NA	Up	Up	Up	Up	Up	Up	Up	Up	Up	Up	Up	NA	NA	NA	NA	NA	NA	NA	NA	NA	NA	NA	NA	NA	NA	NA
TraesCS1A02G119700	C4	NA	Up	NA	NA	Up	Up	Up	Up	NA	NA	Up	Up	Up	NA	NA	NA	Up	Up	NA	Up	Up	Up	Up	Up	Up	NA	NA	NA
TraesCS1A02G119800	C3	NA	Down	Down	Down	Down	NA	Up	Down	Down	Down	Down	NA	Up	NA	NA	NA	Up	Up	NA	NA	Up	Up	NA	Up	Up	NA	Up	Up
TraesCS1A02G119900	C2	NA	NA	NA	Down	Down	Down	NA	NA	NA	Down	Down	Down	NA	Down	Down	Down	Down	NA	NA	Down	NA	NA	NA	NA	Up	NA	Up	Up
TraesCS1A02G120000	C3	NA	Down	Down	Down	Down	Down	NA	Down	Down	Down	Down	NA	NA	NA	NA	NA	NA	Up	NA	NA	NA	Up	NA	NA	Up	NA	Up	Up
TraesCS1A02G120100	C3	Down	Down	Down	Down	Down	Down	Down	NA	NA	NA	NA	NA	Down	NA	NA	NA	NA	NA	NA	NA	NA	NA	NA	NA	NA	NA	NA	NA
TraesCS1A02G120200	C2	NA	NA	NA	NA	NA	NA	NA	NA	NA	NA	Up	NA	NA	NA	NA	Up	NA	NA	NA	NA	NA	NA	NA	NA	NA	NA	NA	NA
TraesCS1A02G120400	C3	NA	Down	Down	Down	Down	NA	NA	NA	Down	Down	Down	NA	Up	NA	NA	NA	Up	Up	NA	NA	Up	Up	NA	Up	Up	Up	Up	NA
TraesCS1A02G120500	C4	NA	NA	NA	NA	NA	NA	NA	NA	NA	NA	NA	NA	NA	NA	NA	NA	NA	NA	NA	NA	NA	NA	NA	NA	NA	NA	NA	NA
TraesCS1A02G120800	C1	NA	NA	Down	Down	Down	Down	Down	Down	Down	Down	Down	Down	Down	Down	Down	Down	Down	Down	NA	NA	NA	NA	NA	NA	NA	NA	NA	NA
TraesCS1A02G120900	C3	Down	Down	Down	Down	Down	Down	NA	NA	NA	NA	NA	NA	NA	NA	NA	NA	NA	Up	NA	NA	NA	Up	NA	NA	NA	NA	NA	NA
TraesCS1A02G121000	C4	NA	NA	Up	Up	Up	NA	Down	NA	Up	Up	Up	NA	Down	Up	Up	Up	NA	NA	NA	NA	NA	Down	NA	NA	Down	NA	Down	Down
TraesCS1A02G121200	C4	NA	NA	NA	NA	NA	Up	Up	NA	NA	NA	NA	Up	Up	NA	NA	Up	Up	Up	NA	NA	Up	Up	Up	Up	Up	NA	NA	NA
TraesCS1A02G121300	C3	NA	Down	NA	NA	Down	NA	Down	NA	NA	NA	NA	NA	NA	NA	NA	NA	NA	NA	NA	NA	NA	NA	NA	NA	NA	NA	NA	NA
TraesCS1A02G121400	C6	NA	NA	NA	NA	Down	Down	NA	NA	NA	Down	Down	Down	NA	NA	Down	Down	Down	NA	NA	NA	NA	NA	NA	NA	NA	NA	Up	Up
TraesCS1A02G121500	C3	NA	Down	NA	NA	NA	NA	NA	Down	NA	NA	NA	NA	NA	Up	Up	Up	Up	Up	NA	NA	NA	NA	NA	NA	NA	NA	NA	NA
TraesCS1A02G121700	C4	NA	NA	Up	NA	NA	Up	Up	NA	Up	Up	Up	Up	Up	NA	NA	NA	Up	Up	NA	NA	NA	NA	NA	Up	Up	NA	Up	NA
TraesCS1A02G121800	C6	Up	Up	Up	Up	NA	Up	Up	NA	NA	NA	Down	NA	NA	NA	NA	NA	NA	NA	NA	NA	NA	NA	NA	NA	NA	Up	Up	NA
TraesCS1A02G122000	C6	NA	NA	NA	NA	Down	NA	Down	NA	NA	NA	Down	NA	Down	NA	NA	Down	NA	Down	NA	Down	NA	Down	NA	NA	NA	NA	NA	Down
TraesCS1A02G122100	C6	NA	Up	NA	Down	NA	NA	Up	NA	Down	Down	NA	NA	Up	Down	Down	NA	NA	NA	NA	NA	Up	Up	Up	Up	Up	NA	Up	NA
TraesCS1A02G122200	C5	NA	NA	NA	NA	NA	NA	Down	NA	NA	Down	NA	NA	Down	NA	Down	NA	NA	Down	NA	NA	NA	Down	NA	NA	Down	NA	Down	Down
TraesCS1A02G122400	C4	NA	NA	NA	NA	NA	NA	NA	NA	NA	NA	NA	NA	NA	NA	NA	NA	NA	NA	NA	NA	NA	NA	NA	NA	NA	NA	NA	NA
TraesCS1A02G122500	C6	Up	NA	Up	Up	Up	Up	Down	Down	NA	NA	NA	Up	Down	Up	Up	Up	Up	Down	NA	NA	NA	Down	NA	NA	Down	Up	Down	Down
TraesCS1A02G122700	C3	NA	Down	NA	NA	NA	NA	NA	NA	NA	NA	NA	NA	NA	NA	NA	NA	NA	Up	NA	NA	NA	NA	NA	NA	NA	NA	NA	NA
TraesCS1A02G122800	C5	NA	NA	NA	NA	NA	NA	Down	NA	NA	NA	NA	NA	Down	NA	NA	NA	NA	Down	NA	NA	NA	Down	NA	NA	Down	NA	Down	Down
TraesCS1A02G123000	C3	Down	Down	Down	Down	Down	NA	NA	NA	NA	NA	NA	NA	Up	NA	NA	NA	NA	Up	NA	NA	Up	Up	NA	Up	Up	NA	Up	NA
TraesCS1A02G123100	C3	NA	Down	Down	NA	Down	NA	Down	NA	NA	NA	NA	NA	NA	NA	NA	NA	NA	NA	NA	NA	NA	NA	NA	NA	NA	NA	NA	NA
TraesCS1A02G123200	C3	Down	Down	Up	Up	Up	Up	Up	Down	Up	Up	Up	Up	Up	Up	Up	Up	Up	Up	NA	NA	NA	NA	NA	NA	NA	NA	NA	NA
TraesCS1A02G123600	C3	NA	Down	NA	NA	Up	NA	NA	NA	NA	NA	Up	Up	Up	NA	Up	Up	Up	Up	NA	Up	Up	Up	NA	NA	NA	NA	NA	NA
TraesCS1A02G123900	C6	NA	NA	NA	NA	Down	Down	Down	NA	NA	NA	Down	Down	Down	NA	Down	Down	Down	Down	NA	Down	Down	Down	NA	Down	NA	NA	NA	NA
TraesCS1A02G124100	C6	Up	Up	Up	Up	Up	Up	NA	NA	NA	NA	NA	NA	Down	NA	NA	NA	NA	Down	NA	NA	NA	Down	NA	NA	Down	NA	Down	Down
TraesCS1A02G124200	C6	NA	Up	Up	Up	Up	Up	Up	Up	Up	Up	Up	Up	Up	Up	Up	Up	NA	NA	NA	NA	NA	Down	NA	NA	Down	NA	Down	NA
TraesCS1A02G124300	C6	NA	Up	Up	Up	Up	Up	Up	Up	Up	Up	Up	Up	Up	NA	NA	NA	NA	NA	NA	NA	NA	NA	NA	NA	NA	NA	NA	NA
TraesCS1A02G124400	C4	NA	NA	NA	NA	NA	NA	NA	NA	NA	NA	NA	NA	NA	NA	NA	NA	NA	Down	NA	NA	NA	Down	NA	NA	NA	NA	NA	NA
TraesCS1A02G124600	C4	NA	NA	NA	NA	NA	NA	Up	NA	NA	NA	NA	Up	Up	NA	NA	NA	Up	Up	NA	NA	Up	Up	NA	Up	Up	NA	Up	Up
TraesCS1A02G124700	C4	NA	NA	Up	Up	Up	Up	Up	NA	Up	Up	Up	Up	Up	Up	Up	Up	Up	Up	NA	NA	NA	NA	NA	NA	NA	NA	NA	NA
TraesCS1A02G125000	C4	NA	NA	NA	NA	NA	NA	NA	NA	NA	NA	NA	NA	NA	NA	Up	NA	NA	NA	NA	NA	Down	NA	NA	Down	NA	NA	NA	NA
TraesCS1A02G125100	C3	NA	Down	NA	NA	Up	Up	NA	NA	NA	NA	Up	Up	NA	NA	NA	Up	Up	Up	NA	Up	Up	NA	Up	Up	NA	NA	Down	Down
TraesCS1A02G125300	C6	Up	NA	NA	NA	NA	NA	NA	NA	NA	NA	NA	Down	Down	NA	NA	NA	NA	NA	NA	NA	NA	Down	NA	NA	Down	NA	NA	NA
TraesCS1A02G125500	C5	NA	Up	NA	NA	Down	Down	Down	Up	NA	NA	Down	Down	Down	NA	NA	Down	Down	Down	NA	Down	Down	Down	Down	Down	Down	NA	NA	NA
TraesCS1A02G125600	C4	NA	NA	Up	NA	NA	NA	Up	NA	Up	Up	NA	NA	Up	Up	NA	NA	NA	NA	NA	NA	NA	NA	NA	NA	NA	NA	NA	NA
TraesCS1A02G125700	C4	NA	NA	Up	Up	Up	Up	NA	NA	Up	Up	Up	Up	NA	Up	Up	Up	Up	NA	NA	NA	NA	Down	NA	NA	Down	NA	Down	Down
TraesCS1A02G125800	C6	NA	Up	Up	Up	Up	Up	Up	NA	Up	Up	Up	Up	Up	Up	Up	Up	NA	NA	NA	NA	NA	Down	NA	NA	Down	NA	Down	Down
TraesCS1A02G125900	C5	NA	NA	NA	NA	NA	NA	Down	NA	NA	NA	NA	NA	Down	NA	NA	NA	NA	Down	NA	NA	NA	Down	NA	NA	Down	NA	Down	Down
TraesCS1A02G126000	C4	NA	NA	NA	NA	NA	NA	NA	NA	NA	NA	NA	NA	NA	NA	NA	NA	NA	NA	NA	NA	NA	NA	NA	NA	NA	NA	NA	NA
TraesCS1A02G126100	C6	Up	Up	Up	Up	Up	Up	Up	Up	Up	Up	Up	Up	NA	NA	NA	NA	NA	NA	NA	NA	NA	NA	NA	NA	NA	NA	NA	NA
TraesCS1A02G126300	C4	NA	NA	NA	NA	NA	NA	NA	NA	NA	NA	NA	NA	NA	NA	NA	NA	NA	NA	NA	NA	NA	NA	NA	NA	NA	NA	NA	NA
TraesCS1A02G126400	C2	Down	NA	NA	NA	NA	NA	NA	Up	NA	NA	Up	Up	NA	NA	NA	NA	NA	NA	NA	NA	NA	NA	NA	NA	NA	NA	NA	NA
TraesCS1A02G126600	C6	NA	NA	Up	Up	Up	Up	Up	NA	NA	NA	NA	NA	NA	NA	NA	NA	NA	NA	NA	NA	NA	NA	NA	NA	NA	NA	NA	NA
TraesCS1A02G126800	C6	Up	Up	Up	Up	NA	NA	NA	NA	NA	NA	NA	NA	NA	NA	NA	NA	NA	NA	NA	Down	NA	Down	Down	Down	Down	NA	NA	NA
TraesCS1A02G126900	C6	NA	Up	Up	Up	Up	Up	NA	Up	Up	Up	Up	Up	NA	Up	Up	Up	NA	Down	NA	NA	Down	Down	NA	Down	Down	Down	Down	Down
TraesCS1A02G127000	C1	Down	Down	Down	Down	Down	Down	NA	NA	Down	Down	Down	NA	NA	Down	Down	NA	NA	Up	NA	NA	Up	Up	NA	Up	Up	NA	Up	Up
TraesCS1A02G127400	C4	NA	Down	Down	Down	Down	NA	NA	NA	NA	NA	NA	NA	Up	NA	NA	NA	NA	Up	NA	NA	Up	Up	NA	Up	Up	NA	NA	NA
TraesCS1A02G127500	C6	Up	Up	NA	NA	Up	Up	NA	NA	Down	Down	NA	Up	Down	Down	Down	NA	Up	Down	NA	Up	Up	NA	Up	Up	NA	NA	Down	Down
TraesCS1A02G127700	C2	NA	Up	Up	Up	Up	Up	Up	Up	Up	Up	Up	Up	Up	Up	Up	Up	Up	Up	NA	NA	NA	NA	NA	NA	NA	NA	NA	NA
TraesCS1A02G127800	C2	Down	NA	Up	Up	Up	Up	Up	Up	Up	Up	Up	Up	Up	Up	Up	Up	Up	Up	NA	NA	NA	NA	NA	NA	NA	NA	NA	NA
TraesCS1A02G127900	C4	NA	NA	Up	NA	Up	NA	Up	NA	NA	NA	NA	NA	Up	NA	NA	Up	NA	Up	NA	NA	NA	NA	NA	NA	NA	NA	NA	NA
TraesCS1A02G128100	C5	NA	Up	NA	NA	NA	NA	Down	Up	NA	NA	Down	Down	Down	NA	NA	Down	Down	Down	NA	Down	Down	Down	NA	NA	Down	NA	Down	Down
TraesCS1A02G128300	C4	NA	NA	NA	NA	NA	NA	NA	NA	NA	NA	NA	NA	NA	NA	NA	NA	NA	NA	NA	NA	NA	NA	NA	NA	NA	NA	NA	NA
TraesCS1A02G128500	C6	NA	NA	NA	NA	NA	NA	NA	NA	NA	NA	NA	NA	NA	NA	NA	NA	NA	NA	NA	NA	NA	NA	NA	NA	NA	NA	NA	NA
TraesCS1A02G128600	C4	NA	NA	NA	NA	NA	NA	NA	NA	Down	NA	NA	Down	Down	NA	NA	NA	NA	NA	NA	NA	NA	NA	NA	NA	NA	NA	NA	NA
TraesCS1A02G129100	C3	Down	Down	NA	NA	Up	Up	NA	NA	NA	Up	Up	Up	Up	Up	Up	Up	Up	Up	NA	Up	Up	Up	Up	Up	NA	NA	Down	NA
TraesCS1A02G129200	C4	NA	NA	Down	Down	NA	NA	NA	NA	NA	NA	NA	Up	Up	NA	NA	NA	Up	Up	NA	NA	Up	Up	NA	Up	Up	NA	Up	NA
TraesCS1A02G129300	C2	Down	Down	Up	Up	Up	Up	Up	NA	Up	Up	Up	Up	Up	Up	Up	Up	Up	Up	Up	Up	Up	Up	NA	NA	NA	NA	NA	NA
TraesCS1A02G129400	C3	Down	Down	NA	NA	NA	Up	Up	NA	NA	NA	Up	Up	Up	NA	NA	Up	Up	Up	NA	Up	Up	Up	Up	Up	Up	NA	Up	Up
TraesCS1A02G129500	C6	NA	NA	NA	NA	NA	NA	NA	NA	NA	NA	Down	Down	NA	NA	NA	Down	Down	NA	NA	NA	NA	NA	NA	NA	NA	NA	Up	Up
TraesCS1A02G129800	C4	NA	NA	NA	NA	NA	NA	NA	NA	NA	Down	NA	NA	NA	NA	NA	NA	NA	Up	NA	NA	NA	Up	NA	NA	Up	NA	NA	NA
TraesCS1A02G130600	C6	NA	Up	NA	NA	Up	Up	NA	Up	NA	NA	NA	NA	NA	Down	NA	NA	NA	Down	NA	NA	NA	NA	NA	NA	NA	NA	NA	NA
TraesCS1A02G130700	C4	NA	NA	NA	NA	Up	Up	Up	NA	NA	NA	Up	Up	Up	NA	NA	Up	Up	Up	NA	Up	Up	Up	Up	Up	Up	NA	Down	Down
TraesCS1A02G130800	C4	NA	NA	NA	NA	NA	NA	NA	NA	NA	NA	NA	NA	NA	NA	NA	NA	NA	NA	NA	NA	NA	NA	NA	NA	NA	NA	NA	NA
TraesCS1A02G130900	C4	NA	NA	NA	NA	NA	NA	NA	NA	NA	NA	NA	NA	NA	NA	NA	Down	NA	NA	NA	NA	NA	NA	NA	NA	NA	NA	NA	NA
TraesCS1A02G131000	C6	NA	NA	NA	NA	Up	NA	NA	NA	NA	NA	NA	NA	NA	NA	NA	NA	NA	NA	NA	NA	NA	NA	NA	NA	NA	NA	NA	NA
TraesCS1A02G131200	C4	NA	NA	NA	NA	NA	NA	NA	NA	NA	NA	NA	NA	NA	NA	NA	NA	NA	NA	NA	NA	NA	NA	NA	NA	NA	NA	NA	NA
TraesCS1A02G131300	C6	NA	NA	Up	Up	Up	NA	NA	NA	Up	Up	Up	NA	NA	NA	NA	NA	NA	Down	NA	NA	NA	Down	NA	NA	Down	NA	Down	NA
TraesCS1A02G131500	C4	NA	NA	Up	Up	Up	Up	Up	Up	Up	Up	Up	Up	Up	NA	Up	NA	NA	NA	NA	NA	NA	NA	NA	NA	Down	NA	NA	NA
TraesCS1A02G131600	C4	NA	NA	Down	Down	NA	NA	NA	NA	NA	NA	NA	NA	NA	Down	Down	Down	NA	NA	NA	NA	NA	NA	NA	NA	NA	NA	NA	NA
TraesCS1A02G131900	C6	Up	NA	NA	NA	NA	NA	NA	NA	Down	Down	Down	NA	NA	Down	Down	NA	NA	NA	NA	NA	Up	Up	NA	Up	NA	NA	NA	NA
TraesCS1A02G132000	C3	Down	Down	NA	NA	NA	NA	NA	NA	NA	NA	NA	NA	NA	NA	NA	NA	NA	Up	NA	NA	NA	NA	NA	NA	NA	NA	NA	NA
TraesCS1A02G132400	C2	Down	Down	NA	NA	Up	Up	Up	NA	Up	Up	Up	Up	Up	Up	Up	Up	Up	Up	NA	Up	Up	Up	Up	Up	Up	NA	NA	NA
TraesCS1A02G132600	C6	NA	NA	NA	NA	Up	Up	NA	NA	NA	NA	Up	NA	NA	NA	NA	NA	NA	NA	NA	Up	NA	NA	Up	NA	NA	NA	Down	NA
TraesCS1A02G133100	C1	NA	Down	Down	Down	Down	NA	NA	NA	Down	Down	NA	NA	NA	Down	Down	NA	NA	NA	NA	Up	Up	Up	Up	Up	Up	NA	NA	NA
TraesCS1A02G133300	C6	NA	NA	NA	NA	Up	NA	Up	NA	NA	NA	NA	NA	NA	NA	NA	NA	NA	NA	NA	NA	NA	NA	NA	NA	NA	NA	NA	NA
TraesCS1A02G133400	C6	NA	NA	Up	Up	NA	NA	NA	NA	NA	NA	NA	NA	NA	NA	NA	NA	NA	Down	NA	NA	NA	Down	NA	NA	Down	NA	Down	Down
TraesCS1A02G133500	C4	NA	NA	NA	NA	Up	Up	NA	NA	NA	NA	Up	Up	NA	NA	NA	Up	Up	NA	NA	Up	Up	NA	Up	Up	NA	NA	Down	Down
TraesCS1A02G133700	C4	NA	NA	NA	NA	Up	Up	NA	NA	NA	NA	Up	Up	NA	NA	NA	Up	NA	NA	NA	Up	NA	NA	Up	NA	NA	NA	Down	NA
TraesCS1A02G133800	C4	NA	NA	NA	NA	Up	Up	NA	NA	NA	NA	NA	NA	NA	NA	NA	Up	Up	NA	NA	NA	Up	NA	Up	Up	NA	NA	NA	NA
TraesCS1A02G133900	C3	NA	Down	Down	NA	NA	NA	NA	Down	Down	NA	NA	NA	NA	NA	NA	Up	Up	Up	NA	Up	Up	Up	NA	NA	Up	NA	NA	NA
TraesCS1A02G134000	C6	Up	Up	Up	Up	Up	Up	Up	NA	Up	Up	NA	NA	NA	NA	NA	NA	NA	NA	NA	Down	NA	Down	Down	NA	Down	NA	NA	Down
TraesCS1A02G134200	C4	NA	NA	NA	NA	Up	Up	Up	NA	NA	NA	NA	Up	Up	NA	NA	NA	Up	Up	NA	Up	Up	Up	NA	Up	Up	NA	NA	NA
TraesCS1A02G134300	C4	NA	NA	NA	NA	NA	NA	NA	NA	NA	NA	NA	NA	NA	NA	NA	NA	NA	NA	NA	NA	NA	NA	NA	NA	NA	NA	NA	NA
TraesCS1A02G134500	C4	NA	NA	NA	NA	NA	NA	NA	NA	NA	Down	NA	NA	Down	NA	NA	NA	NA	NA	NA	NA	NA	NA	NA	Up	NA	NA	Down	Down
TraesCS1A02G134600	C4	NA	NA	NA	NA	Up	NA	NA	NA	NA	NA	Up	NA	NA	NA	NA	Up	NA	NA	NA	NA	NA	NA	NA	NA	NA	NA	Down	NA
TraesCS1A02G134800	C6	NA	NA	NA	NA	Down	Down	NA	NA	Down	Down	Down	Down	NA	NA	NA	Down	Down	NA	NA	Down	Down	NA	NA	NA	NA	NA	Up	Up
TraesCS1A02G135100	C4	NA	NA	NA	Up	Up	Up	Up	NA	Up	Up	Up	Up	Up	Up	Up	Up	Up	Up	NA	Up	Up	Up	Up	Up	Up	NA	NA	NA
TraesCS1A02G135300	C6	NA	NA	Up	NA	Up	Up	NA	NA	NA	NA	NA	NA	NA	NA	NA	NA	NA	NA	NA	NA	NA	NA	Up	NA	NA	NA	Down	NA
TraesCS1A02G135600	C6	NA	Up	Up	Up	Up	Up	NA	Up	NA	Up	Up	NA	NA	NA	NA	NA	NA	NA	NA	NA	NA	NA	NA	NA	NA	NA	NA	NA
TraesCS1A02G135700	C4	NA	NA	Up	Up	Up	Up	Up	NA	Up	Up	Up	Up	Up	Up	Up	Up	Up	Up	NA	NA	NA	NA	NA	NA	NA	NA	NA	NA
TraesCS1A02G135800	C2	NA	NA	NA	NA	NA	Down	NA	NA	Up	Up	NA	NA	NA	Up	Up	NA	NA	NA	NA	NA	NA	NA	NA	NA	NA	NA	NA	NA
TraesCS1A02G136000	C3	NA	Down	Up	Up	Up	Up	Up	NA	Up	Up	Up	Up	Up	Up	Up	Up	Up	Up	NA	NA	NA	NA	NA	NA	NA	NA	NA	NA
TraesCS1A02G136100	C2	NA	NA	NA	Up	NA	NA	NA	NA	Up	Up	NA	Up	NA	NA	Up	NA	NA	NA	NA	NA	NA	NA	Down	NA	Down	NA	NA	NA
TraesCS1A02G136200	C6	NA	NA	NA	NA	NA	NA	NA	NA	NA	NA	Down	NA	NA	NA	NA	NA	NA	NA	NA	NA	NA	NA	NA	NA	NA	NA	NA	NA
TraesCS1A02G136400	C6	NA	Up	Up	Up	NA	NA	Down	Up	NA	NA	NA	NA	Down	NA	NA	Down	Down	Down	NA	Down	Down	Down	Down	Down	Down	NA	NA	Down
TraesCS1A02G136500	C6	NA	NA	NA	NA	NA	NA	NA	NA	NA	NA	NA	NA	Down	NA	NA	Down	NA	Down	NA	NA	NA	Down	NA	NA	NA	NA	NA	NA
TraesCS1A02G136600	C4	NA	NA	NA	NA	Up	Up	Up	NA	NA	NA	Up	Up	Up	NA	NA	Up	Up	Up	NA	Up	Up	Up	Up	NA	NA	NA	NA	NA
TraesCS1A02G136700	C1	NA	Down	Down	Down	Down	NA	NA	Down	Down	Down	Down	NA	NA	NA	Down	NA	NA	Up	NA	NA	NA	Up	NA	Up	Up	NA	Up	NA
TraesCS1A02G136800	C4	NA	Up	NA	NA	Up	Up	Up	Up	NA	NA	Up	Up	Up	NA	NA	NA	Up	NA	NA	NA	Up	Up	NA	Up	Up	NA	NA	NA
TraesCS1A02G136900	C6	Up	Up	NA	NA	NA	NA	NA	Down	Down	Down	Down	Down	Down	NA	NA	NA	Down	Down	NA	NA	NA	NA	NA	NA	NA	NA	NA	NA
TraesCS1A02G137000	C4	NA	Down	NA	NA	NA	NA	NA	NA	NA	NA	Up	Up	Up	NA	Up	Up	Up	Up	NA	Up	NA	Up	NA	NA	NA	NA	NA	NA
TraesCS1A02G137200	C4	NA	NA	NA	NA	NA	NA	NA	NA	NA	NA	NA	NA	NA	NA	NA	NA	NA	NA	NA	NA	NA	Down	NA	NA	NA	NA	Down	Down
TraesCS1A02G137400	C6	NA	NA	NA	NA	NA	NA	NA	NA	NA	NA	Down	NA	NA	NA	Down	Down	Down	NA	NA	NA	NA	NA	NA	NA	NA	NA	NA	NA
TraesCS1A02G137500	C4	NA	NA	Up	Up	Up	NA	NA	NA	Up	Up	Up	NA	NA	Up	Up	Up	NA	NA	NA	NA	Down	Down	NA	Down	Down	NA	Down	Down
TraesCS1A02G137600	C1	NA	NA	Down	Down	Down	Down	NA	NA	Down	Down	Down	Down	NA	Down	Down	Down	Down	NA	NA	NA	NA	Up	NA	NA	Up	NA	Up	Up
TraesCS1A02G137700	C3	NA	Down	Down	Down	Down	NA	NA	NA	NA	NA	NA	NA	NA	NA	NA	NA	NA	NA	NA	NA	NA	NA	NA	NA	Up	NA	Up	NA
TraesCS1A02G137800	C6	NA	NA	Up	Up	Up	Up	NA	NA	Up	Up	Up	Up	NA	Up	Up	Up	Up	NA	NA	NA	NA	Down	NA	NA	Down	NA	Down	Down
TraesCS1A02G137900	C4	NA	NA	NA	NA	NA	NA	NA	NA	NA	NA	NA	NA	NA	NA	NA	NA	NA	NA	NA	NA	NA	NA	NA	NA	NA	NA	NA	NA
TraesCS1A02G138000	C4	NA	NA	NA	NA	NA	NA	NA	NA	NA	Up	NA	Up	NA	NA	NA	NA	NA	NA	NA	NA	NA	NA	NA	NA	NA	NA	NA	NA
TraesCS1A02G138100	C6	NA	Up	NA	NA	NA	NA	NA	NA	NA	Down	NA	NA	NA	NA	NA	NA	NA	NA	NA	NA	NA	NA	NA	NA	NA	NA	NA	NA
TraesCS1A02G138200	C4	NA	NA	NA	NA	NA	NA	NA	NA	NA	NA	NA	Up	NA	NA	NA	NA	NA	NA	NA	NA	NA	NA	NA	NA	NA	NA	NA	NA
TraesCS1A02G138300	C3	Down	Down	NA	NA	NA	NA	NA	Down	NA	NA	NA	Up	Up	Up	Up	Up	Up	Up	NA	NA	NA	NA	NA	NA	NA	NA	NA	NA
TraesCS1A02G138400	C4	NA	NA	NA	NA	Up	Up	NA	NA	NA	NA	Up	NA	NA	NA	NA	NA	NA	NA	NA	Up	NA	NA	Up	NA	NA	NA	NA	NA
TraesCS1A02G138500	C4	NA	NA	NA	NA	NA	NA	NA	NA	NA	NA	NA	NA	NA	NA	NA	NA	NA	NA	NA	NA	NA	NA	NA	NA	NA	NA	NA	NA
TraesCS1A02G138600	C4	NA	NA	NA	Down	Down	Down	NA	NA	Down	Down	Down	Down	NA	NA	Down	Down	Down	NA	NA	NA	NA	NA	NA	NA	NA	NA	Up	NA
TraesCS1A02G138800	C3	Down	Down	Down	Down	Down	NA	NA	NA	Down	NA	NA	NA	NA	NA	NA	NA	Up	Up	NA	Up	Up	Up	NA	Up	Up	NA	NA	NA
TraesCS1A02G139100	C6	NA	NA	NA	NA	NA	NA	NA	NA	NA	Down	Down	Down	Down	NA	NA	Down	NA	NA	NA	NA	NA	NA	NA	NA	NA	NA	NA	NA
TraesCS1A02G139200	C6	NA	Up	Up	Up	Up	Up	Up	NA	NA	NA	NA	NA	NA	NA	NA	NA	NA	NA	NA	NA	NA	NA	NA	NA	NA	NA	NA	NA
TraesCS1A02G139300	C4	NA	NA	NA	NA	NA	NA	NA	NA	NA	NA	NA	NA	NA	NA	NA	NA	NA	NA	NA	NA	NA	NA	NA	NA	NA	NA	NA	NA
TraesCS1A02G139400	C6	NA	NA	NA	NA	NA	NA	NA	NA	NA	NA	NA	NA	NA	Down	Down	NA	NA	NA	NA	NA	NA	NA	NA	NA	NA	NA	NA	NA
TraesCS1A02G139500	C4	NA	NA	Down	Down	Down	Down	NA	NA	Down	Down	Down	Down	NA	NA	NA	NA	NA	NA	NA	NA	NA	NA	NA	NA	NA	NA	NA	NA
TraesCS1A02G139600	C6	NA	NA	NA	NA	Down	NA	NA	NA	NA	Down	Down	Down	NA	NA	NA	Down	Down	NA	NA	Down	NA	NA	NA	NA	Up	NA	Up	Up
TraesCS1A02G139700	C4	NA	Down	NA	NA	NA	NA	NA	NA	Up	NA	Up	Up	NA	Up	Up	Up	Up	NA	NA	NA	NA	NA	NA	NA	NA	NA	NA	Down
TraesCS1A02G139900	C5	NA	Up	Up	Up	Up	NA	Down	Up	Up	Up	NA	NA	Down	NA	NA	NA	Down	Down	NA	Down	Down	Down	Down	Down	Down	Down	Down	Down
TraesCS1A02G140200	C6	NA	NA	NA	NA	NA	NA	NA	NA	NA	NA	NA	NA	NA	NA	NA	NA	NA	NA	NA	NA	NA	NA	NA	NA	NA	NA	NA	NA
TraesCS1A02G140400	C6	Up	Up	Up	Up	Up	Up	Up	NA	NA	NA	NA	NA	NA	NA	NA	NA	NA	NA	NA	NA	NA	NA	NA	NA	NA	NA	NA	NA
TraesCS1A02G140500	C6	NA	NA	NA	NA	NA	NA	NA	NA	NA	NA	NA	NA	NA	NA	NA	NA	NA	NA	NA	NA	NA	NA	NA	NA	NA	NA	NA	NA
TraesCS1A02G140600	C4	NA	NA	NA	NA	Up	NA	Up	NA	NA	NA	NA	NA	NA	NA	NA	NA	NA	Up	NA	Up	NA	Up	Up	NA	Up	NA	NA	NA
TraesCS1A02G140700	C5	NA	NA	NA	Down	NA	NA	Down	NA	NA	NA	NA	NA	Down	NA	NA	NA	NA	Down	NA	NA	NA	Down	NA	NA	NA	NA	Down	NA
TraesCS1A02G140900	C4	NA	NA	NA	NA	NA	NA	NA	NA	NA	NA	NA	NA	NA	NA	NA	NA	NA	NA	NA	NA	NA	NA	NA	NA	NA	NA	NA	NA
TraesCS1A02G141000	C4	NA	NA	NA	NA	Up	Up	Up	NA	NA	NA	Up	Up	Up	NA	NA	NA	Up	Up	NA	Up	Up	Up	NA	NA	NA	NA	NA	NA
TraesCS1A02G141100	C2	NA	Up	Up	Up	Up	Up	Up	Up	Up	Up	Up	Up	Up	NA	NA	NA	NA	NA	NA	NA	NA	NA	NA	NA	NA	NA	NA	NA
TraesCS1A02G141300	C5	NA	NA	NA	NA	NA	NA	Down	NA	NA	NA	NA	NA	Down	NA	NA	NA	NA	Down	NA	NA	NA	Down	NA	NA	Down	NA	Down	Down
TraesCS1A02G141400	C6	NA	Up	Up	Up	Up	Up	NA	Up	NA	NA	Up	NA	NA	NA	NA	NA	Down	Down	NA	NA	NA	Down	NA	NA	Down	Down	Down	Down
TraesCS1A02G141500	C5	NA	NA	NA	NA	NA	NA	Down	NA	NA	NA	NA	NA	Down	NA	NA	NA	NA	Down	NA	NA	NA	Down	NA	NA	Down	NA	Down	Down
TraesCS1A02G141600	C6	NA	Up	Up	Up	Up	Up	Up	NA	Up	Up	Up	Up	Up	NA	NA	NA	NA	NA	NA	NA	NA	NA	NA	NA	NA	NA	NA	NA
TraesCS1A02G141700	C1	NA	Down	Down	Down	Down	Down	Down	Down	Down	Down	Down	Down	Down	NA	Down	Down	Down	NA	NA	NA	NA	NA	NA	NA	Up	NA	Up	Up
TraesCS1A02G141900	C6	Up	Up	NA	NA	Down	NA	NA	NA	Down	Down	Down	Down	Down	Down	Down	Down	Down	Down	NA	Down	NA	NA	Down	NA	NA	Up	Up	NA
TraesCS1A02G142000	C2	Down	Up	NA	Up	Up	Up	NA	Up	Up	Up	Up	Up	Up	NA	NA	NA	Up	NA	NA	NA	Up	NA	NA	NA	NA	NA	NA	Down
TraesCS1A02G142200	C6	NA	NA	NA	NA	Up	Up	NA	NA	NA	Down	NA	NA	NA	Down	Down	NA	NA	NA	NA	Up	Up	Up	Up	Up	Up	NA	NA	NA
TraesCS1A02G142300	C3	NA	Down	Down	Down	NA	NA	NA	Down	NA	Down	NA	NA	NA	NA	NA	NA	Up	Up	NA	NA	Up	NA	NA	Up	Up	NA	NA	NA
TraesCS1A02G142400	C5	NA	Up	Up	Up	NA	NA	Down	NA	Up	NA	NA	NA	Down	NA	NA	NA	Down	Down	NA	NA	NA	Down	NA	NA	Down	NA	Down	Down
TraesCS1A02G142500	C4	NA	NA	Down	Down	NA	NA	NA	NA	Down	Down	NA	NA	NA	NA	NA	NA	NA	NA	NA	NA	NA	Up	NA	NA	Up	NA	NA	NA
TraesCS1A02G142600	C3	NA	NA	Down	Down	Down	Down	NA	NA	Down	Down	Down	NA	NA	NA	NA	Down	NA	NA	NA	NA	NA	NA	NA	NA	Up	Up	Up	NA
TraesCS1A02G142800	C6	Up	Up	Up	Up	Up	Up	NA	NA	NA	NA	Up	Up	NA	NA	NA	NA	Up	NA	NA	Up	Up	NA	NA	NA	NA	NA	Down	Down
TraesCS1A02G142900	C3	NA	Down	Down	NA	NA	NA	Up	Down	NA	NA	NA	NA	Up	NA	Up	Up	Up	Up	NA	Up	NA	Up	NA	NA	Up	NA	Up	Up
TraesCS1A02G143000	C4	NA	Down	NA	NA	Up	NA	NA	NA	Up	Up	Up	Up	NA	Up	Up	Up	Up	NA	NA	NA	NA	Down	NA	NA	Down	NA	Down	Down
TraesCS1A02G143100	C6	NA	NA	NA	NA	Down	Down	Down	NA	NA	NA	Down	Down	Down	NA	NA	Down	Down	NA	NA	Down	Down	Down	Down	Down	NA	NA	NA	Up
TraesCS1A02G143200	C4	NA	NA	NA	NA	NA	NA	NA	NA	NA	NA	NA	NA	NA	NA	Down	NA	Down	NA	NA	NA	NA	NA	NA	NA	NA	NA	NA	NA
TraesCS1A02G143300	C5	Up	Up	Up	Up	Up	Up	Down	NA	NA	Up	Up	NA	Down	NA	NA	NA	NA	Down	NA	NA	NA	Down	NA	NA	Down	NA	Down	Down
TraesCS1A02G143400	C6	NA	NA	NA	NA	Up	NA	NA	NA	NA	Down	Up	NA	NA	NA	Down	Up	NA	NA	NA	Up	NA	NA	Up	Up	NA	Down	Down	NA
TraesCS1A02G143500	C3	NA	Down	NA	NA	NA	NA	NA	NA	NA	NA	NA	NA	NA	NA	NA	NA	NA	NA	NA	NA	NA	NA	NA	NA	NA	NA	NA	NA
TraesCS1A02G143600	C2	NA	NA	Up	NA	NA	NA	Up	Up	Up	Up	Up	Up	Up	NA	NA	NA	NA	Up	NA	NA	NA	NA	NA	NA	NA	NA	NA	NA
TraesCS1A02G143700	C2	Down	Down	Up	Up	Up	Up	Up	NA	Up	Up	Up	Up	Up	Up	Up	Up	Up	Up	NA	NA	NA	NA	NA	NA	NA	NA	NA	NA
TraesCS1A02G143800	C4	NA	NA	NA	NA	NA	NA	NA	NA	NA	NA	NA	NA	Down	NA	NA	Up	Up	NA	NA	Up	Up	NA	Up	NA	NA	NA	Down	Down
TraesCS1A02G143900	C2	Down	NA	NA	NA	Up	Up	Up	Up	Up	Up	Up	Up	Up	NA	NA	Up	Up	Up	NA	Up	Up	Up	Up	Up	Up	NA	Up	NA
TraesCS1A02G144000	C4	NA	NA	Up	NA	Up	NA	NA	NA	Up	Up	Up	Up	Up	Up	Up	Up	Up	Up	NA	NA	NA	NA	NA	NA	NA	NA	NA	NA
TraesCS1A02G144400	C6	NA	Up	Up	NA	NA	NA	Up	Up	Up	Up	NA	Up	Up	NA	NA	NA	NA	NA	NA	NA	NA	NA	NA	NA	NA	NA	NA	NA
TraesCS1A02G144500	C2	Down	Down	NA	NA	NA	NA	NA	NA	Up	Up	NA	Up	Up	Up	Up	NA	Up	Up	NA	NA	NA	NA	NA	NA	NA	NA	NA	NA
TraesCS1A02G144700	C4	NA	NA	NA	NA	Up	Up	Up	Down	NA	NA	NA	Up	Up	Up	Up	Up	Up	Up	NA	NA	Up	Up	NA	NA	NA	NA	NA	NA
TraesCS1A02G144800	C2	Down	NA	Up	Up	Up	Up	Up	Up	Up	Up	Up	Up	Up	Up	Up	Up	Up	Up	NA	NA	NA	NA	NA	NA	NA	NA	NA	NA
TraesCS1A02G145000	C3	Down	Down	Down	Down	NA	Down	NA	NA	NA	NA	Up	NA	Up	NA	Up	Up	Up	Up	NA	NA	NA	NA	NA	NA	NA	NA	NA	NA
TraesCS1A02G145300	C2	Down	Down	Up	Up	Up	Up	Up	NA	Up	Up	Up	Up	Up	Up	Up	Up	Up	Up	NA	NA	NA	NA	NA	NA	NA	NA	NA	NA
TraesCS1A02G145500	C4	NA	NA	NA	NA	NA	NA	Down	NA	NA	NA	NA	NA	Down	NA	NA	NA	NA	NA	NA	NA	NA	Down	NA	NA	Down	NA	Down	Down
TraesCS1A02G145600	C4	NA	NA	Up	Up	Up	Up	Up	NA	NA	NA	NA	NA	NA	NA	NA	NA	NA	NA	NA	NA	NA	NA	NA	NA	NA	NA	NA	NA
TraesCS1A02G145800	C6	Up	Up	Up	Up	Up	Up	NA	NA	NA	NA	NA	NA	Down	NA	NA	NA	NA	Down	NA	NA	NA	Down	NA	NA	Down	NA	Down	Down
TraesCS1A02G145900	C6	Up	Up	Up	Up	NA	NA	NA	NA	NA	NA	Down	Down	Down	NA	NA	NA	Down	NA	NA	NA	Down	Down	Down	Down	Down	NA	NA	NA
TraesCS1A02G146200	C4	NA	NA	NA	NA	NA	NA	Down	NA	NA	NA	NA	NA	NA	NA	NA	NA	NA	Down	NA	NA	Down	Down	NA	NA	Down	NA	Down	NA
TraesCS1A02G146400	C6	NA	NA	NA	NA	NA	NA	NA	NA	Down	Down	Down	Down	NA	Down	Down	Down	Down	NA	NA	NA	NA	Up	NA	NA	Up	NA	NA	NA
TraesCS1A02G146600	C6	NA	NA	NA	NA	NA	NA	NA	NA	NA	NA	NA	NA	NA	NA	NA	Down	NA	Down	NA	NA	NA	NA	NA	NA	NA	NA	NA	NA
TraesCS1A02G146800	C3	NA	NA	NA	NA	NA	NA	NA	NA	NA	NA	NA	NA	NA	NA	NA	NA	NA	NA	NA	NA	NA	NA	NA	NA	NA	NA	NA	NA
TraesCS1A02G146900	C6	NA	Up	NA	NA	NA	NA	NA	NA	NA	NA	NA	NA	NA	NA	NA	NA	NA	Down	NA	NA	NA	NA	NA	NA	NA	NA	NA	Down
TraesCS1A02G147000	C4	NA	Down	NA	NA	NA	Up	Up	NA	NA	NA	Up	Up	Up	Up	Up	Up	Up	Up	NA	NA	Up	Up	NA	Up	Up	NA	NA	NA
TraesCS1A02G147400	C2	Down	NA	Down	Down	Up	NA	Up	Up	NA	NA	Up	Up	Up	Down	Down	NA	NA	Up	NA	Up	Up	Up	Up	Up	Up	NA	NA	NA
TraesCS1A02G147500	C6	NA	Up	Up	NA	NA	NA	NA	Up	NA	NA	NA	NA	NA	NA	Down	Down	Down	Down	NA	NA	NA	NA	NA	NA	NA	NA	NA	NA
TraesCS1A02G147600	C4	NA	NA	NA	NA	NA	Up	NA	NA	NA	NA	NA	NA	NA	NA	NA	NA	NA	NA	NA	NA	NA	NA	NA	NA	NA	NA	NA	NA
TraesCS1A02G147700	C3	NA	Down	Up	Up	Up	NA	NA	NA	Up	Up	Up	Up	NA	Up	Up	Up	Up	Up	NA	NA	NA	Down	NA	NA	Down	NA	Down	NA
TraesCS1A02G148000	C4	NA	NA	NA	NA	NA	NA	NA	NA	NA	NA	Up	Up	NA	NA	NA	Up	Up	NA	NA	Up	NA	NA	NA	NA	NA	NA	Down	NA
TraesCS1A02G148100	C3	NA	Down	Down	Down	NA	NA	NA	Down	Down	Down	NA	NA	NA	NA	NA	NA	Up	Up	NA	NA	Up	Up	NA	Up	Up	NA	NA	NA
TraesCS1A02G148400	C3	Down	Down	Down	Down	NA	Up	NA	NA	NA	NA	Up	Up	Up	Up	Up	Up	Up	Up	NA	Up	Up	Up	Up	Up	Up	NA	NA	NA
TraesCS1A02G148900	C3	NA	Down	NA	NA	NA	NA	NA	Down	NA	NA	NA	NA	NA	Up	Up	Up	Up	Up	NA	NA	NA	NA	NA	NA	NA	NA	NA	NA
TraesCS1A02G149100	C6	NA	NA	NA	NA	NA	NA	NA	Up	NA	NA	NA	NA	NA	NA	NA	NA	NA	NA	NA	NA	NA	NA	NA	NA	NA	NA	NA	NA
TraesCS1A02G149200	C3	NA	Down	NA	NA	NA	NA	NA	NA	NA	NA	NA	NA	NA	NA	NA	NA	Up	NA	NA	NA	NA	NA	NA	NA	NA	NA	NA	NA
TraesCS1A02G149300	C1	NA	NA	NA	Down	Down	Down	Down	NA	NA	Down	Down	Down	Down	NA	Down	Down	Down	Down	Down	Down	Down	Down	Down	NA	Up	Up	Up	Up
TraesCS1A02G149600	C1	NA	NA	NA	NA	NA	NA	NA	NA	NA	NA	NA	NA	NA	NA	NA	NA	NA	NA	NA	NA	NA	NA	NA	NA	NA	NA	NA	NA
TraesCS1A02G149700	C3	NA	Down	NA	Down	NA	Down	NA	Down	Down	Down	Down	Down	NA	Up	Up	Up	Up	Up	NA	NA	NA	Up	NA	NA	Up	NA	Up	Up
TraesCS1A02G149800	C5	Up	Up	NA	NA	NA	Up	Down	NA	NA	NA	NA	NA	Down	NA	NA	NA	NA	Down	NA	NA	NA	Down	NA	NA	Down	NA	Down	Down
TraesCS1A02G150000	C3	NA	NA	NA	NA	NA	NA	NA	NA	NA	NA	NA	NA	NA	NA	NA	NA	NA	NA	NA	NA	NA	NA	NA	NA	NA	NA	NA	NA
TraesCS1A02G150100	C6	Up	NA	Up	NA	NA	Up	Down	Down	NA	NA	NA	NA	Down	NA	NA	NA	Up	Down	NA	NA	NA	Down	NA	NA	Down	NA	Down	Down
TraesCS1A02G150200	C6	NA	Up	NA	NA	Down	Down	NA	Up	NA	NA	Down	Down	NA	Down	Down	Down	Down	Down	NA	Down	Down	NA	Down	Down	NA	NA	Up	Up
TraesCS1A02G150500	C3	NA	Down	NA	NA	Down	Down	Down	Down	NA	NA	Down	Down	Down	NA	Up	NA	NA	NA	NA	Down	Down	Down	Down	Down	Down	NA	NA	NA
TraesCS1A02G150600	C4	NA	NA	NA	NA	Down	NA	NA	NA	NA	NA	Down	NA	NA	NA	NA	NA	NA	NA	NA	NA	NA	NA	NA	NA	NA	NA	Up	Up
TraesCS1A02G150900	C6	Up	Up	Up	Up	Up	Up	Up	NA	Up	Up	Up	Up	NA	Up	Up	NA	Up	NA	NA	NA	NA	Down	NA	NA	Down	NA	Down	Down
TraesCS1A02G151000	C4	NA	NA	Down	Down	Down	NA	NA	NA	NA	Down	NA	NA	NA	NA	NA	NA	NA	NA	NA	NA	NA	NA	NA	NA	NA	NA	NA	NA
TraesCS1A02G151100	C4	NA	NA	NA	NA	Up	Up	NA	NA	NA	NA	Up	Up	NA	NA	NA	Up	Up	NA	NA	Up	Up	NA	Up	NA	NA	NA	Down	NA
TraesCS1A02G151200	C4	NA	NA	NA	NA	NA	NA	Up	NA	NA	NA	NA	NA	Up	NA	NA	NA	NA	Up	NA	NA	NA	Up	NA	NA	Up	NA	Up	Up
TraesCS1A02G151400	C6	Up	Up	Up	Up	Up	Up	NA	NA	NA	Up	NA	NA	NA	NA	Up	NA	NA	NA	NA	NA	NA	Down	NA	NA	Down	NA	NA	NA
TraesCS1A02G151500	C4	Down	Down	NA	NA	NA	NA	Up	NA	NA	NA	Up	Up	Up	NA	NA	Up	Up	Up	NA	Up	Up	Up	Up	Up	Up	NA	NA	NA
TraesCS1A02G151600	C5	NA	NA	NA	NA	NA	Down	Down	NA	NA	NA	NA	Down	Down	NA	NA	NA	Down	Down	NA	NA	Down	Down	NA	Down	Down	Down	Down	NA
TraesCS1A02G151700	C4	NA	NA	NA	NA	Down	NA	NA	NA	NA	NA	NA	NA	NA	NA	NA	NA	NA	NA	NA	NA	NA	NA	NA	NA	NA	NA	NA	NA
TraesCS1A02G152000	C4	NA	NA	NA	NA	NA	NA	NA	NA	NA	NA	NA	NA	NA	NA	NA	NA	NA	NA	NA	NA	NA	NA	NA	NA	NA	NA	NA	NA
TraesCS1A02G152100	C2	Down	NA	Up	Up	Up	Up	Up	Up	Up	Up	Up	Up	Up	Up	Up	Up	Up	Up	NA	NA	NA	NA	NA	NA	NA	NA	NA	NA
TraesCS1A02G152200	C6	Up	NA	NA	NA	NA	NA	NA	NA	NA	NA	NA	Down	Down	NA	NA	NA	NA	Down	NA	NA	NA	Down	NA	NA	Down	NA	NA	NA
TraesCS1A02G152500	C4	NA	NA	Down	Down	NA	NA	NA	NA	NA	NA	Up	NA	NA	NA	NA	Up	Up	NA	NA	Up	Up	Up	Up	Up	Up	NA	NA	NA
TraesCS1A02G152600	C6	Up	Up	Up	Up	Up	Up	Up	NA	NA	NA	NA	NA	NA	NA	NA	NA	NA	NA	NA	NA	NA	NA	NA	NA	NA	NA	NA	NA
TraesCS1A02G152900	C3	Down	Down	NA	NA	Up	NA	Down	NA	NA	Up	Up	Up	Down	NA	Up	Up	Up	NA	NA	Up	Up	Down	Up	NA	Down	Down	Down	Down
TraesCS1A02G153100	C6	Up	Up	Up	Up	Up	Up	Up	Up	Up	Up	Up	Up	NA	NA	NA	NA	NA	Down	NA	NA	NA	Down	NA	NA	Down	NA	Down	Down
TraesCS1A02G153300	C4	NA	NA	NA	NA	Down	NA	NA	NA	NA	NA	NA	NA	NA	NA	NA	NA	NA	NA	NA	NA	NA	NA	NA	NA	NA	NA	Up	NA
TraesCS1A02G153600	C6	NA	NA	NA	NA	Down	Down	Down	NA	NA	Down	Down	Down	Down	NA	NA	Down	Down	Down	NA	NA	NA	NA	NA	NA	NA	NA	NA	NA
TraesCS1A02G153700	C6	NA	NA	NA	NA	NA	NA	NA	NA	NA	Down	NA	NA	NA	NA	Down	NA	NA	NA	NA	NA	NA	NA	NA	NA	NA	NA	NA	NA
TraesCS1A02G153800	C6	Up	Up	Up	Up	NA	NA	Up	Up	NA	NA	NA	NA	NA	NA	NA	NA	NA	NA	NA	NA	NA	NA	NA	NA	NA	NA	NA	NA
TraesCS1A02G153900	C4	NA	NA	NA	NA	NA	NA	NA	NA	NA	NA	NA	NA	NA	NA	NA	NA	NA	NA	NA	NA	NA	NA	NA	NA	NA	NA	NA	NA
TraesCS1A02G154000	C4	NA	NA	NA	NA	NA	NA	NA	NA	NA	NA	NA	NA	NA	NA	NA	NA	NA	NA	NA	NA	NA	NA	NA	NA	NA	NA	NA	NA
TraesCS1A02G154100	C4	NA	NA	NA	NA	NA	NA	Down	NA	NA	NA	NA	NA	NA	NA	NA	NA	NA	NA	NA	NA	NA	NA	NA	NA	NA	NA	Down	NA
TraesCS1A02G154200	C6	NA	Up	NA	NA	NA	NA	NA	NA	NA	Down	NA	NA	NA	Down	Down	Down	Down	Down	NA	NA	NA	NA	NA	NA	NA	NA	NA	NA
TraesCS1A02G154300	C4	NA	NA	NA	NA	NA	NA	NA	NA	NA	NA	NA	NA	NA	NA	NA	NA	NA	NA	NA	NA	NA	NA	NA	NA	NA	NA	NA	NA
TraesCS1A02G154400	C6	NA	Up	Up	Up	Up	Up	Up	Up	Up	Up	Up	Up	Up	NA	NA	Up	Up	NA	NA	Up	Up	NA	Up	Up	NA	NA	NA	NA
TraesCS1A02G154500	C6	NA	Up	Up	Up	Up	Up	Up	Up	Up	Up	Up	Up	Up	NA	NA	NA	NA	NA	NA	NA	NA	NA	NA	NA	NA	NA	NA	NA
TraesCS1A02G154600	C6	Up	NA	Up	Up	Up	Up	NA	NA	NA	NA	Up	NA	Down	NA	NA	Up	NA	Down	NA	Up	NA	Down	NA	NA	Down	NA	Down	Down
TraesCS1A02G154700	C4	NA	NA	NA	NA	NA	NA	NA	NA	NA	NA	Up	NA	NA	NA	NA	Up	Up	NA	NA	Up	NA	NA	Up	NA	NA	NA	Down	Down
TraesCS1A02G155000	C1	NA	NA	Down	Down	Down	Down	NA	NA	Down	Down	Down	Down	NA	Down	Down	Down	Down	NA	NA	NA	NA	Up	NA	NA	Up	NA	Up	Up
TraesCS1A02G155200	C1	Down	Down	Down	Down	Down	Down	NA	NA	Down	Down	Down	NA	Up	Down	Down	NA	NA	Up	NA	NA	Up	Up	NA	Up	Up	NA	Up	Up
TraesCS1A02G155500	C4	NA	NA	NA	NA	NA	NA	NA	NA	NA	NA	NA	NA	NA	NA	NA	NA	NA	NA	NA	NA	NA	NA	NA	NA	NA	NA	NA	NA
TraesCS1A02G155600	C5	Up	NA	NA	NA	Down	NA	Down	Down	NA	NA	Down	Down	Down	NA	NA	Down	Down	Down	NA	Down	NA	Down	Down	NA	Down	NA	NA	NA
TraesCS1A02G155700	C6	NA	NA	NA	NA	NA	NA	NA	NA	NA	NA	NA	NA	NA	NA	NA	NA	NA	NA	NA	NA	NA	NA	NA	NA	NA	NA	NA	NA
TraesCS1A02G155900	C4	NA	NA	Up	Up	Up	Up	Up	NA	NA	NA	NA	Up	Up	NA	NA	NA	NA	Up	NA	NA	NA	NA	NA	NA	NA	NA	NA	NA
TraesCS1A02G156000	C6	NA	Up	Up	Up	Up	Up	Up	NA	NA	NA	Up	Up	NA	NA	NA	NA	NA	NA	NA	NA	NA	NA	NA	NA	NA	NA	NA	NA
TraesCS1A02G156200	C6	Up	Up	Up	Up	Up	Up	Up	NA	NA	NA	Up	NA	NA	Down	NA	NA	NA	NA	NA	Up	NA	Up	NA	NA	NA	NA	NA	NA
TraesCS1A02G156300	C5	NA	NA	NA	NA	Down	NA	Down	NA	NA	NA	NA	NA	Down	NA	NA	NA	NA	Down	NA	NA	NA	Down	NA	NA	Down	NA	Down	Down
TraesCS1A02G156400	C3	NA	Down	Up	Up	Up	Up	NA	NA	Up	Up	Up	Up	Up	Up	Up	Up	Up	Up	NA	NA	NA	NA	NA	NA	NA	NA	NA	NA
TraesCS1A02G156500	C3	NA	Down	Down	Down	Down	Down	Down	Down	NA	Down	Down	NA	NA	NA	NA	NA	NA	NA	NA	NA	NA	NA	NA	NA	NA	NA	NA	NA
TraesCS1A02G156600	C2	NA	NA	Up	Up	Up	Up	Up	Up	Up	Up	Up	Up	Up	Up	Up	Up	NA	NA	NA	NA	NA	Down	NA	NA	Down	NA	NA	NA
TraesCS1A02G157500	C4	NA	NA	NA	Down	Down	Down	NA	NA	NA	NA	NA	Down	NA	Down	Down	Down	Down	NA	NA	NA	NA	NA	NA	NA	NA	NA	Up	Up
TraesCS1A02G157600	C6	NA	Up	Up	Up	Up	NA	Up	Up	Up	NA	NA	NA	Up	NA	NA	NA	Down	NA	NA	NA	NA	NA	NA	NA	Up	NA	NA	Up
TraesCS1A02G157700	C4	NA	NA	NA	NA	NA	NA	Up	NA	NA	NA	NA	Up	Up	NA	NA	NA	Up	Up	NA	NA	NA	Up	NA	NA	Up	NA	Up	Up
TraesCS1A02G157900	C6	Up	NA	Up	Up	NA	Up	Up	NA	NA	Up	NA	NA	NA	NA	Up	NA	NA	NA	NA	Down	NA	NA	Down	Down	NA	NA	Up	NA
TraesCS1A02G158100	C1	NA	NA	NA	NA	NA	NA	NA	NA	NA	NA	NA	NA	NA	NA	NA	NA	NA	NA	NA	NA	NA	NA	NA	NA	NA	NA	NA	NA
TraesCS1A02G158300	C4	NA	NA	NA	NA	NA	NA	NA	NA	NA	Up	NA	NA	Up	NA	NA	NA	NA	Up	NA	NA	NA	NA	NA	NA	NA	NA	Up	NA
TraesCS1A02G158400	C6	Up	NA	NA	NA	NA	NA	NA	NA	NA	NA	Down	Down	Down	NA	NA	Down	Down	NA	NA	Down	Down	NA	Down	NA	NA	NA	NA	NA
TraesCS1A02G158500	C3	NA	Down	Down	NA	NA	NA	NA	NA	NA	NA	NA	NA	NA	NA	NA	Up	Up	Up	NA	Up	Up	Up	NA	NA	Up	NA	NA	NA
TraesCS1A02G158600	C5	Up	Up	Up	Up	Up	Up	Down	Up	Up	Up	Up	NA	Down	NA	NA	NA	NA	Down	NA	NA	NA	Down	NA	NA	Down	NA	Down	Down
TraesCS1A02G158700	C2	Down	Down	NA	NA	NA	NA	NA	NA	NA	NA	Up	Up	Up	NA	NA	Up	Up	NA	NA	Up	Up	NA	NA	Up	NA	NA	NA	NA
TraesCS1A02G158800	C4	NA	NA	Down	Down	NA	NA	Down	NA	Down	Down	NA	NA	NA	Down	Down	NA	NA	NA	NA	NA	NA	NA	Up	Up	NA	NA	NA	NA
TraesCS1A02G158900	C6	NA	NA	NA	NA	NA	NA	NA	NA	NA	NA	NA	Down	Down	NA	NA	NA	Down	Down	NA	NA	Down	Down	NA	Down	Down	NA	NA	NA
TraesCS1A02G159100	C3	NA	Down	NA	NA	NA	NA	NA	NA	NA	NA	NA	Up	NA	NA	NA	Up	Up	Up	NA	Up	Up	NA	Up	Up	NA	NA	NA	NA
TraesCS1A02G159200	C5	Down	Down	NA	NA	NA	NA	Down	NA	Up	Up	Up	Up	Down	Up	Up	Up	Up	Down	NA	NA	NA	Down	NA	NA	Down	NA	Down	Down
TraesCS1A02G159300	C3	NA	Down	NA	NA	NA	NA	NA	NA	NA	NA	NA	NA	NA	NA	NA	Up	Up	Up	NA	NA	Up	NA	NA	NA	NA	NA	NA	NA
TraesCS1A02G159400	C6	NA	Up	Up	NA	NA	NA	Down	Up	NA	NA	NA	NA	Down	NA	Down	Down	Down	Down	NA	Down	Down	Down	NA	NA	Down	NA	NA	NA
TraesCS1A02G159500	C2	Down	NA	Down	Down	NA	NA	NA	Up	NA	Down	NA	Up	Up	Down	Down	Down	NA	NA	NA	NA	Up	Up	Up	Up	Up	NA	NA	NA
TraesCS1A02G160000	C4	NA	NA	NA	Down	NA	NA	NA	NA	Down	Down	NA	NA	NA	NA	NA	NA	NA	NA	NA	Up	NA	Up	Up	NA	Up	NA	NA	NA
TraesCS1A02G160100	C4	NA	NA	NA	NA	NA	NA	Up	NA	NA	NA	NA	NA	Up	NA	NA	NA	NA	Up	NA	NA	NA	Up	NA	NA	NA	NA	NA	NA
TraesCS1A02G160200	C6	Up	Up	Up	Up	Up	Up	NA	NA	Up	NA	Up	NA	NA	NA	NA	NA	NA	NA	NA	NA	NA	NA	NA	NA	NA	NA	NA	NA
TraesCS1A02G160400	C3	NA	Down	Down	NA	NA	NA	NA	NA	Down	NA	NA	NA	NA	NA	NA	Up	Up	Up	NA	Up	Up	Up	Up	Up	NA	NA	NA	NA
TraesCS1A02G160500	C4	NA	NA	NA	NA	NA	NA	NA	NA	NA	NA	NA	NA	NA	NA	NA	Up	NA	NA	NA	NA	NA	NA	NA	NA	NA	NA	NA	NA
TraesCS1A02G160600	C4	NA	NA	Down	Down	NA	NA	NA	NA	Down	Down	Up	NA	NA	NA	NA	Up	Up	Up	NA	Up	Up	Up	Up	Up	Up	NA	NA	NA
TraesCS1A02G160700	C6	NA	Up	NA	NA	NA	NA	NA	NA	NA	NA	NA	NA	Down	NA	Down	NA	Down	Down	NA	NA	NA	Down	NA	NA	NA	NA	Down	NA
TraesCS1A02G160800	C6	NA	NA	Up	Up	Up	NA	NA	NA	NA	Up	Up	NA	NA	NA	NA	NA	NA	NA	NA	NA	NA	Down	NA	NA	Down	NA	Down	NA
TraesCS1A02G160900	C1	Down	Down	Down	Down	NA	NA	NA	Down	Down	Down	NA	Up	NA	Down	Down	Up	Up	NA	NA	Up	Up	Up	Up	Up	Up	NA	NA	NA
TraesCS1A02G161200	C6	NA	Up	Up	Up	Up	Up	Up	Up	Up	Up	Up	Up	Up	NA	NA	NA	NA	Up	NA	NA	NA	Up	NA	NA	Up	NA	Up	Up
TraesCS1A02G161300	C4	NA	NA	NA	NA	NA	NA	NA	NA	NA	NA	NA	NA	NA	Down	NA	NA	NA	NA	NA	NA	NA	NA	NA	NA	NA	NA	NA	NA
TraesCS1A02G161400	C5	Down	NA	NA	NA	NA	NA	Down	Up	Up	Up	Up	Up	Down	NA	NA	NA	NA	Down	NA	NA	NA	Down	NA	NA	Down	NA	Down	Down
TraesCS1A02G161500	C3	NA	Down	NA	NA	NA	NA	NA	Down	NA	NA	NA	NA	NA	Up	Up	Up	Up	Up	NA	NA	NA	NA	NA	NA	NA	NA	NA	NA
TraesCS1A02G161600	C2	Down	NA	NA	NA	NA	NA	NA	Up	Up	Up	Up	Up	Up	NA	NA	NA	NA	NA	NA	NA	NA	NA	NA	NA	NA	NA	NA	NA
TraesCS1A02G161900	C3	Down	Down	Down	Down	Down	Down	Down	NA	Down	Down	Down	Down	NA	NA	NA	NA	NA	NA	NA	NA	NA	NA	NA	NA	NA	NA	Up	NA
TraesCS1A02G162200	C4	NA	NA	NA	NA	Up	NA	NA	NA	NA	Up	Up	Up	NA	NA	Up	Up	Up	NA	NA	Up	NA	NA	NA	NA	NA	Down	Down	NA
TraesCS1A02G162300	C4	NA	NA	NA	Down	Down	Down	NA	NA	NA	Down	Down	Down	NA	NA	NA	Down	Down	NA	NA	Down	Down	NA	NA	NA	Up	NA	Up	Up
TraesCS1A02G162400	C4	NA	NA	NA	NA	Down	NA	NA	NA	NA	NA	NA	NA	NA	NA	NA	NA	NA	NA	NA	NA	NA	NA	NA	NA	NA	NA	NA	NA
TraesCS1A02G162600	C4	NA	NA	NA	NA	NA	Up	Up	NA	NA	NA	NA	Up	Up	NA	NA	NA	Up	Up	NA	NA	Up	Up	NA	NA	NA	NA	NA	NA
TraesCS1A02G162800	C6	NA	Up	Up	NA	Up	Up	NA	Up	NA	NA	NA	Up	Down	NA	NA	NA	NA	Down	NA	NA	NA	Down	NA	NA	Down	NA	Down	Down
TraesCS1A02G163200	C3	NA	Down	Down	Down	Down	NA	NA	NA	NA	NA	NA	NA	NA	NA	NA	NA	NA	NA	NA	NA	NA	NA	NA	NA	Up	NA	Up	NA
TraesCS1A02G163400	C4	NA	NA	NA	NA	Up	Up	NA	NA	NA	NA	Up	Up	NA	NA	Up	Up	Up	NA	NA	Up	Up	NA	Up	NA	NA	Down	Down	NA
TraesCS1A02G163500	C4	NA	NA	NA	NA	Up	Up	Up	NA	NA	NA	Up	Up	Up	NA	NA	Up	Up	NA	NA	NA	NA	NA	NA	NA	NA	NA	NA	NA
TraesCS1A02G163600	C6	NA	NA	Up	Up	Up	Up	Up	NA	Up	Up	Up	Up	Up	NA	NA	NA	NA	NA	NA	NA	NA	NA	NA	NA	NA	NA	NA	NA
TraesCS1A02G163700	C6	Up	Up	Up	Up	Up	Up	Up	Up	Up	Up	Up	Up	NA	Up	Up	NA	NA	Down	NA	Down	Down	Down	Down	Down	Down	NA	Down	Down
TraesCS1A02G163800	C1	NA	NA	NA	NA	NA	NA	NA	NA	NA	NA	NA	NA	NA	NA	NA	NA	NA	NA	NA	NA	NA	NA	NA	NA	NA	NA	NA	NA
TraesCS1A02G163900	C4	NA	Down	Up	Up	Up	Up	NA	NA	Up	Up	Up	Up	NA	Up	Up	Up	Up	NA	NA	Up	NA	Down	NA	NA	Down	Down	Down	Down
TraesCS1A02G164000	C4	NA	NA	NA	NA	NA	NA	NA	NA	NA	NA	NA	NA	NA	NA	NA	NA	NA	NA	NA	NA	NA	NA	NA	NA	NA	NA	NA	NA
TraesCS1A02G164200	C4	NA	NA	NA	NA	NA	NA	NA	NA	NA	NA	NA	NA	NA	NA	NA	NA	NA	NA	NA	NA	NA	NA	NA	NA	NA	NA	NA	NA
TraesCS1A02G164400	C4	NA	NA	Down	Down	Down	Down	NA	NA	Down	Down	Down	Down	NA	NA	NA	NA	NA	NA	NA	NA	NA	NA	NA	NA	NA	NA	NA	NA
TraesCS1A02G164600	C5	Down	Down	Down	Down	Down	Down	Down	NA	NA	NA	Down	Down	Down	NA	Down	Down	Down	Down	NA	Down	Down	Down	Down	Down	NA	NA	Up	Up
TraesCS1A02G164700	C4	NA	NA	Up	Up	Up	Up	NA	NA	Up	Up	Up	Up	NA	NA	Up	Up	NA	NA	NA	NA	NA	Down	NA	NA	Down	NA	Down	Down
TraesCS1A02G164800	C1	Up	NA	Down	Down	Down	NA	Up	Down	Down	Down	Down	Down	Up	Down	Down	Down	NA	Up	NA	NA	NA	Up	NA	NA	Up	NA	Up	Up
TraesCS1A02G164900	C5	NA	NA	NA	NA	NA	NA	Down	NA	NA	NA	NA	NA	Down	NA	NA	NA	NA	Down	NA	NA	NA	Down	NA	NA	Down	NA	Down	Down
TraesCS1A02G165300	C5	NA	NA	Down	Down	Down	Down	Down	NA	Down	Down	Down	Down	Down	NA	Down	Down	Down	Down	NA	Down	NA	NA	NA	NA	NA	NA	NA	NA
TraesCS1A02G165400	C5	NA	Down	Down	Down	Down	Down	Down	Down	Down	Down	Down	Down	Down	Down	Down	Down	Down	Down	NA	Down	Down	Down	Down	Down	Down	Down	Down	Down
TraesCS1A02G165500	C6	Up	Up	Up	Up	Up	Up	Up	NA	Up	Up	Up	Up	NA	NA	NA	Up	Up	NA	NA	NA	NA	NA	NA	NA	NA	NA	Down	Down
TraesCS1A02G165700	C1	Down	Down	Down	Down	Down	Down	NA	NA	Down	Down	Down	Down	Up	Down	Down	Down	NA	Up	NA	NA	NA	Up	NA	Up	Up	Up	Up	Up
TraesCS1A02G165800	C3	NA	Down	Down	Down	NA	NA	NA	NA	Down	NA	NA	NA	NA	NA	NA	NA	NA	NA	NA	Up	Up	Up	Up	Up	NA	NA	NA	NA
TraesCS1A02G165900	C4	NA	NA	NA	NA	Down	Down	Down	NA	NA	NA	Down	Down	Down	NA	NA	Down	Down	NA	NA	Down	Down	NA	Down	Down	NA	NA	NA	NA
TraesCS1A02G166100	C5	NA	Down	NA	NA	NA	NA	Down	Down	NA	NA	NA	NA	Down	Up	Up	Up	Up	Down	NA	NA	NA	Down	NA	NA	Down	NA	Down	Down
TraesCS1A02G166200	C5	NA	NA	NA	NA	NA	NA	Down	NA	NA	NA	NA	NA	Down	NA	NA	NA	NA	Down	NA	NA	NA	Down	NA	NA	Down	NA	Down	Down
TraesCS1A02G166600	C5	NA	NA	Down	Down	Down	Down	Down	NA	Down	Down	Down	Down	Down	Down	Down	Down	Down	Down	NA	Down	Down	Down	Down	Down	Down	Down	Down	NA
TraesCS1A02G166900	C4	NA	NA	NA	NA	Up	NA	NA	NA	NA	NA	Up	Up	NA	NA	NA	Up	Up	NA	NA	Up	NA	NA	Up	NA	NA	NA	Down	NA
TraesCS1A02G167100	C6	Up	Up	Up	Up	NA	NA	Up	Down	NA	NA	Down	Down	Down	NA	NA	Down	NA	NA	NA	Down	Down	Down	Down	Down	Down	NA	Up	NA
TraesCS1A02G167200	C3	NA	Down	NA	NA	NA	NA	NA	NA	NA	NA	NA	NA	NA	Up	Up	Up	Up	NA	NA	NA	NA	NA	NA	NA	Down	NA	NA	NA
TraesCS1A02G167300	C4	NA	NA	NA	NA	Up	Up	NA	NA	NA	NA	Up	NA	NA	NA	NA	Up	Up	NA	NA	Up	NA	NA	NA	NA	NA	NA	Down	NA
TraesCS1A02G167400	C2	Down	Down	NA	NA	NA	NA	Up	NA	Up	Up	Up	Up	Up	Up	Up	Up	Up	Up	NA	NA	NA	Up	NA	NA	Up	NA	Up	NA
TraesCS1A02G167600	C6	NA	Up	Up	Up	Up	Up	Up	NA	Up	Up	Up	Up	Up	NA	NA	NA	NA	NA	NA	NA	NA	NA	NA	NA	NA	NA	NA	NA
TraesCS1A02G168100	C2	Down	Up	Up	Up	Up	Up	Up	Up	Up	Up	Up	Up	Up	NA	NA	NA	NA	NA	NA	NA	NA	NA	NA	NA	NA	NA	NA	NA
TraesCS1A02G168300	C5	NA	NA	NA	NA	NA	NA	Down	NA	NA	NA	NA	NA	Down	NA	NA	NA	NA	Down	NA	NA	NA	Down	NA	NA	Down	NA	Down	Down
TraesCS1A02G168400	C2	Down	NA	NA	NA	NA	NA	NA	Up	Up	Up	Up	Up	Up	NA	NA	NA	NA	NA	NA	NA	NA	NA	NA	NA	NA	NA	NA	NA
TraesCS1A02G168600	C6	Up	Up	Up	Up	Up	Up	NA	NA	Up	Up	Up	Up	Down	Up	Up	Up	NA	Down	NA	NA	Down	Down	NA	Down	Down	NA	Down	Down
TraesCS1A02G168700	C4	NA	NA	NA	NA	NA	NA	Up	NA	NA	NA	NA	NA	Up	NA	Up	Up	NA	Up	NA	NA	NA	Up	NA	NA	NA	NA	NA	NA
TraesCS1A02G168800	C4	NA	NA	Up	Up	Up	Up	NA	NA	Up	Up	Up	Up	NA	Up	Up	Up	Up	NA	NA	NA	NA	Down	NA	NA	Down	NA	Down	Down
TraesCS1A02G168900	C4	NA	NA	NA	NA	NA	NA	NA	NA	NA	NA	NA	NA	NA	NA	NA	NA	NA	NA	NA	NA	NA	NA	NA	NA	NA	NA	NA	NA
TraesCS1A02G169000	C6	NA	Up	Up	Up	Up	NA	NA	Up	Up	Up	Up	NA	NA	NA	NA	NA	NA	Down	NA	NA	Down	Down	NA	Down	Down	NA	Down	NA
TraesCS1A02G169100	C3	NA	Down	Down	NA	NA	NA	NA	NA	NA	NA	NA	NA	NA	NA	NA	Up	Up	NA	NA	Up	Up	NA	Up	Up	NA	NA	NA	NA
TraesCS1A02G169200	C4	NA	NA	Up	Up	Up	Up	NA	Up	Up	Up	Up	Up	NA	NA	Up	NA	Up	NA	NA	NA	NA	NA	NA	NA	NA	NA	NA	NA
TraesCS1A02G169300	C6	Up	NA	NA	NA	Down	Down	Down	NA	Down	Down	Down	Down	Down	NA	Down	Down	Down	Down	NA	Down	NA	Down	NA	NA	NA	NA	NA	NA
TraesCS1A02G169600	C2	NA	NA	Up	Up	NA	NA	NA	Up	Up	Up	Up	Up	NA	NA	NA	NA	NA	Down	NA	NA	NA	Down	NA	NA	Down	NA	Down	Down
TraesCS1A02G169900	C6	NA	NA	NA	NA	NA	NA	NA	NA	NA	NA	NA	NA	NA	NA	NA	NA	NA	NA	NA	NA	NA	NA	NA	NA	NA	NA	NA	NA
TraesCS1A02G170000	C4	NA	NA	Up	Up	Up	Up	NA	NA	Up	Up	Up	NA	NA	Up	Up	Up	Up	NA	NA	NA	Down	Down	NA	NA	Down	NA	Down	Down
TraesCS1A02G170100	C2	Down	Down	NA	Up	Up	Up	Up	NA	Up	Up	Up	Up	Up	Up	Up	Up	Up	Up	Up	Up	Up	Up	NA	NA	NA	NA	NA	NA
TraesCS1A02G170200	C1	NA	NA	Down	Down	Down	NA	NA	NA	Down	Down	Down	NA	NA	Down	Down	Down	NA	NA	NA	NA	Up	Up	NA	Up	Up	Up	Up	NA
TraesCS1A02G170300	C4	NA	NA	NA	NA	NA	NA	NA	NA	NA	NA	NA	NA	NA	NA	NA	NA	NA	NA	NA	NA	NA	NA	NA	NA	NA	NA	NA	NA
TraesCS1A02G170400	C4	NA	NA	NA	NA	NA	NA	NA	NA	NA	NA	NA	NA	NA	NA	NA	NA	NA	NA	NA	NA	NA	NA	NA	NA	NA	NA	NA	NA
TraesCS1A02G170500	C4	NA	NA	NA	Down	NA	Down	Down	NA	NA	NA	NA	Down	Down	NA	NA	NA	Down	Down	NA	NA	Down	NA	NA	NA	NA	Down	NA	NA
TraesCS1A02G170600	C6	NA	NA	NA	NA	Down	Down	NA	NA	NA	NA	Down	Down	NA	NA	Down	Down	Down	Down	NA	NA	NA	NA	NA	NA	NA	NA	NA	NA
TraesCS1A02G170800	C5	NA	Up	NA	NA	NA	Down	Down	NA	NA	NA	Down	Down	Down	NA	NA	Down	Down	Down	NA	Down	Down	Down	Down	Down	Down	Down	Down	Down
TraesCS1A02G170900	C3	NA	Down	Down	Down	Down	NA	NA	Down	Down	Down	Down	NA	NA	NA	NA	NA	NA	Up	NA	NA	NA	Up	NA	NA	Up	Up	Up	Up
TraesCS1A02G171000	C2	Down	NA	Up	Up	Up	Up	Up	Up	Up	Up	Up	Up	Up	Up	Up	NA	Up	NA	NA	NA	NA	NA	NA	NA	NA	NA	NA	NA
TraesCS1A02G171100	C6	NA	NA	NA	NA	NA	NA	NA	NA	NA	NA	NA	NA	NA	NA	NA	NA	NA	NA	NA	NA	NA	NA	NA	NA	NA	NA	NA	NA
TraesCS1A02G171200	C5	NA	NA	NA	NA	Down	Down	Down	NA	NA	NA	NA	Down	Down	NA	NA	NA	Down	Down	NA	NA	NA	Down	NA	NA	Down	NA	NA	NA
TraesCS1A02G171400	C4	NA	NA	Down	Down	Down	NA	NA	NA	Down	Down	Down	NA	NA	NA	NA	NA	NA	Up	NA	NA	NA	Up	NA	NA	Up	NA	Up	Up
TraesCS1A02G171500	C4	NA	NA	Up	Up	Up	Up	Up	NA	Up	Up	Up	Up	Up	Up	Up	Up	Up	Up	NA	NA	NA	NA	NA	NA	NA	NA	NA	NA
TraesCS1A02G171600	C6	NA	Up	Up	Up	Up	Up	NA	Up	Up	Up	Up	NA	NA	NA	NA	NA	NA	NA	NA	NA	NA	NA	NA	NA	NA	NA	NA	NA
TraesCS1A02G171700	C4	NA	NA	NA	NA	NA	Up	Up	NA	NA	NA	NA	Up	Up	NA	NA	NA	NA	NA	NA	NA	Up	Up	NA	NA	NA	NA	NA	NA
TraesCS1A02G172100	C4	NA	NA	NA	NA	Up	Up	Up	NA	NA	NA	Up	Up	Up	NA	NA	Up	Up	Up	NA	Up	Up	Up	Up	Up	Up	NA	NA	NA
TraesCS1A02G172300	C6	NA	Up	Up	Up	Up	NA	NA	Up	NA	NA	Up	NA	NA	NA	NA	NA	NA	NA	NA	NA	NA	NA	NA	NA	NA	NA	NA	NA
TraesCS1A02G172600	C5	NA	Down	Down	Down	Down	Down	Down	Down	Down	Down	Down	Down	Down	Down	Down	Down	Down	Down	Down	Down	Down	Down	Down	Down	NA	NA	Up	Up
TraesCS1A02G172700	C2	Down	NA	NA	NA	Down	Down	Up	Up	NA	NA	Down	NA	Up	NA	NA	Down	Down	NA	NA	Down	NA	NA	Down	NA	NA	NA	Up	NA
TraesCS1A02G172800	C6	Up	Up	Up	Up	Up	Up	NA	NA	NA	NA	NA	NA	NA	NA	NA	NA	NA	NA	NA	NA	NA	NA	NA	NA	NA	NA	NA	NA
TraesCS1A02G173000	C5	NA	NA	NA	NA	NA	NA	NA	NA	NA	NA	NA	NA	NA	NA	NA	NA	NA	NA	NA	NA	NA	NA	NA	NA	NA	NA	NA	NA
TraesCS1A02G173100	C2	NA	NA	NA	NA	Up	NA	NA	Up	Up	Up	Up	Up	NA	NA	NA	NA	NA	Down	NA	NA	NA	Down	NA	NA	Down	NA	Down	Down
TraesCS1A02G173200	C1	NA	Down	Down	Down	Down	Down	Down	NA	Down	Down	Down	Down	NA	Down	Down	Down	NA	NA	NA	NA	NA	NA	NA	NA	Up	NA	Up	NA
TraesCS1A02G173300	C3	NA	Down	Down	NA	NA	NA	NA	Down	Down	NA	NA	NA	NA	NA	Up	Up	Up	Up	NA	Up	Up	Up	NA	NA	NA	NA	NA	NA
TraesCS1A02G173400	C5	NA	NA	NA	NA	Down	Down	Down	NA	NA	NA	Down	Down	Down	NA	NA	Down	NA	Down	NA	Down	Down	Down	NA	NA	Down	NA	NA	NA
TraesCS1A02G173500	C1	NA	NA	Down	Down	Down	Down	NA	NA	Down	Down	Down	Down	NA	Down	Down	Down	Down	NA	NA	Down	NA	Up	NA	NA	Up	NA	Up	Up
TraesCS1A02G174000	C4	NA	NA	NA	NA	Up	Up	Up	NA	Up	Up	Up	Up	Up	Up	Up	Up	Up	Up	NA	NA	Up	Up	NA	NA	Up	NA	NA	NA
TraesCS1A02G174100	C6	NA	NA	NA	NA	NA	NA	Up	NA	NA	NA	NA	Down	NA	NA	NA	NA	Down	NA	NA	NA	NA	NA	NA	NA	NA	NA	NA	NA
TraesCS1A02G174400	C4	NA	NA	NA	NA	NA	NA	Up	NA	NA	NA	NA	NA	NA	NA	NA	NA	NA	NA	NA	NA	NA	Up	NA	NA	Up	NA	NA	NA
TraesCS1A02G174500	C6	NA	NA	NA	Up	Up	NA	NA	NA	NA	Up	Up	NA	NA	NA	NA	NA	NA	Down	NA	NA	NA	Down	NA	NA	Down	NA	Down	NA
TraesCS1A02G174600	C4	NA	NA	NA	NA	NA	NA	NA	NA	NA	NA	NA	NA	NA	NA	Up	Up	Up	NA	NA	NA	NA	NA	NA	NA	NA	NA	NA	NA
TraesCS1A02G174700	C5	NA	NA	Up	NA	Down	Down	Down	NA	Up	NA	Down	Down	Down	NA	NA	Down	Down	Down	NA	Down	Down	Down	Down	Down	Down	NA	Down	Down
TraesCS1A02G174800	C1	NA	NA	Down	Down	Down	Down	NA	Down	Down	Down	Down	Down	NA	Down	Down	Down	Down	Up	NA	NA	Up	Up	NA	Up	Up	Up	Up	Up
TraesCS1A02G175000	C2	Down	NA	NA	NA	NA	NA	NA	Up	Up	Up	Up	Up	Up	NA	NA	NA	NA	NA	NA	NA	NA	NA	NA	NA	NA	Down	NA	Up
TraesCS1A02G175100	C3	Down	Down	Down	NA	NA	Up	Up	Down	NA	Up	Up	Up	Up	Up	Up	Up	Up	Up	Up	Up	Up	Up	NA	NA	NA	NA	NA	NA
TraesCS1A02G175200	C2	Down	NA	Up	Up	Up	Up	NA	NA	Up	Up	Up	Up	Up	Up	Up	Up	Up	NA	NA	NA	NA	NA	NA	NA	NA	NA	NA	NA
TraesCS1A02G175500	C5	Up	NA	Down	Down	Down	Down	Down	NA	Down	Down	Down	Down	Down	Down	Down	Down	Down	Down	NA	Down	Down	Down	Down	Down	Down	Down	Down	NA
TraesCS1A02G175600	C3	NA	Down	NA	Up	Up	NA	Up	NA	NA	Up	Up	Up	Up	Up	Up	Up	Up	Up	NA	NA	NA	NA	NA	NA	NA	NA	NA	NA
TraesCS1A02G175700	C4	NA	NA	NA	NA	Up	Up	NA	NA	NA	NA	Up	Up	NA	NA	NA	Up	Up	NA	NA	NA	NA	Down	NA	NA	NA	NA	Down	Down
TraesCS1A02G175800	C6	NA	NA	NA	NA	NA	NA	NA	NA	NA	NA	NA	NA	NA	NA	NA	NA	Down	NA	NA	NA	NA	NA	NA	NA	NA	NA	NA	NA
TraesCS1A02G175900	C4	NA	NA	NA	NA	NA	NA	NA	NA	NA	NA	Up	Up	NA	NA	NA	Up	NA	NA	NA	NA	NA	NA	NA	NA	NA	NA	Down	NA
TraesCS1A02G176000	C6	NA	Up	Up	Up	Up	Up	Up	Up	Up	Up	Up	Up	Up	NA	NA	NA	NA	NA	NA	NA	NA	NA	NA	NA	NA	NA	NA	NA
TraesCS1A02G176200	C4	NA	NA	NA	NA	Down	NA	NA	NA	NA	NA	Down	NA	NA	NA	Down	Down	Down	NA	NA	Down	NA	NA	NA	NA	NA	NA	NA	NA
TraesCS1A02G176500	C6	NA	NA	NA	NA	NA	NA	NA	NA	NA	NA	NA	NA	NA	NA	NA	NA	NA	NA	NA	NA	NA	NA	NA	NA	NA	NA	NA	NA
TraesCS1A02G176700	C4	NA	NA	Down	Down	NA	NA	NA	NA	NA	NA	NA	NA	Up	Down	Down	NA	NA	NA	NA	NA	NA	Up	NA	Up	Up	NA	Up	Up
TraesCS1A02G176800	C4	NA	NA	Up	Up	Up	Up	Up	NA	Up	Up	Up	Up	Up	Up	Up	Up	Up	Up	NA	Up	Up	Up	NA	Up	Up	NA	NA	NA
TraesCS1A02G176900	C6	Up	Up	Up	Up	Up	Up	NA	NA	NA	NA	NA	NA	NA	NA	NA	NA	NA	Down	NA	NA	NA	Down	NA	NA	Down	NA	Down	Down
TraesCS1A02G177000	C6	NA	Up	NA	NA	Down	NA	NA	Up	NA	NA	Down	NA	NA	Down	Down	Down	Down	Down	NA	Down	NA	NA	Down	NA	NA	Up	Up	NA
TraesCS1A02G177100	C5	NA	NA	NA	NA	NA	NA	Down	NA	NA	NA	NA	NA	Down	NA	NA	NA	NA	Down	NA	NA	NA	Down	NA	NA	Down	NA	Down	Down
TraesCS1A02G177300	C5	Up	Down	Up	Up	Up	NA	Down	Down	NA	Up	NA	Down	Down	Up	Up	Up	Up	NA	NA	NA	Down	Down	NA	Down	Down	Down	Down	Down
TraesCS1A02G177400	C6	NA	NA	NA	NA	Down	Down	NA	NA	NA	Down	Down	Down	NA	Down	Down	Down	Down	Down	NA	Down	Down	NA	Down	NA	NA	NA	Up	Up
TraesCS1A02G177600	C4	NA	NA	NA	NA	Up	Up	Up	NA	NA	NA	Up	Up	Up	NA	NA	Up	Up	Up	NA	NA	Up	Up	Up	Up	Up	NA	NA	NA
TraesCS1A02G177700	C4	NA	NA	NA	NA	NA	NA	NA	NA	NA	NA	NA	NA	NA	NA	NA	NA	NA	NA	NA	NA	NA	Up	NA	NA	Up	NA	Up	NA
TraesCS1A02G177800	C5	Down	Down	Down	Down	Down	NA	Down	NA	NA	Down	Up	Up	Down	NA	NA	Up	Up	Down	NA	Up	Up	Down	Up	Up	Down	NA	Down	Down
TraesCS1A02G178100	C6	NA	Up	Up	Up	Up	Up	NA	Up	Up	Up	Up	Up	NA	NA	NA	Up	NA	Down	NA	NA	NA	Down	NA	NA	Down	NA	Down	Down
TraesCS1A02G178200	C4	NA	NA	NA	NA	NA	NA	NA	NA	NA	Up	Up	NA	NA	NA	Up	Up	NA	NA	NA	NA	NA	NA	NA	NA	NA	NA	NA	NA
TraesCS1A02G178300	C6	NA	NA	Up	Up	Up	NA	NA	NA	Up	Up	Up	NA	NA	Up	Up	NA	NA	NA	NA	NA	Down	Down	NA	Down	Down	Down	Down	NA
TraesCS1A02G178400	C3	NA	Down	Up	Up	Up	Up	Up	Down	Up	Up	Up	Up	Up	Up	Up	Up	Up	Up	Up	Up	Up	Up	NA	NA	NA	NA	NA	NA
TraesCS1A02G178600	C4	NA	NA	NA	NA	NA	NA	NA	NA	NA	NA	NA	NA	NA	NA	NA	NA	NA	NA	NA	NA	NA	NA	NA	NA	NA	NA	NA	NA
TraesCS1A02G178700	C2	Down	NA	Up	Up	Up	NA	Down	Up	Up	Up	Up	Up	NA	Up	Up	NA	NA	Down	NA	NA	Down	Down	NA	Down	Down	NA	Down	Down
TraesCS1A02G178900	C4	NA	NA	NA	Down	NA	NA	Up	NA	NA	Down	NA	NA	Up	NA	NA	NA	NA	NA	NA	NA	NA	NA	NA	NA	NA	NA	NA	NA
TraesCS1A02G179000	C4	NA	NA	Up	NA	NA	Up	Up	NA	Up	Up	Up	Up	Up	Up	NA	NA	Up	Up	NA	NA	NA	NA	NA	NA	Up	NA	Up	NA
TraesCS1A02G179300	C3	NA	Down	NA	NA	NA	NA	NA	Down	NA	NA	NA	NA	NA	Up	Up	Up	Up	Up	NA	NA	NA	NA	NA	NA	NA	NA	NA	NA
TraesCS1A02G179400	C5	Up	Up	Up	Up	NA	NA	Down	NA	NA	NA	Down	NA	Down	NA	NA	Down	NA	Down	NA	Down	NA	Down	Down	NA	Down	NA	Down	Down
TraesCS1A02G179500	C4	NA	NA	NA	NA	NA	NA	NA	NA	Up	NA	Up	Up	NA	NA	NA	NA	NA	NA	NA	NA	NA	NA	NA	NA	NA	NA	NA	NA
TraesCS1A02G179600	C6	Up	Up	Up	Up	Up	Up	Up	NA	NA	NA	NA	NA	NA	NA	NA	NA	NA	NA	NA	NA	NA	NA	NA	NA	NA	NA	NA	NA
TraesCS1A02G179700	C6	NA	NA	NA	Down	NA	NA	NA	NA	Down	Down	NA	NA	NA	Down	Down	NA	NA	NA	NA	Up	NA	NA	Up	Up	Up	NA	NA	NA
TraesCS1A02G179900	C6	NA	Up	Up	NA	Up	NA	Up	Up	Up	NA	Up	NA	Up	NA	NA	NA	NA	NA	NA	NA	NA	NA	NA	NA	NA	NA	NA	NA
TraesCS1A02G180100	C3	NA	Down	Down	Down	Down	NA	NA	NA	Down	Down	NA	NA	NA	NA	NA	NA	NA	Up	NA	NA	NA	Up	NA	NA	Up	NA	Up	Up
TraesCS1A02G180200	C4	NA	NA	NA	Up	Up	Up	Up	NA	NA	Up	Up	Up	Up	NA	Up	Up	Up	Up	NA	Up	Up	NA	Up	NA	NA	NA	Down	NA
TraesCS1A02G180300	C3	NA	Down	Down	Down	Down	Down	NA	Down	Down	Down	NA	NA	NA	NA	NA	NA	NA	Up	NA	NA	Up	Up	NA	Up	Up	NA	Up	NA
TraesCS1A02G180400	C4	NA	NA	NA	NA	Down	Down	Down	NA	NA	NA	Down	Down	Down	NA	NA	Down	Down	NA	NA	Down	Down	Down	NA	Down	NA	NA	NA	NA
TraesCS1A02G180500	C6	NA	NA	NA	NA	NA	Down	Down	NA	NA	NA	NA	Down	Down	NA	Down	Down	Down	Down	NA	NA	Down	Down	NA	NA	Down	NA	NA	NA
TraesCS1A02G180800	C2	NA	Up	Up	NA	NA	NA	NA	Up	Up	Up	Up	Up	Up	NA	NA	NA	NA	NA	NA	NA	NA	NA	NA	NA	NA	NA	NA	NA
TraesCS1A02G181000	C3	Up	NA	NA	Down	NA	Down	Down	Down	Down	Down	Down	Down	Down	NA	NA	NA	NA	NA	NA	NA	NA	NA	Up	NA	NA	Down	Down	NA
TraesCS1A02G181100	C2	Down	NA	Up	Up	Up	Up	Up	Up	Up	Up	Up	Up	Up	Up	Up	Up	Up	NA	NA	NA	NA	Down	NA	NA	Down	NA	Down	Down
TraesCS1A02G181400	C6	NA	NA	NA	Up	NA	NA	NA	NA	NA	NA	NA	NA	NA	NA	NA	NA	NA	NA	NA	NA	NA	NA	NA	NA	NA	NA	NA	NA
TraesCS1A02G181500	C4	NA	NA	Down	Down	Down	Down	Down	NA	Down	Down	Down	Down	NA	NA	NA	NA	NA	NA	NA	NA	NA	NA	NA	NA	NA	NA	NA	NA
TraesCS1A02G181600	C1	Down	Down	Down	Down	Down	Down	Down	Down	Down	Down	Down	Down	Down	NA	Down	NA	NA	NA	NA	NA	NA	Up	Up	Up	Up	NA	NA	NA
TraesCS1A02G181700	C5	Up	Up	Up	NA	NA	Down	Down	NA	NA	Down	Down	Down	Down	NA	NA	Down	Down	Down	NA	Down	Down	Down	Down	Down	Down	Down	NA	NA
TraesCS1A02G181900	C6	NA	NA	NA	Down	Down	Down	NA	NA	Down	Down	Down	Down	Down	Down	Down	Down	Down	Down	NA	NA	Down	NA	NA	Down	NA	NA	NA	Up
TraesCS1A02G182000	C4	NA	NA	NA	NA	NA	NA	Down	NA	NA	NA	NA	NA	Down	NA	Up	NA	Up	NA	NA	NA	NA	Down	NA	NA	Down	NA	Down	Down
TraesCS1A02G182100	C5	NA	NA	NA	NA	Down	Down	Down	NA	NA	NA	Down	Down	Down	NA	Down	Down	Down	Down	NA	Down	Down	Down	NA	NA	Down	NA	NA	NA
TraesCS1A02G182300	C6	NA	NA	Up	Up	NA	NA	NA	NA	Up	Up	NA	NA	NA	NA	NA	NA	NA	NA	NA	Down	NA	Down	NA	NA	Down	NA	NA	NA
TraesCS1A02G182400	C2	NA	NA	NA	NA	Up	Up	Up	NA	Up	Up	Up	Up	Up	NA	NA	Up	Up	Up	NA	NA	Up	Up	NA	Up	NA	NA	NA	NA
TraesCS1A02G182500	C3	NA	Down	NA	NA	NA	NA	Down	NA	NA	NA	NA	NA	NA	NA	Up	NA	NA	NA	NA	NA	NA	NA	NA	NA	Down	NA	NA	NA
TraesCS1A02G182600	C6	Up	NA	NA	NA	NA	NA	NA	Down	NA	Down	Down	Down	Down	NA	NA	NA	NA	NA	NA	Down	Down	Down	NA	NA	Down	NA	NA	NA
TraesCS1A02G182700	C6	NA	NA	NA	NA	NA	NA	Down	NA	NA	NA	NA	NA	Down	NA	NA	NA	NA	Down	NA	NA	NA	Down	NA	NA	Down	NA	NA	NA
TraesCS1A02G182800	C6	NA	NA	Up	Up	Up	NA	NA	NA	NA	Up	NA	NA	NA	NA	Up	NA	NA	NA	NA	NA	NA	Down	NA	NA	Down	NA	NA	NA
TraesCS1A02G182900	C4	NA	NA	Up	Up	Up	Up	NA	NA	Up	Up	Up	Up	NA	NA	Up	Up	Up	NA	NA	NA	NA	Down	NA	NA	Down	NA	Down	Down
TraesCS1A02G183000	C6	Up	Up	Up	Up	Up	Up	Up	NA	Up	Up	Up	Up	NA	Up	Up	Up	Up	NA	NA	NA	NA	Down	NA	NA	Down	NA	Down	Down
TraesCS1A02G183100	C3	Down	Down	NA	NA	NA	NA	NA	NA	Up	Up	Up	Up	Up	Up	Up	Up	Up	Up	NA	NA	NA	NA	NA	NA	NA	NA	NA	NA
TraesCS1A02G183200	C6	NA	Up	NA	NA	Up	NA	NA	NA	NA	NA	NA	NA	NA	NA	NA	NA	NA	NA	NA	NA	NA	NA	NA	NA	NA	NA	NA	NA
TraesCS1A02G183800	C6	Up	Up	Up	Up	Up	NA	Down	NA	NA	NA	NA	Down	Down	NA	NA	NA	Down	Down	NA	NA	Down	Down	NA	Down	Down	Down	Down	Down
TraesCS1A02G183900	C6	Up	Up	Up	Up	Up	Up	NA	Up	Up	Up	Up	Up	Down	NA	NA	NA	NA	Down	NA	NA	NA	Down	NA	NA	Down	NA	Down	Down
TraesCS1A02G184100	C6	NA	NA	NA	NA	NA	NA	NA	NA	NA	NA	Down	NA	NA	NA	NA	NA	NA	NA	NA	NA	NA	NA	NA	NA	NA	NA	Up	NA
TraesCS1A02G184300	C3	NA	NA	Down	Down	Down	Down	NA	Down	Down	Down	Down	Down	Down	NA	NA	Down	NA	NA	NA	NA	NA	Up	NA	NA	Up	NA	Up	NA
TraesCS1A02G184500	C3	Down	Down	Down	Down	Down	Down	Down	Down	Down	Down	Down	Down	Down	NA	Up	NA	NA	Up	NA	NA	NA	NA	NA	Down	NA	NA	NA	NA
TraesCS1A02G184600	C6	NA	NA	Up	Up	Up	NA	NA	Up	Up	Up	Up	Up	NA	NA	NA	NA	NA	Down	NA	NA	NA	Down	NA	NA	Down	NA	Down	Down
TraesCS1A02G184800	C4	NA	Down	NA	NA	NA	NA	NA	NA	NA	NA	Up	Up	Up	NA	NA	Up	Up	Up	NA	NA	NA	Up	NA	NA	Up	NA	NA	NA
TraesCS1A02G184900	C5	NA	NA	Up	Up	Up	Up	Down	NA	Up	Up	Up	Up	Down	Up	Up	Up	Up	Down	Up	NA	Up	Down	NA	NA	Down	NA	Down	Down
TraesCS1A02G185100	C2	Down	Up	Up	Up	Up	Up	Up	Up	Up	Up	Up	Up	Up	NA	NA	NA	NA	NA	NA	NA	NA	NA	NA	NA	NA	NA	NA	NA
TraesCS1A02G185300	C4	NA	NA	NA	NA	Up	Up	Up	NA	NA	NA	Up	Up	Up	Up	Up	Up	Up	Up	NA	Up	Up	NA	Up	NA	NA	NA	NA	NA
TraesCS1A02G185500	C6	NA	Up	Up	Up	NA	NA	NA	NA	NA	NA	NA	NA	NA	NA	NA	NA	NA	NA	NA	NA	NA	NA	NA	NA	NA	NA	NA	NA
TraesCS1A02G185800	C6	NA	Up	Up	Up	Up	Up	NA	Up	Up	Up	Up	Up	NA	Up	Up	Up	Up	Down	NA	NA	NA	Down	NA	NA	Down	NA	Down	Down
TraesCS1A02G185900	C4	NA	NA	NA	NA	NA	NA	NA	NA	NA	NA	NA	NA	NA	NA	NA	NA	NA	NA	NA	NA	NA	NA	NA	NA	NA	Down	NA	NA
TraesCS1A02G186000	C6	NA	Up	Up	Up	Up	Up	Up	Up	Up	Up	Up	Up	Up	NA	NA	NA	NA	NA	NA	NA	NA	NA	NA	NA	NA	NA	NA	NA
TraesCS1A02G186100	C5	NA	Down	NA	NA	NA	NA	Down	Down	NA	NA	NA	NA	Down	Up	Up	Up	Up	Down	NA	NA	NA	Down	NA	NA	Down	NA	Down	Down
TraesCS1A02G186500	C5	NA	NA	NA	NA	NA	NA	Down	NA	NA	NA	NA	NA	Down	NA	NA	NA	NA	Down	NA	NA	NA	Down	NA	NA	Down	NA	Down	Down
TraesCS1A02G186600	C5	NA	NA	NA	NA	NA	NA	Down	NA	NA	NA	NA	NA	Down	NA	NA	NA	NA	Down	NA	NA	NA	Down	NA	NA	Down	NA	Down	Down
TraesCS1A02G186700	C5	Down	NA	Up	NA	NA	NA	Down	Up	Up	Up	Up	NA	Down	NA	NA	NA	NA	Down	NA	NA	NA	Down	NA	NA	Down	NA	Down	Down
TraesCS1A02G186800	C5	NA	NA	NA	NA	NA	NA	Down	NA	NA	NA	NA	NA	Down	NA	NA	NA	NA	Down	NA	NA	NA	Down	NA	NA	Down	NA	Down	Down
TraesCS1A02G187000	C5	NA	NA	NA	NA	Down	Down	Down	NA	NA	NA	Down	Down	Down	NA	NA	Down	Down	Down	NA	Down	Down	Down	Down	Down	Down	NA	NA	NA
TraesCS1A02G187300	C4	NA	NA	NA	NA	NA	Up	Up	NA	NA	NA	NA	Up	Up	NA	NA	NA	Up	Up	NA	NA	Up	Up	NA	Up	Up	Up	Up	NA
TraesCS1A02G187400	C6	NA	NA	NA	NA	NA	NA	NA	NA	NA	Down	NA	NA	Down	NA	NA	NA	NA	NA	NA	NA	NA	NA	NA	NA	NA	NA	NA	NA
TraesCS1A02G187600	C6	NA	Up	Up	Up	Up	Up	Up	Up	Up	Up	Up	Up	NA	NA	NA	Up	Up	Down	NA	NA	NA	Down	NA	NA	Down	NA	Down	Down
TraesCS1A02G187700	C6	Up	Up	Up	Up	Up	Up	NA	NA	NA	NA	NA	NA	Down	NA	NA	NA	NA	Down	NA	NA	NA	Down	NA	NA	Down	NA	Down	Down
TraesCS1A02G187800	C4	NA	NA	Up	Up	Up	Up	Up	NA	Up	Up	Up	Up	Up	Up	Up	Up	Up	Up	NA	NA	NA	NA	NA	NA	NA	NA	NA	NA
TraesCS1A02G188000	C6	NA	NA	Up	Up	NA	NA	Down	NA	Up	Up	Up	NA	Down	Up	Up	NA	NA	Down	NA	NA	NA	Down	NA	NA	Down	NA	Down	Down
TraesCS1A02G188200	C4	NA	NA	NA	NA	Down	Down	Down	NA	NA	NA	Down	Down	Down	NA	NA	NA	NA	Down	NA	NA	NA	NA	NA	NA	NA	NA	NA	NA
TraesCS1A02G188400	C6	Up	Up	Up	Up	Up	Up	NA	NA	NA	NA	NA	NA	NA	NA	NA	NA	NA	NA	NA	NA	NA	NA	NA	NA	NA	NA	NA	NA
TraesCS1A02G188500	C4	NA	Up	Up	Up	NA	Up	Up	Up	Up	Up	NA	Up	Up	NA	NA	NA	NA	Up	NA	Down	NA	NA	Down	Down	NA	NA	Up	Up
TraesCS1A02G188700	C6	Up	Up	Up	Up	NA	NA	NA	NA	NA	NA	Down	Down	Down	Down	Down	Down	Down	Down	NA	Down	Down	NA	Down	Down	NA	NA	NA	NA
TraesCS1A02G188800	C4	NA	NA	NA	NA	Up	Up	Up	NA	NA	Up	Up	Up	Up	Up	Up	Up	Up	Up	NA	NA	NA	Up	NA	NA	NA	NA	NA	NA
TraesCS1A02G188900	C6	NA	Up	Up	Up	Up	Up	Up	NA	Up	Up	NA	Up	Up	NA	NA	NA	NA	Up	NA	NA	NA	Up	NA	NA	Up	NA	Up	Up
TraesCS1A02G189000	C5	NA	Down	Down	Down	Down	Down	Down	NA	Down	Down	Down	Down	Down	NA	NA	Down	Down	NA	NA	Down	NA	NA	NA	NA	NA	NA	NA	NA
TraesCS1A02G189100	C5	NA	Down	NA	NA	Down	Down	Down	Down	NA	Down	Down	Down	Down	NA	NA	NA	NA	Down	NA	Down	Down	Down	Down	NA	Down	NA	NA	NA
TraesCS1A02G189200	C5	NA	NA	NA	NA	NA	NA	Down	NA	NA	NA	NA	NA	Down	NA	NA	NA	NA	Down	NA	NA	NA	Down	NA	NA	Down	NA	Down	Down
TraesCS1A02G189300	C5	NA	NA	NA	NA	NA	NA	Down	NA	NA	NA	NA	NA	Down	NA	NA	NA	NA	NA	NA	NA	NA	Down	NA	NA	Down	NA	Down	Down
TraesCS1A02G189400	C6	Up	Up	Up	NA	NA	NA	NA	NA	NA	NA	NA	NA	Down	NA	NA	NA	NA	Down	NA	NA	NA	Down	NA	NA	Down	NA	Down	Down
TraesCS1A02G189500	C3	NA	Down	Down	Down	NA	NA	NA	Down	Down	NA	NA	NA	NA	NA	NA	Up	Up	Up	NA	Up	Up	Up	Up	NA	Up	NA	NA	NA
TraesCS1A02G189600	C3	NA	Down	Up	Up	Up	Up	NA	NA	Up	Up	Up	Up	NA	Up	Up	Up	Up	NA	NA	Up	NA	Down	NA	NA	Down	NA	Down	Down
TraesCS1A02G189700	C6	NA	NA	NA	NA	NA	NA	NA	NA	NA	NA	NA	NA	NA	NA	NA	NA	NA	NA	NA	NA	NA	NA	NA	NA	NA	NA	NA	NA
TraesCS1A02G189900	C5	NA	NA	NA	NA	NA	NA	Down	NA	NA	NA	NA	NA	Down	NA	NA	NA	NA	Down	NA	NA	NA	Down	NA	NA	Down	NA	Down	Down
TraesCS1A02G190200	C2	Down	Up	Up	Up	Up	Up	Up	Up	Up	Up	Up	Up	Up	Up	Up	Up	NA	NA	NA	NA	NA	NA	NA	NA	NA	NA	NA	NA
TraesCS1A02G190400	C3	Down	Down	NA	NA	Up	Up	Up	NA	Up	Up	Up	Up	Up	Up	Up	Up	Up	Up	NA	Up	Up	Up	Up	Up	Up	NA	NA	NA
TraesCS1A02G190500	C5	Up	Up	Up	NA	NA	NA	Down	NA	NA	NA	NA	NA	Down	NA	NA	NA	NA	Down	NA	NA	NA	Down	NA	NA	Down	NA	Down	Down
TraesCS1A02G190700	C4	NA	NA	NA	NA	NA	NA	NA	NA	Down	Down	NA	NA	NA	NA	NA	NA	NA	NA	NA	NA	NA	NA	Up	NA	NA	NA	NA	NA
TraesCS1A02G190800	C5	NA	NA	NA	NA	NA	NA	Down	NA	NA	NA	NA	NA	Down	NA	NA	NA	NA	Down	NA	NA	NA	Down	NA	NA	Down	NA	Down	Down
TraesCS1A02G190900	C4	NA	NA	Up	Up	Up	Up	Up	Up	Up	Up	Up	Up	Up	Up	Up	Up	Up	NA	NA	NA	NA	NA	NA	NA	NA	NA	NA	Down
TraesCS1A02G191000	C4	NA	NA	NA	NA	NA	NA	Up	NA	NA	NA	NA	NA	NA	NA	NA	NA	NA	NA	NA	NA	NA	NA	NA	NA	NA	NA	NA	NA
TraesCS1A02G191300	C5	NA	NA	NA	NA	Down	Down	Down	NA	Down	Down	Down	Down	Down	NA	Down	Down	Down	Down	NA	NA	Down	Down	NA	NA	Down	NA	Down	Down
TraesCS1A02G191400	C4	NA	NA	NA	NA	NA	NA	NA	NA	NA	NA	NA	NA	NA	NA	NA	NA	NA	NA	NA	Down	NA	NA	NA	NA	NA	NA	Up	NA
TraesCS1A02G191600	C5	NA	NA	NA	NA	NA	NA	Down	NA	NA	NA	NA	NA	Down	NA	NA	NA	NA	Down	NA	NA	NA	Down	NA	NA	Down	NA	Down	Down
TraesCS1A02G191700	C6	Up	Up	Up	Up	Up	Up	Up	NA	NA	Up	Up	Up	NA	NA	NA	NA	Up	NA	NA	NA	Up	NA	NA	NA	NA	NA	Down	Down
TraesCS1A02G191800	C4	NA	NA	Down	Down	Down	NA	NA	NA	NA	Down	Down	NA	Up	Down	Down	Down	NA	Up	NA	Down	Up	Up	NA	Up	Up	Up	Up	NA
TraesCS1A02G191900	C2	Down	Down	NA	NA	NA	NA	NA	NA	Up	Up	NA	Up	NA	Up	Up	Up	Up	NA	NA	NA	NA	Down	NA	NA	Down	NA	NA	Down
TraesCS1A02G192200	C4	NA	NA	NA	NA	Down	NA	NA	NA	NA	NA	Down	NA	NA	NA	NA	Down	NA	NA	NA	NA	NA	NA	Down	NA	NA	Up	Up	NA
TraesCS1A02G192300	C4	NA	NA	NA	NA	Up	NA	NA	NA	NA	NA	Up	NA	NA	NA	Up	Up	NA	NA	NA	NA	NA	NA	NA	NA	Down	NA	Down	NA
TraesCS1A02G192400	C4	NA	NA	NA	NA	Up	NA	NA	NA	NA	NA	Up	Up	Up	NA	NA	Up	Up	Up	NA	Up	NA	NA	Up	NA	NA	NA	NA	NA
TraesCS1A02G192500	C4	NA	NA	NA	NA	NA	NA	NA	NA	NA	NA	NA	NA	NA	NA	Up	Up	Up	NA	NA	NA	NA	NA	NA	NA	Down	NA	NA	NA
TraesCS1A02G192800	C4	NA	NA	NA	NA	NA	NA	NA	NA	Up	Up	NA	NA	Up	Up	Up	NA	Up	Up	NA	Down	NA	NA	Down	NA	NA	NA	Up	NA
TraesCS1A02G192900	C3	NA	Down	Down	Down	NA	Down	NA	Down	Down	Down	NA	Down	NA	NA	Up	Up	Up	Up	NA	NA	NA	Up	NA	NA	Up	NA	NA	Up
TraesCS1A02G193000	C1	NA	Down	Down	Down	Down	Down	Down	Down	Down	Down	Down	Down	Down	Down	Down	Down	Down	Down	NA	Down	Down	NA	NA	NA	Up	NA	Up	Up
TraesCS1A02G193100	C4	Up	NA	NA	NA	NA	NA	NA	NA	Down	NA	NA	NA	NA	NA	NA	NA	NA	NA	Up	Up	Up	NA	NA	NA	NA	NA	NA	NA
TraesCS1A02G193200	C6	Up	Up	Up	Up	Up	Up	Up	NA	NA	NA	NA	NA	NA	NA	NA	NA	Down	NA	NA	NA	Down	NA	NA	NA	NA	NA	NA	NA
TraesCS1A02G193300	C4	NA	NA	NA	Down	NA	NA	Down	NA	NA	NA	NA	NA	NA	Down	Down	NA	NA	Down	NA	Up	NA	NA	Up	NA	NA	NA	Down	NA
TraesCS1A02G193400	C4	NA	NA	Up	Up	Up	Up	Up	NA	NA	Up	Up	Up	Up	Up	Up	Up	Up	Up	NA	Up	Up	Up	Up	NA	Up	NA	Up	Up
TraesCS1A02G193500	C4	NA	NA	NA	NA	NA	NA	Down	NA	NA	NA	NA	NA	Down	NA	NA	NA	NA	NA	NA	NA	NA	Down	NA	NA	NA	NA	NA	Down
TraesCS1A02G193600	C4	NA	NA	NA	NA	Up	NA	NA	NA	NA	NA	Up	NA	NA	NA	NA	Up	NA	NA	NA	Up	NA	NA	Up	NA	NA	Down	Down	NA
TraesCS1A02G193700	C2	NA	NA	NA	NA	NA	NA	NA	NA	NA	NA	NA	NA	NA	NA	NA	NA	NA	NA	NA	NA	NA	NA	NA	NA	NA	NA	NA	NA
TraesCS1A02G193800	C3	NA	NA	NA	NA	NA	NA	NA	NA	NA	NA	NA	NA	NA	NA	NA	NA	NA	NA	NA	NA	NA	NA	NA	NA	NA	NA	NA	NA
TraesCS1A02G193900	C2	NA	NA	Up	Up	NA	NA	NA	Up	Up	Up	Up	NA	Up	Up	Up	NA	NA	NA	NA	NA	NA	NA	NA	NA	NA	NA	NA	NA
TraesCS1A02G194000	C4	NA	Down	NA	NA	NA	NA	NA	NA	NA	NA	NA	NA	NA	NA	NA	NA	NA	NA	NA	NA	NA	NA	NA	NA	NA	NA	NA	NA
TraesCS1A02G194100	C6	NA	NA	NA	NA	Down	Down	NA	NA	Down	Down	Down	Down	NA	NA	NA	Down	Down	NA	NA	Down	NA	NA	NA	NA	NA	NA	Up	Up
TraesCS1A02G194200	C1	Up	Up	NA	Down	Down	Down	NA	Down	Down	Down	Down	Down	Down	Down	Down	Down	Down	Down	NA	Down	Down	NA	Down	Down	NA	NA	Up	Up
TraesCS1A02G194400	C4	NA	Down	NA	NA	Down	NA	NA	NA	NA	NA	NA	NA	NA	NA	NA	NA	NA	NA	NA	NA	NA	NA	NA	NA	NA	NA	NA	NA
TraesCS1A02G194500	C6	NA	NA	NA	NA	NA	NA	NA	NA	NA	NA	NA	NA	NA	NA	NA	NA	NA	NA	NA	NA	NA	NA	NA	NA	NA	NA	NA	NA
TraesCS1A02G194600	C6	Up	NA	NA	NA	NA	NA	NA	Down	NA	NA	NA	NA	NA	NA	NA	NA	NA	NA	NA	NA	NA	NA	NA	NA	NA	NA	NA	NA
TraesCS1A02G194800	C4	NA	NA	NA	NA	NA	NA	Down	NA	NA	NA	NA	NA	Down	NA	NA	NA	NA	NA	NA	NA	NA	Down	NA	NA	NA	NA	NA	NA
TraesCS1A02G194900	C6	Up	Up	Up	Up	Up	Up	Up	NA	Up	Up	Up	Up	NA	Up	Up	Up	Up	NA	NA	NA	NA	Down	NA	NA	Down	NA	Down	Down
TraesCS1A02G195000	C4	NA	NA	Down	Down	NA	NA	NA	NA	Down	Down	NA	NA	NA	NA	NA	NA	NA	NA	NA	NA	Up	Up	Up	Up	Up	NA	NA	NA
TraesCS1A02G195100	C6	NA	NA	NA	NA	Down	Down	NA	NA	NA	NA	Down	Down	NA	Down	Down	Down	Down	NA	NA	Down	NA	NA	Down	NA	NA	NA	Up	Up
TraesCS1A02G195200	C4	NA	NA	NA	NA	NA	Up	NA	NA	NA	NA	NA	Up	NA	NA	NA	NA	Up	Up	NA	NA	Up	NA	NA	Up	Up	NA	NA	Down
TraesCS1A02G195300	C3	Down	Down	Down	NA	NA	NA	NA	NA	NA	NA	Up	Up	NA	NA	NA	Up	Up	NA	NA	Up	Up	NA	Up	NA	NA	NA	Down	NA
TraesCS1A02G195400	C6	NA	NA	Up	NA	NA	NA	NA	NA	NA	NA	NA	Down	Down	NA	NA	NA	NA	NA	NA	Down	Down	Down	NA	Down	Down	NA	NA	NA
TraesCS1A02G195500	C2	NA	NA	NA	NA	Down	NA	NA	Up	NA	NA	NA	NA	Up	NA	NA	Down	NA	NA	NA	Down	NA	NA	NA	NA	Up	NA	Up	Up
TraesCS1A02G195700	C6	Up	Up	NA	NA	NA	Up	Up	NA	NA	NA	NA	NA	NA	Down	Down	NA	NA	NA	NA	NA	NA	Up	NA	NA	Up	NA	Up	Up
TraesCS1A02G195900	C5	NA	NA	NA	NA	NA	NA	Down	NA	NA	NA	NA	NA	Down	NA	NA	NA	NA	Down	NA	NA	NA	Down	NA	NA	Down	NA	Down	Down
TraesCS1A02G196000	C2	Down	Down	Up	Up	Up	Up	Up	NA	Up	Up	Up	Up	Up	Up	Up	Up	Up	Up	Up	Up	Up	Up	NA	NA	NA	NA	NA	NA
TraesCS1A02G196300	C4	NA	NA	NA	NA	NA	NA	NA	NA	NA	Up	Up	Up	NA	NA	Up	Up	Up	NA	NA	NA	NA	NA	NA	NA	Down	NA	Down	Down
TraesCS1A02G196400	C4	NA	Up	Up	Up	Up	Up	Up	Up	Up	Up	Up	Up	Up	NA	NA	NA	NA	Up	NA	NA	NA	NA	NA	NA	NA	NA	NA	NA
TraesCS1A02G196500	C2	Down	NA	NA	NA	NA	NA	NA	Up	Up	Up	Up	Up	Up	NA	NA	NA	NA	NA	NA	NA	NA	NA	NA	NA	NA	NA	NA	NA
TraesCS1A02G196600	C6	NA	NA	NA	NA	NA	NA	NA	NA	NA	NA	NA	NA	Down	Down	Down	NA	NA	Down	NA	NA	NA	NA	NA	NA	NA	NA	NA	Down
TraesCS1A02G196700	C1	NA	Down	Down	Down	NA	NA	NA	Down	Down	Down	NA	NA	NA	NA	NA	Up	Up	Up	NA	Up	Up	Up	Up	Up	Up	NA	NA	NA
TraesCS1A02G196800	C6	NA	Up	NA	NA	NA	NA	Up	Up	NA	NA	NA	NA	Up	NA	NA	Down	Down	NA	NA	NA	NA	NA	NA	NA	NA	NA	Up	Up
TraesCS1A02G197200	C6	NA	Up	Up	NA	NA	NA	NA	Up	Up	NA	NA	NA	NA	NA	Down	Down	Down	Down	Down	Down	Down	Down	NA	NA	NA	NA	NA	NA
TraesCS1A02G197300	C3	NA	Down	Down	NA	NA	NA	NA	NA	NA	NA	NA	NA	NA	NA	NA	NA	Up	Up	NA	NA	Up	Up	NA	NA	NA	NA	NA	NA
TraesCS1A02G197500	C3	Down	Down	NA	NA	NA	NA	NA	NA	Up	Up	Up	Up	Up	Up	Up	Up	Up	Up	NA	NA	NA	NA	NA	NA	NA	NA	NA	NA
TraesCS1A02G197600	C6	NA	Up	Up	Up	Up	Up	Down	Up	Up	Up	Up	Up	NA	NA	NA	NA	NA	Down	NA	NA	Down	Down	NA	Down	Down	Down	Down	Down
TraesCS1A02G197700	C2	Down	NA	Up	Up	Up	Up	NA	Up	Up	Up	Up	Up	Up	NA	NA	Up	NA	NA	NA	NA	Down	Down	NA	Down	Down	Down	Down	NA
TraesCS1A02G197800	C4	NA	NA	NA	NA	NA	NA	NA	NA	NA	NA	NA	NA	NA	NA	NA	NA	NA	NA	NA	NA	NA	NA	NA	NA	NA	NA	NA	NA
TraesCS1A02G197900	C2	NA	Up	Up	Up	Up	Up	Up	Up	Up	Up	Up	Up	Up	NA	NA	NA	NA	NA	NA	NA	Up	Up	NA	NA	NA	NA	NA	NA
TraesCS1A02G198000	C4	NA	NA	NA	NA	NA	NA	Down	NA	NA	NA	NA	NA	NA	NA	NA	NA	NA	NA	NA	NA	NA	NA	NA	NA	NA	NA	NA	NA
TraesCS1A02G198100	C6	NA	NA	NA	NA	NA	NA	NA	NA	NA	NA	NA	NA	NA	NA	NA	NA	NA	NA	NA	NA	NA	NA	NA	NA	NA	NA	NA	NA
TraesCS1A02G198200	C4	NA	NA	NA	NA	NA	NA	NA	NA	NA	NA	NA	NA	NA	NA	NA	NA	NA	NA	NA	NA	NA	NA	NA	NA	NA	NA	NA	NA
TraesCS1A02G198400	C4	NA	NA	NA	NA	NA	NA	NA	NA	NA	NA	NA	NA	Up	NA	NA	NA	NA	NA	NA	NA	NA	Up	NA	NA	Up	NA	NA	NA
TraesCS1A02G198500	C4	NA	NA	Up	NA	NA	NA	NA	NA	NA	NA	NA	NA	Down	Up	NA	NA	NA	NA	NA	Down	Down	Down	NA	NA	Down	NA	NA	NA
TraesCS1A02G198700	C4	NA	NA	NA	NA	Up	NA	Up	NA	NA	NA	Up	NA	Up	NA	NA	Up	NA	Up	NA	Up	Up	Up	Up	NA	Up	NA	NA	NA
TraesCS1A02G198800	C2	NA	NA	Up	Up	Up	Up	NA	Up	Up	Up	Up	Up	NA	NA	NA	NA	NA	NA	NA	NA	NA	NA	NA	NA	NA	NA	NA	NA
TraesCS1A02G198900	C3	Down	Down	Down	Down	NA	NA	NA	NA	Down	NA	NA	NA	NA	Down	NA	NA	NA	NA	NA	Up	Up	Up	NA	NA	NA	NA	NA	NA
TraesCS1A02G199000	C4	NA	NA	NA	NA	Up	NA	NA	NA	NA	NA	Up	Up	NA	NA	NA	Up	Up	Up	NA	Up	Up	NA	Up	NA	NA	NA	NA	NA
TraesCS1A02G199200	C3	NA	Down	NA	NA	NA	NA	NA	Down	NA	NA	NA	NA	NA	Up	NA	NA	Up	NA	NA	NA	NA	NA	NA	NA	NA	NA	NA	NA
TraesCS1A02G199500	C4	NA	NA	Down	Down	Down	NA	NA	NA	NA	Down	Down	NA	NA	NA	NA	NA	NA	NA	NA	NA	NA	Up	NA	NA	Up	NA	Up	NA
TraesCS1A02G199600	C6	Up	Up	Up	Up	Up	Up	Up	NA	NA	NA	NA	NA	NA	NA	NA	NA	NA	NA	NA	NA	NA	NA	NA	NA	NA	NA	NA	NA
TraesCS1A02G199700	C5	NA	NA	NA	NA	NA	NA	Down	NA	NA	NA	NA	NA	Down	NA	NA	NA	NA	Down	NA	NA	NA	Down	NA	NA	Down	NA	Down	Down
TraesCS1A02G200000	C2	Down	NA	NA	NA	NA	NA	NA	NA	Up	Up	Up	Up	Up	NA	NA	NA	NA	NA	NA	NA	NA	NA	NA	NA	NA	NA	NA	NA
TraesCS1A02G200800	C5	NA	NA	NA	Down	Down	Down	Down	NA	NA	Down	Down	Down	Down	NA	NA	Down	Down	Down	NA	Down	NA	Down	NA	NA	NA	NA	NA	NA
TraesCS1A02G200900	C6	NA	Up	Up	NA	Up	Up	Up	NA	NA	NA	Up	Up	NA	NA	NA	Up	NA	NA	NA	Up	NA	NA	Up	Up	NA	NA	Down	NA
TraesCS1A02G201000	C6	NA	NA	NA	NA	NA	Down	Down	NA	NA	NA	NA	Down	Down	NA	Down	Down	Down	Down	NA	NA	NA	NA	NA	NA	NA	NA	NA	NA
TraesCS1A02G201100	C3	NA	Down	NA	NA	NA	NA	NA	Down	NA	NA	NA	NA	NA	Up	Up	Up	Up	Up	NA	NA	NA	NA	NA	NA	NA	NA	NA	NA
TraesCS1A02G201200	C6	NA	Up	NA	NA	Up	NA	Up	NA	NA	NA	NA	NA	NA	NA	NA	NA	Down	NA	NA	NA	NA	Up	NA	NA	NA	NA	NA	NA
TraesCS1A02G201300	C3	Down	Down	NA	NA	NA	NA	Up	NA	Up	Up	Up	Up	Up	Up	Up	Up	Up	Up	NA	NA	NA	Up	NA	NA	Up	NA	Up	Up
TraesCS1A02G201400	C5	Up	NA	NA	Up	Up	Up	Down	Down	NA	NA	NA	NA	Down	NA	Up	Up	Up	Down	NA	NA	NA	Down	NA	NA	Down	NA	Down	Down
TraesCS1A02G201500	C6	NA	NA	NA	NA	NA	NA	NA	NA	Down	Down	NA	Down	NA	Down	Down	NA	Down	NA	NA	NA	NA	NA	NA	NA	NA	NA	NA	NA
TraesCS1A02G201600	C4	NA	NA	NA	NA	NA	NA	Down	NA	NA	NA	Up	Up	NA	NA	NA	Up	Up	NA	NA	Up	Up	NA	NA	NA	Down	NA	Down	Down
TraesCS1A02G201700	C6	Up	Up	NA	NA	Down	Down	NA	NA	Down	Down	Down	Down	Down	Down	Down	Down	Down	Down	NA	Down	NA	NA	Down	NA	Up	Up	Up	Up
TraesCS1A02G202000	C6	NA	Up	Up	Up	Up	Up	Up	Up	Up	Up	Up	Up	Up	NA	NA	NA	NA	Up	NA	NA	NA	Up	NA	NA	Up	NA	NA	NA
TraesCS1A02G202300	C4	NA	NA	Down	Down	NA	NA	NA	Down	Down	Down	Down	NA	Down	NA	NA	NA	NA	NA	NA	NA	Up	NA	NA	Up	NA	NA	NA	NA
TraesCS1A02G202700	C4	NA	NA	Down	Down	NA	NA	NA	NA	NA	NA	NA	NA	NA	Down	Down	Down	Down	NA	NA	NA	NA	Up	NA	NA	Up	NA	Up	Up
TraesCS1A02G202900	C5	NA	NA	Down	Down	Down	Down	Down	NA	Down	Down	Down	Down	Down	Down	Down	Down	Down	Down	NA	Down	Down	Down	Down	Down	Down	Down	Down	Down
TraesCS1A02G203000	C6	NA	NA	NA	Down	Down	Down	NA	NA	NA	Down	Down	Down	NA	Down	Down	Down	Down	NA	NA	Down	NA	NA	Down	NA	NA	NA	Up	Up
TraesCS1A02G203100	C4	NA	NA	Up	Up	Up	Up	Up	NA	Up	Up	Up	Up	Up	Up	Up	Up	Up	Up	NA	NA	NA	NA	NA	NA	NA	NA	NA	NA
TraesCS1A02G203200	C6	Up	Up	Up	Up	Up	Up	Up	NA	Up	Up	Down	NA	NA	NA	NA	Down	NA	NA	NA	Down	Down	Down	Down	Down	Down	Up	Up	NA
TraesCS1A02G203300	C6	Up	NA	Up	Up	Up	Up	Up	Down	NA	NA	NA	NA	NA	Up	Up	Up	Up	Up	NA	NA	NA	NA	NA	NA	NA	NA	NA	NA
TraesCS1A02G203400	C6	NA	NA	NA	NA	NA	Down	Down	NA	NA	NA	Down	Down	Down	NA	NA	Down	Down	Down	NA	Down	Down	Down	Down	Down	Down	NA	NA	NA
TraesCS1A02G203600	C5	NA	NA	NA	NA	NA	NA	Down	NA	NA	NA	NA	NA	Down	NA	NA	NA	NA	Down	NA	NA	NA	Down	NA	NA	Down	NA	Down	Down
TraesCS1A02G204200	C6	NA	NA	NA	NA	NA	NA	Down	NA	NA	NA	Down	Down	Down	NA	NA	Down	Down	Down	NA	NA	Down	Down	NA	Down	Down	NA	NA	NA
TraesCS1A02G204300	C6	NA	Up	Up	Up	NA	NA	NA	NA	NA	NA	NA	NA	NA	NA	NA	NA	NA	NA	NA	NA	NA	NA	NA	NA	NA	NA	NA	NA
TraesCS1A02G204400	C4	NA	NA	Up	Up	Up	Up	NA	NA	NA	NA	NA	NA	NA	NA	NA	NA	NA	NA	NA	NA	NA	NA	NA	NA	NA	NA	NA	NA
TraesCS1A02G204700	C4	NA	Down	NA	NA	Up	Up	Up	NA	NA	NA	Up	Up	Up	NA	Up	Up	Up	Up	NA	Up	Up	Up	Up	Up	Up	NA	NA	NA
TraesCS1A02G205000	C4	NA	NA	NA	NA	NA	NA	NA	NA	NA	NA	NA	NA	NA	NA	NA	NA	NA	NA	NA	NA	NA	NA	NA	NA	NA	NA	NA	NA
TraesCS1A02G205100	C6	Up	Up	NA	NA	Down	NA	Up	NA	Down	Down	Down	Down	Up	Down	Down	Down	Down	Up	NA	Down	NA	Up	Down	NA	Up	NA	Up	Up
TraesCS1A02G205200	C2	Down	Up	Up	Up	Up	Up	Up	Up	Up	Up	Up	Up	Up	Up	Up	Up	NA	Up	NA	NA	NA	NA	NA	NA	NA	NA	NA	NA
TraesCS1A02G205300	C6	NA	Up	Up	Up	NA	NA	NA	Up	Up	NA	NA	NA	NA	NA	NA	Down	NA	Down	NA	Down	Down	Down	NA	NA	Down	NA	NA	NA
TraesCS1A02G205400	C6	NA	NA	NA	NA	NA	NA	NA	NA	NA	Down	Down	NA	Down	Down	Down	Down	Down	Down	NA	NA	NA	NA	NA	NA	NA	NA	NA	NA
TraesCS1A02G205600	C6	NA	NA	NA	Down	Down	Down	NA	NA	NA	Down	Down	Down	NA	NA	Down	Down	Down	NA	NA	Down	Down	NA	NA	NA	Up	NA	Up	Up
TraesCS1A02G205700	C3	NA	Down	Down	Down	Down	NA	NA	NA	Down	Down	NA	NA	NA	NA	NA	NA	NA	Up	NA	NA	NA	Up	NA	NA	Up	NA	Up	NA
TraesCS1A02G206100	C5	NA	NA	NA	NA	NA	Down	Down	NA	NA	NA	NA	Down	Down	Up	Up	NA	Down	Down	NA	NA	Down	Down	NA	Down	Down	Down	Down	Down
TraesCS1A02G206200	C4	NA	NA	NA	Up	NA	NA	NA	Down	NA	Up	NA	NA	NA	Up	Up	Up	Up	NA	NA	NA	NA	NA	NA	NA	NA	NA	NA	NA
TraesCS1A02G206300	C4	NA	NA	NA	NA	Up	NA	NA	NA	NA	NA	NA	NA	NA	NA	NA	NA	NA	NA	NA	NA	NA	NA	NA	NA	NA	NA	Down	NA
TraesCS1A02G206400	C6	NA	Up	NA	Down	Down	Down	NA	Up	NA	Down	Down	Down	NA	Down	Down	Down	Down	NA	NA	NA	NA	NA	NA	NA	Up	NA	Up	Up
TraesCS1A02G206600	C6	NA	Up	Up	Up	Up	Up	NA	Up	Up	Up	Up	Up	NA	NA	NA	NA	NA	Down	NA	NA	NA	Down	NA	NA	Down	NA	Down	NA
TraesCS1A02G206700	C4	NA	NA	NA	NA	NA	NA	NA	NA	NA	NA	NA	Down	NA	NA	NA	NA	NA	NA	NA	NA	NA	NA	NA	NA	NA	NA	NA	NA
TraesCS1A02G206800	C6	Up	Up	Up	Up	Up	Up	NA	NA	NA	NA	NA	Down	Down	NA	NA	NA	NA	Down	NA	NA	NA	Down	NA	NA	Down	NA	Down	Down
TraesCS1A02G206900	C4	NA	Down	Down	NA	Up	NA	NA	NA	NA	NA	Up	NA	NA	NA	NA	Up	NA	NA	NA	Up	Up	NA	Up	NA	NA	Down	Down	NA
TraesCS1A02G207600	C5	Up	Up	NA	NA	Down	Down	Down	NA	NA	NA	Down	Down	Down	NA	NA	Down	Down	Down	NA	Down	Down	Down	Down	Down	Down	Down	Down	NA
TraesCS1A02G207700	C4	NA	NA	NA	NA	NA	NA	NA	NA	NA	NA	NA	NA	NA	NA	NA	NA	NA	NA	NA	NA	NA	NA	NA	NA	NA	NA	NA	NA
TraesCS1A02G208000	C4	NA	NA	Down	Down	NA	NA	Down	NA	NA	NA	NA	NA	NA	NA	NA	NA	NA	NA	NA	NA	NA	NA	NA	NA	NA	NA	NA	NA
TraesCS1A02G208100	C6	NA	Up	Up	Up	Up	Up	Up	Up	Up	Up	Up	Up	Up	NA	NA	NA	NA	NA	NA	NA	NA	NA	NA	NA	NA	NA	NA	NA
TraesCS1A02G208400	C2	NA	NA	Up	Up	Up	Up	NA	Up	Up	Up	Up	Up	Up	Up	NA	Up	Up	NA	NA	NA	NA	Down	NA	NA	Down	NA	Down	Down
TraesCS1A02G208500	C1	NA	NA	Down	Down	Down	NA	NA	NA	Down	Down	NA	NA	NA	Down	Down	NA	NA	NA	NA	NA	Up	Up	NA	Up	Up	NA	NA	NA
TraesCS1A02G208600	C2	NA	Up	Up	Up	Up	NA	NA	Up	Up	Up	Up	Up	Up	NA	NA	NA	NA	NA	NA	NA	NA	NA	NA	NA	NA	NA	NA	NA
TraesCS1A02G208700	C2	Down	NA	Up	Up	Up	Up	NA	Up	Up	Up	Up	Up	Up	NA	NA	NA	NA	NA	NA	NA	NA	NA	NA	NA	NA	NA	NA	NA
TraesCS1A02G208800	C3	NA	Down	NA	NA	NA	NA	NA	Down	NA	NA	NA	NA	NA	Up	Up	Up	Up	Up	NA	NA	NA	NA	NA	NA	NA	NA	NA	NA
TraesCS1A02G208900	C3	NA	Down	NA	NA	NA	NA	NA	NA	NA	NA	NA	NA	NA	NA	NA	Down	NA	NA	NA	NA	NA	NA	NA	NA	NA	NA	NA	NA
TraesCS1A02G209000	C6	NA	NA	Up	Up	Up	Up	Up	NA	Up	Up	Up	Up	Up	Up	Up	Up	Up	Up	NA	NA	NA	NA	NA	NA	NA	NA	NA	NA
TraesCS1A02G209100	C6	Up	Up	Up	Up	Up	Up	Up	NA	Up	Up	Up	Up	NA	Up	Up	Up	NA	NA	NA	NA	NA	Down	NA	NA	Down	NA	Down	Down
TraesCS1A02G209500	C3	NA	Down	NA	NA	NA	NA	NA	Down	NA	NA	NA	NA	NA	Up	NA	NA	NA	Up	NA	NA	NA	NA	NA	NA	NA	NA	NA	NA
TraesCS1A02G209600	C3	NA	Down	Down	NA	Down	NA	NA	NA	NA	NA	NA	NA	NA	NA	NA	NA	NA	NA	NA	NA	NA	NA	NA	NA	NA	NA	NA	NA
TraesCS1A02G210000	C6	NA	NA	NA	NA	NA	NA	NA	NA	NA	NA	NA	NA	NA	NA	NA	NA	NA	NA	NA	NA	NA	NA	NA	NA	NA	NA	NA	NA
TraesCS1A02G210200	C2	Down	NA	NA	NA	Down	Down	NA	Up	Up	Up	NA	NA	NA	NA	NA	Down	Down	NA	NA	Down	Down	Down	Down	Down	Down	NA	NA	NA
TraesCS1A02G210300	C4	NA	NA	NA	NA	NA	NA	NA	NA	NA	NA	NA	NA	NA	NA	NA	NA	Up	Up	NA	NA	Up	NA	NA	NA	NA	NA	NA	NA
TraesCS1A02G210400	C6	Up	NA	NA	Up	NA	NA	NA	Down	NA	NA	Down	Down	Down	NA	Up	NA	NA	NA	NA	NA	Down	Down	Down	Down	Down	NA	NA	NA
TraesCS1A02G210500	C4	NA	NA	NA	NA	NA	NA	Up	NA	Down	NA	NA	NA	Up	NA	NA	NA	NA	Up	NA	NA	NA	Up	NA	NA	Up	NA	Up	Up
TraesCS1A02G210600	C6	Up	Up	Up	NA	NA	NA	NA	NA	NA	NA	NA	NA	Down	NA	NA	NA	NA	Down	NA	NA	NA	Down	NA	NA	Down	NA	Down	Down
TraesCS1A02G210800	C5	NA	NA	Up	Up	Up	NA	Down	Down	NA	NA	NA	NA	Down	Up	Up	Up	NA	Down	NA	NA	Down	Down	NA	Down	Down	Down	Down	Down
TraesCS1A02G211100	C6	NA	NA	NA	NA	NA	Down	NA	Up	NA	NA	NA	Down	NA	NA	NA	Down	Down	Down	NA	NA	Down	NA	NA	Down	Down	NA	NA	Up
TraesCS1A02G211500	C6	Up	NA	Up	NA	NA	NA	Up	Down	Down	Down	Down	Down	Down	Up	NA	NA	NA	Up	NA	Down	Down	NA	NA	NA	NA	NA	Up	Up
TraesCS1A02G211600	C4	NA	Down	NA	NA	NA	NA	NA	NA	NA	NA	NA	NA	NA	NA	NA	NA	NA	Up	NA	NA	NA	NA	NA	NA	NA	NA	NA	NA
TraesCS1A02G211800	C3	NA	Down	NA	NA	NA	NA	NA	NA	NA	NA	NA	NA	NA	NA	NA	Up	Up	Up	NA	NA	NA	NA	NA	NA	NA	NA	NA	NA
TraesCS1A02G211900	C4	NA	NA	NA	NA	NA	NA	NA	NA	NA	NA	NA	NA	NA	NA	NA	NA	NA	NA	NA	NA	NA	Up	NA	NA	Up	NA	NA	NA
TraesCS1A02G212000	C2	Down	NA	NA	NA	NA	NA	NA	Up	Up	Up	Up	Up	Up	NA	NA	NA	NA	NA	NA	NA	NA	NA	NA	NA	NA	NA	NA	NA
TraesCS1A02G212300	C6	Up	Up	Up	Up	Up	Up	Up	NA	NA	NA	NA	NA	NA	NA	NA	NA	NA	NA	NA	NA	NA	NA	NA	NA	NA	NA	NA	NA
TraesCS1A02G212400	C5	Down	NA	Up	Up	NA	Down	Down	NA	Up	Up	Up	Down	Down	Up	Up	NA	Down	Down	NA	Down	Down	Down	Down	Down	Down	Down	Down	NA
TraesCS1A02G212600	C6	NA	Up	Up	Up	Up	Up	Up	Up	Up	Up	Up	Up	Up	Up	Up	Up	Up	Up	NA	Up	NA	Up	NA	NA	NA	NA	NA	NA
TraesCS1A02G212800	C4	NA	NA	Down	Down	NA	NA	NA	NA	Down	Down	NA	NA	NA	NA	NA	NA	NA	NA	NA	Up	NA	NA	Up	NA	NA	Down	Down	NA
TraesCS1A02G212900	C6	Up	Up	Up	Up	Up	Up	Up	Up	Up	Up	Up	Up	NA	NA	NA	NA	NA	NA	NA	NA	NA	NA	NA	NA	NA	NA	NA	NA
TraesCS1A02G213000	C2	Down	Down	Up	Up	Up	Up	NA	NA	Up	Up	Up	Up	Up	Up	Up	Up	Up	Up	Up	Up	NA	Down	NA	NA	Down	NA	Down	Down
TraesCS1A02G213100	C4	NA	NA	NA	NA	NA	NA	NA	NA	NA	NA	NA	NA	NA	NA	NA	NA	NA	NA	NA	NA	NA	NA	NA	NA	NA	NA	NA	NA
TraesCS1A02G213300	C3	NA	Down	Down	NA	Down	NA	NA	NA	NA	NA	NA	NA	NA	NA	NA	NA	NA	Up	NA	NA	NA	Up	NA	NA	Up	NA	Up	NA
TraesCS1A02G213400	C5	NA	NA	NA	NA	NA	NA	Down	NA	NA	NA	NA	NA	Down	NA	NA	NA	NA	Down	NA	NA	NA	Down	NA	NA	Down	NA	Down	Down
TraesCS1A02G213600	C4	NA	NA	Up	Up	Up	Up	Up	NA	Up	Up	Up	Up	Up	Up	Up	Up	Up	Up	NA	NA	NA	NA	NA	NA	NA	NA	NA	NA
TraesCS1A02G213800	C3	NA	Down	Down	Down	NA	Down	Down	Down	Down	NA	NA	NA	Down	NA	NA	Up	NA	NA	NA	NA	NA	NA	NA	NA	NA	NA	Down	NA
TraesCS1A02G213900	C5	NA	NA	NA	Down	Down	Down	Down	NA	NA	Down	Down	Down	Down	NA	Down	Down	Down	Down	NA	NA	Down	Down	NA	NA	NA	NA	NA	NA
TraesCS1A02G214100	C4	NA	NA	NA	NA	Up	NA	NA	NA	NA	NA	Up	NA	NA	NA	NA	Up	NA	NA	NA	Up	NA	NA	Up	NA	NA	Down	Down	NA
TraesCS1A02G214200	C6	NA	Up	Up	Up	Up	Up	NA	Up	Up	Up	Up	Up	NA	NA	NA	Up	NA	Down	NA	NA	NA	Down	NA	NA	Down	NA	Down	Down
TraesCS1A02G214400	C4	NA	NA	NA	NA	Up	NA	NA	NA	NA	NA	Up	Up	Up	NA	NA	Up	Up	Up	NA	Up	Up	Up	NA	NA	NA	NA	NA	NA
TraesCS1A02G214600	C2	Down	NA	NA	NA	NA	NA	NA	NA	Up	Up	NA	Up	Up	NA	Up	NA	NA	NA	NA	NA	NA	NA	NA	NA	NA	NA	NA	NA
TraesCS1A02G214700	C2	Down	NA	NA	NA	NA	NA	NA	Up	Up	Up	Up	Up	Up	NA	NA	NA	NA	NA	NA	NA	NA	NA	NA	NA	NA	NA	NA	NA
TraesCS1A02G214800	C1	Down	Down	Down	Down	Down	Down	Down	Down	Down	Down	Down	Down	Down	NA	NA	Down	NA	Up	NA	Down	NA	Up	Down	NA	Up	NA	Up	Up
TraesCS1A02G215100	C5	NA	NA	NA	NA	NA	NA	Down	NA	NA	NA	NA	NA	Down	NA	NA	NA	NA	Down	NA	NA	NA	Down	NA	NA	Down	NA	Down	Down
TraesCS1A02G215300	C6	NA	NA	NA	NA	Down	NA	Up	NA	NA	NA	Down	Down	Up	NA	NA	Down	NA	NA	NA	Down	Down	NA	Down	NA	Up	Up	Up	Up
TraesCS1A02G215400	C5	NA	NA	Down	Down	NA	Down	Down	NA	Down	Down	NA	Down	Down	Down	Down	NA	Down	Down	NA	Up	NA	Down	Up	NA	Down	Down	Down	Down
TraesCS1A02G215500	C6	Up	Up	Up	Up	Up	Up	NA	Up	Up	Up	Up	Up	Down	Up	NA	NA	NA	Down	NA	NA	Down	Down	NA	Down	Down	NA	Down	Down
TraesCS1A02G215600	C4	NA	NA	NA	NA	Down	NA	NA	NA	NA	NA	Down	NA	NA	NA	NA	Down	NA	NA	NA	Down	NA	NA	NA	NA	NA	NA	NA	NA
TraesCS1A02G215700	C4	NA	NA	NA	NA	NA	NA	NA	NA	NA	NA	NA	NA	Up	NA	NA	NA	NA	Up	NA	NA	NA	Up	NA	NA	Up	NA	Up	Up
TraesCS1A02G215800	C6	NA	NA	NA	NA	NA	NA	Down	NA	NA	NA	Down	NA	Down	NA	NA	NA	NA	Down	NA	Down	NA	Down	NA	NA	Down	NA	NA	NA
TraesCS1A02G215900	C5	NA	NA	NA	NA	NA	Down	Down	NA	NA	NA	NA	Down	Down	NA	NA	NA	Down	Down	NA	NA	Down	Down	NA	Down	Down	Down	Down	Down
TraesCS1A02G216200	C3	Down	Down	Down	Down	Down	NA	NA	Down	Down	Down	Down	NA	Up	NA	NA	Up	Up	Up	NA	Up	Up	Up	Up	Up	Up	Up	Up	NA
TraesCS1A02G216300	C6	NA	NA	NA	NA	NA	NA	NA	NA	NA	NA	NA	Down	NA	NA	NA	NA	NA	NA	NA	NA	Down	NA	NA	Down	NA	NA	NA	NA
TraesCS1A02G216500	C3	NA	Down	NA	NA	NA	NA	NA	Down	NA	NA	NA	NA	NA	Up	Up	Up	Up	Up	NA	NA	NA	NA	NA	NA	NA	NA	NA	NA
TraesCS1A02G216800	C4	NA	NA	NA	NA	NA	NA	NA	NA	NA	NA	NA	NA	NA	NA	NA	NA	NA	NA	NA	NA	NA	NA	NA	NA	NA	NA	NA	NA
TraesCS1A02G216900	C4	NA	NA	NA	NA	NA	NA	NA	NA	NA	NA	NA	Up	NA	NA	NA	NA	Up	Up	NA	NA	Up	NA	NA	Up	NA	NA	NA	NA
TraesCS1A02G217100	C6	Up	Up	Up	Up	Up	Up	Up	NA	NA	NA	NA	NA	NA	NA	NA	NA	NA	NA	NA	NA	NA	NA	NA	NA	NA	NA	NA	NA
TraesCS1A02G217200	C3	NA	Down	Down	Down	NA	NA	NA	NA	NA	NA	NA	Up	NA	NA	NA	Up	Up	Up	NA	NA	Up	Up	NA	Up	Up	NA	NA	NA
TraesCS1A02G217300	C5	NA	NA	NA	NA	Down	Down	Down	NA	NA	NA	Down	Down	Down	NA	NA	Down	Down	Down	NA	Down	Down	Down	Down	Down	Down	NA	Down	Down
TraesCS1A02G217400	C3	Down	Down	NA	NA	Up	Up	Up	NA	NA	Up	Up	Up	Up	Up	Up	Up	Up	Up	NA	Up	Up	Up	Up	Up	Up	NA	NA	NA
TraesCS1A02G217500	C4	NA	NA	NA	NA	NA	NA	NA	NA	NA	Up	NA	Up	NA	NA	NA	NA	NA	NA	NA	NA	NA	NA	NA	NA	NA	NA	NA	NA
TraesCS1A02G217600	C6	Up	Up	Up	Up	Up	Up	Up	Up	NA	Up	Up	Up	Up	NA	NA	NA	NA	NA	NA	NA	NA	NA	NA	NA	NA	NA	NA	NA
TraesCS1A02G217800	C4	NA	NA	NA	NA	NA	NA	Up	NA	NA	NA	NA	NA	Up	NA	NA	NA	NA	Up	NA	NA	NA	Up	NA	NA	Up	NA	Up	Up
TraesCS1A02G217900	C6	Up	Up	NA	Down	Down	Down	NA	NA	Down	Down	Down	Down	Down	Down	Down	Down	Down	Down	NA	NA	Down	NA	NA	NA	NA	NA	Up	Up
TraesCS1A02G218000	C4	NA	NA	NA	NA	NA	NA	Down	NA	NA	NA	NA	NA	NA	NA	NA	NA	NA	NA	NA	NA	NA	Down	NA	NA	Down	NA	Down	NA
TraesCS1A02G218100	C6	Up	NA	NA	NA	NA	Up	NA	NA	NA	NA	NA	NA	NA	NA	NA	NA	NA	NA	NA	NA	NA	NA	NA	NA	NA	NA	NA	NA
TraesCS1A02G218200	C3	NA	NA	Down	Down	NA	NA	Up	NA	Down	Down	NA	NA	Up	NA	NA	NA	Up	Up	NA	NA	Up	Up	NA	Up	Up	NA	Up	Up
TraesCS1A02G218300	C6	NA	NA	NA	NA	NA	NA	NA	NA	NA	NA	NA	NA	NA	NA	NA	NA	NA	NA	NA	NA	NA	NA	NA	NA	NA	NA	NA	NA
TraesCS1A02G218400	C5	Up	NA	NA	NA	NA	NA	Down	NA	Down	Down	Down	Down	Down	NA	NA	Down	Down	Down	NA	NA	NA	Down	NA	NA	Down	NA	NA	NA
TraesCS1A02G218500	C4	NA	Up	NA	Up	Up	Up	Up	Up	NA	Up	Up	Up	Up	NA	NA	Up	Up	NA	NA	Up	Up	NA	Up	Up	NA	NA	Down	Down
TraesCS1A02G218600	C6	Up	Up	Up	Up	Up	Up	Up	NA	NA	NA	NA	NA	NA	NA	NA	NA	NA	NA	NA	NA	NA	NA	NA	NA	NA	NA	NA	NA
TraesCS1A02G218700	C1	NA	Down	Down	Down	Down	Down	Down	Down	Down	Down	NA	NA	Down	Down	Down	NA	NA	NA	NA	Up	Up	Up	Up	Up	Up	NA	NA	NA
TraesCS1A02G218800	C6	Up	Up	Up	NA	NA	NA	NA	NA	NA	NA	Down	Down	NA	Down	Down	Down	Down	Down	NA	Down	Down	NA	NA	NA	NA	NA	Up	NA
TraesCS1A02G218900	C6	NA	Up	Up	NA	NA	NA	Down	NA	NA	NA	Down	NA	Down	NA	Down	Down	Down	Down	NA	Down	Down	Down	NA	NA	Down	NA	NA	Down
TraesCS1A02G219000	C6	NA	Up	Up	Up	Up	Up	Up	Up	Up	Up	Up	Up	Up	NA	NA	NA	NA	NA	NA	NA	NA	NA	NA	NA	NA	NA	NA	NA
TraesCS1A02G219200	C5	NA	NA	NA	NA	NA	NA	Down	NA	NA	NA	NA	NA	Down	NA	NA	NA	NA	Down	NA	NA	NA	Down	NA	NA	Down	NA	Down	Down
TraesCS1A02G219400	C6	Up	NA	Up	Up	Up	Up	NA	NA	NA	NA	NA	NA	Down	NA	NA	NA	NA	NA	NA	NA	NA	Down	NA	NA	Down	NA	Down	NA
TraesCS1A02G219700	C1	NA	Down	Down	Down	Down	Down	Down	Down	Down	Down	Down	Down	Down	Down	Down	Down	Down	Up	NA	NA	NA	Up	NA	NA	Up	NA	Up	Up
TraesCS1A02G219800	C4	NA	Down	NA	NA	NA	NA	NA	NA	NA	NA	Up	NA	NA	NA	Up	Up	Up	Up	NA	NA	NA	NA	NA	NA	NA	NA	NA	NA
TraesCS1A02G220000	C5	NA	NA	NA	NA	NA	NA	Down	NA	NA	NA	NA	NA	Down	NA	NA	NA	NA	Down	NA	NA	NA	Down	NA	NA	Down	NA	NA	NA
TraesCS1A02G220100	C4	NA	NA	Up	Up	Up	Up	Up	NA	Up	Up	Up	Up	Up	Up	Up	Up	Up	Up	NA	NA	NA	NA	NA	NA	NA	NA	NA	NA
TraesCS1A02G220200	C4	NA	NA	NA	NA	Down	Down	NA	NA	NA	NA	Down	NA	NA	Up	Up	NA	NA	NA	NA	Down	Down	Down	Down	Down	Down	NA	NA	NA
TraesCS1A02G220400	C6	NA	Up	Up	Up	NA	NA	Up	Up	Up	Up	NA	NA	Up	NA	NA	Down	Down	Up	NA	Down	Down	Up	Down	Down	Up	NA	Up	Up
TraesCS1A02G220500	C6	Up	Up	Up	Up	NA	NA	Up	Up	NA	NA	NA	NA	NA	NA	NA	Down	Down	NA	NA	NA	Down	NA	NA	Down	NA	NA	NA	Up
TraesCS1A02G220800	C6	Up	Up	Up	Up	NA	NA	NA	NA	NA	NA	NA	NA	Down	NA	NA	Down	NA	Down	NA	Down	Down	Down	Down	Down	Down	NA	NA	Down
TraesCS1A02G220900	C6	NA	Up	Up	Up	Up	Up	Up	Up	Up	Up	Up	Up	Up	NA	NA	NA	Up	Up	NA	Up	Up	Up	Up	Up	Up	NA	NA	NA
TraesCS1A02G221100	C4	NA	NA	NA	NA	Up	NA	NA	NA	NA	NA	Up	NA	NA	NA	NA	Up	NA	NA	NA	Up	NA	NA	Up	NA	NA	Down	NA	NA
TraesCS1A02G221200	C5	NA	NA	NA	NA	NA	NA	Down	NA	NA	NA	NA	NA	Down	NA	NA	NA	NA	Down	NA	NA	NA	Down	NA	NA	Down	NA	Down	Down
TraesCS1A02G221300	C1	NA	Down	Down	Down	Down	Down	NA	Down	Down	Down	Down	Down	NA	Down	Down	Down	Down	NA	NA	NA	NA	Up	NA	NA	Up	NA	Up	Up
TraesCS1A02G221400	C5	NA	NA	NA	NA	NA	NA	Down	NA	NA	NA	NA	NA	Down	NA	NA	NA	NA	Down	NA	NA	NA	Down	NA	NA	Down	NA	Down	Down
TraesCS1A02G221500	C4	NA	NA	NA	NA	NA	NA	NA	NA	NA	NA	NA	Up	NA	Up	Up	Up	Up	NA	NA	NA	NA	NA	NA	NA	NA	NA	NA	NA
TraesCS1A02G221600	C6	NA	Up	Up	Up	Up	Up	Up	Up	Up	Up	Up	Up	Up	Up	Up	Up	Up	Up	NA	NA	NA	NA	NA	NA	NA	NA	NA	NA
TraesCS1A02G221700	C6	Up	Up	Up	Up	NA	Up	NA	Down	NA	NA	Down	Down	Down	NA	NA	Down	NA	NA	NA	Down	NA	Down	Down	NA	NA	NA	NA	NA
TraesCS1A02G221800	C4	NA	NA	Down	Down	Down	NA	NA	NA	Down	Down	Down	NA	NA	NA	NA	NA	NA	NA	NA	NA	NA	NA	NA	NA	NA	NA	NA	NA
TraesCS1A02G221900	C6	NA	NA	NA	NA	Down	NA	Down	Down	NA	NA	Down	Down	Down	NA	NA	NA	NA	Down	NA	Down	NA	Down	Down	NA	Down	NA	NA	NA
TraesCS1A02G222000	C4	NA	NA	NA	NA	Down	NA	NA	NA	NA	NA	Down	NA	NA	NA	NA	Down	NA	NA	NA	NA	NA	NA	NA	NA	NA	NA	Up	NA
TraesCS1A02G222200	C4	NA	NA	Down	Down	NA	NA	NA	NA	Down	Down	NA	NA	NA	NA	NA	NA	NA	NA	NA	NA	NA	Up	NA	NA	Up	NA	NA	NA
TraesCS1A02G222500	C1	Down	Down	Down	Down	Down	Down	Down	NA	Down	Down	Down	Down	NA	NA	Down	Down	Down	NA	NA	NA	NA	NA	NA	NA	Up	NA	Up	Up
TraesCS1A02G222700	C5	NA	NA	NA	NA	NA	Down	Down	NA	NA	NA	NA	Down	Down	NA	NA	NA	Down	Down	NA	NA	Down	Down	NA	Down	Down	Down	Down	NA
TraesCS1A02G222800	C4	NA	NA	NA	NA	Up	Up	Up	NA	NA	Up	Up	Up	Up	NA	Up	Up	Up	Up	NA	Up	Up	Up	Up	Up	NA	NA	Down	NA
TraesCS1A02G222900	C6	Up	Up	Up	Up	NA	NA	Down	NA	NA	NA	NA	Down	Down	NA	NA	NA	Down	Down	NA	NA	Down	Down	NA	Down	Down	NA	Down	NA
TraesCS1A02G223000	C4	NA	NA	NA	NA	NA	NA	NA	NA	NA	Up	NA	NA	Up	Up	Up	NA	NA	Up	NA	NA	NA	NA	NA	NA	NA	NA	NA	NA
TraesCS1A02G223100	C6	NA	NA	NA	Up	NA	NA	NA	NA	NA	Up	NA	NA	NA	NA	NA	NA	NA	NA	NA	NA	NA	NA	NA	NA	NA	NA	NA	NA
TraesCS1A02G223200	C6	NA	NA	NA	NA	Down	NA	Down	NA	NA	NA	Down	NA	Down	NA	NA	Down	Down	Down	NA	Down	NA	Down	Down	NA	Down	NA	NA	NA
TraesCS1A02G223300	C1	NA	NA	Down	Down	Down	Down	Down	Down	Down	Down	Down	Down	Down	Down	Down	Down	Down	Down	NA	Down	NA	NA	NA	NA	NA	NA	Up	NA
TraesCS1A02G223600	C1	NA	Down	Down	Down	Down	Down	Down	Down	Down	Down	Down	Down	Down	Down	Down	Down	Down	Up	NA	NA	NA	Up	NA	NA	Up	NA	Up	Up
TraesCS1A02G223700	C6	NA	Up	Up	Up	Up	NA	NA	NA	Up	Up	Up	NA	Down	NA	NA	Up	NA	Down	NA	NA	Down	Down	NA	Down	Down	Down	Down	Down
TraesCS1A02G223800	C4	NA	Down	NA	NA	NA	NA	NA	NA	NA	NA	NA	NA	NA	Up	Up	Up	NA	NA	NA	NA	NA	NA	NA	NA	NA	NA	NA	NA
TraesCS1A02G223900	C3	NA	Down	NA	NA	Down	Down	NA	NA	NA	NA	NA	NA	NA	NA	NA	NA	NA	NA	NA	NA	NA	NA	NA	NA	NA	NA	NA	NA
TraesCS1A02G224000	C3	NA	Down	Down	NA	NA	NA	NA	NA	NA	NA	Up	NA	NA	NA	Up	Up	Up	Up	NA	Up	Up	Up	NA	NA	NA	NA	NA	NA
TraesCS1A02G224200	C5	NA	NA	NA	NA	NA	NA	Down	NA	NA	NA	NA	NA	Down	NA	NA	NA	NA	Down	NA	NA	NA	Down	NA	NA	Down	NA	Down	Down
TraesCS1A02G224500	C5	NA	NA	NA	NA	NA	NA	Down	NA	NA	NA	NA	NA	Down	NA	NA	NA	NA	Down	NA	NA	NA	Down	NA	NA	Down	NA	Down	Down
TraesCS1A02G224600	C5	NA	NA	NA	NA	NA	Down	Down	NA	NA	NA	NA	NA	Down	NA	NA	NA	NA	Down	NA	NA	NA	Down	NA	NA	Down	NA	Down	Down
TraesCS1A02G224700	C6	NA	Up	Up	Up	Up	Up	Up	Up	Up	Up	Up	Up	Up	NA	NA	NA	Up	NA	NA	NA	NA	Down	NA	NA	Down	NA	Down	Down
TraesCS1A02G224800	C4	NA	NA	NA	NA	NA	Down	NA	NA	NA	NA	NA	NA	NA	NA	NA	NA	NA	NA	NA	NA	NA	NA	NA	NA	NA	NA	NA	NA
TraesCS1A02G225000	C6	NA	NA	NA	Down	Down	Down	NA	NA	NA	Down	Down	Down	NA	NA	Down	Down	Down	NA	Down	Down	Down	NA	Down	NA	NA	NA	Up	Up
TraesCS1A02G225100	C4	NA	NA	Up	Up	Up	Up	Up	NA	Up	Up	Up	Up	Up	Up	Up	Up	Up	Up	NA	Up	Up	Up	Up	NA	NA	NA	NA	NA
TraesCS1A02G225200	C6	NA	Up	Up	Up	Up	NA	NA	NA	Up	Up	Up	NA	NA	Up	Up	NA	NA	Down	NA	Down	Down	Down	Down	Down	Down	Down	Down	NA
TraesCS1A02G225600	C4	NA	NA	NA	NA	NA	NA	NA	NA	NA	NA	NA	NA	NA	NA	NA	NA	NA	NA	NA	NA	NA	NA	NA	NA	NA	NA	NA	NA
TraesCS1A02G225700	C5	Down	NA	NA	NA	Down	Down	Down	NA	Up	NA	Down	Down	Down	NA	NA	Down	Down	Down	NA	Down	Down	Down	Down	Down	Down	NA	Up	Up
TraesCS1A02G226000	C5	NA	NA	NA	NA	NA	NA	NA	NA	NA	NA	NA	NA	NA	NA	NA	NA	NA	NA	NA	NA	NA	NA	NA	NA	NA	NA	NA	NA
TraesCS1A02G226100	C4	NA	NA	NA	NA	Up	NA	NA	NA	NA	NA	Up	NA	NA	NA	NA	Up	NA	NA	NA	Up	NA	NA	Up	NA	NA	NA	NA	NA
TraesCS1A02G226300	C6	NA	NA	NA	NA	NA	NA	Down	NA	NA	NA	NA	NA	Down	NA	NA	NA	NA	Down	NA	NA	NA	Down	NA	NA	Down	NA	Down	NA
TraesCS1A02G226500	C4	NA	NA	NA	NA	NA	NA	NA	NA	NA	NA	Up	NA	NA	NA	NA	Up	NA	NA	NA	NA	NA	NA	NA	NA	NA	NA	NA	NA
TraesCS1A02G226600	C2	NA	NA	Up	Up	NA	NA	Up	NA	Up	Up	NA	NA	Up	Up	Up	NA	NA	Up	NA	NA	NA	NA	NA	NA	NA	NA	NA	NA
TraesCS1A02G226900	C4	NA	NA	NA	NA	NA	NA	Up	NA	NA	NA	NA	NA	Up	NA	NA	NA	Up	Up	NA	NA	NA	Up	NA	NA	NA	NA	NA	NA
TraesCS1A02G227000	C5	NA	NA	NA	NA	NA	NA	Down	NA	NA	NA	NA	Down	Down	NA	NA	NA	Down	Down	NA	Down	Down	Down	Down	Down	Down	NA	Down	Down
TraesCS1A02G227200	C6	NA	NA	NA	NA	Down	Down	NA	NA	NA	NA	Down	Down	Down	NA	NA	Down	Down	Down	NA	Down	Down	NA	Down	NA	NA	NA	NA	NA
TraesCS1A02G227300	C6	NA	Up	Up	Up	Up	Up	Up	Up	Up	Up	Up	Up	Up	NA	NA	NA	Up	NA	NA	NA	Up	NA	NA	Up	NA	NA	NA	NA
TraesCS1A02G227400	C4	NA	NA	Up	Up	Up	Up	Up	NA	Up	Up	Up	Up	Up	Up	Up	Up	Up	Up	NA	NA	NA	NA	NA	NA	NA	NA	NA	NA
TraesCS1A02G227500	C2	Down	NA	NA	NA	NA	NA	NA	Up	Up	Up	Up	Up	Up	NA	NA	NA	NA	NA	NA	NA	NA	NA	NA	NA	NA	NA	NA	NA
TraesCS1A02G227600	C6	NA	NA	NA	Down	NA	NA	NA	NA	Down	Down	NA	Down	NA	Down	Down	NA	Down	NA	NA	NA	NA	NA	Up	NA	Up	NA	NA	NA
TraesCS1A02G227700	C4	NA	NA	NA	NA	Up	Up	Up	NA	NA	NA	Up	Up	Up	NA	NA	Up	Up	Up	NA	Up	Up	Up	Up	Up	Up	NA	NA	NA
TraesCS1A02G228000	C4	NA	NA	NA	NA	NA	NA	NA	NA	NA	NA	NA	NA	NA	NA	NA	NA	NA	NA	NA	NA	NA	NA	NA	NA	NA	NA	NA	NA
TraesCS1A02G228100	C5	Up	Up	Up	Up	Up	Up	Down	NA	NA	NA	NA	NA	Down	NA	NA	NA	NA	Down	NA	NA	NA	Down	NA	NA	Down	NA	Down	Down
TraesCS1A02G228200	C5	NA	NA	NA	Up	Down	Down	Down	NA	Up	Up	NA	Down	Down	NA	NA	NA	Down	Down	NA	Down	Down	Down	Down	Down	Down	NA	Down	Down
TraesCS1A02G228300	C6	NA	NA	Up	NA	Up	NA	NA	NA	NA	NA	Up	NA	NA	NA	NA	NA	NA	Down	NA	NA	NA	Down	NA	NA	Down	NA	Down	Down
TraesCS1A02G228500	C5	NA	NA	NA	NA	NA	NA	Down	NA	NA	NA	NA	NA	Down	NA	NA	NA	NA	Down	NA	NA	NA	Down	NA	NA	Down	NA	Down	Down
TraesCS1A02G228600	C6	NA	Up	Up	NA	Up	NA	Up	Up	Up	NA	NA	NA	NA	NA	NA	NA	NA	NA	NA	NA	NA	NA	NA	NA	NA	NA	NA	NA
TraesCS1A02G228700	C3	Down	Down	Down	NA	NA	NA	Up	NA	Up	Up	Up	Up	Up	Up	Up	Up	Up	Up	NA	Up	Up	Up	NA	Up	Up	Up	Up	Up
TraesCS1A02G228800	C3	Down	Down	Down	NA	Up	Up	Up	NA	Up	Up	Up	Up	Up	Up	NA	Up	Up	Up	NA	Up	Up	Up	Up	Up	Up	NA	NA	NA
TraesCS1A02G228900	C3	Down	Down	Down	Down	NA	NA	Down	NA	NA	NA	NA	NA	NA	NA	Up	Up	Up	Up	NA	NA	NA	NA	NA	NA	NA	NA	NA	NA
TraesCS1A02G229000	C2	Down	Down	NA	NA	Up	Up	Up	NA	Up	Up	Up	Up	Up	Up	Up	Up	Up	Up	NA	Up	Up	Up	Up	Up	Up	NA	NA	NA
TraesCS1A02G229100	C2	Down	Down	Down	NA	Up	Up	Up	NA	Up	Up	Up	Up	Up	Up	Up	Up	Up	Up	NA	Up	Up	Up	Up	Up	Up	NA	NA	NA
TraesCS1A02G229300	C5	NA	NA	NA	NA	NA	Down	Down	NA	NA	NA	NA	Down	Down	NA	NA	NA	Down	Down	NA	NA	Down	Down	NA	Down	Down	Down	Down	Down
TraesCS1A02G229400	C3	NA	Down	NA	NA	Up	Up	NA	NA	NA	NA	Up	Up	NA	NA	Up	Up	Up	Up	NA	Up	Up	NA	Up	Up	NA	NA	Down	Down
TraesCS1A02G229600	C4	NA	NA	Up	Up	Up	Up	Down	NA	Up	Up	Up	Up	NA	Up	Up	Up	Up	NA	NA	NA	NA	Down	NA	NA	Down	NA	Down	Down
TraesCS1A02G229700	C4	NA	NA	NA	NA	NA	NA	NA	NA	NA	NA	NA	NA	NA	NA	NA	NA	NA	NA	NA	NA	NA	NA	NA	NA	NA	NA	NA	NA
TraesCS1A02G229800	C6	Up	Up	Up	Up	Up	Up	Up	Up	Up	Up	Up	Up	Up	NA	NA	NA	NA	NA	NA	NA	NA	NA	NA	NA	NA	NA	NA	NA
TraesCS1A02G229900	C5	NA	NA	Down	Down	Down	Down	Down	NA	Down	Down	Down	Down	Down	NA	NA	NA	NA	Down	NA	NA	NA	NA	NA	NA	NA	NA	NA	NA
TraesCS1A02G230000	C5	NA	NA	NA	Down	NA	Down	Down	NA	NA	Down	Down	Down	Down	NA	NA	NA	Down	Down	NA	NA	NA	Down	NA	NA	NA	NA	NA	NA
TraesCS1A02G230100	C4	NA	NA	NA	NA	NA	NA	NA	NA	NA	Up	NA	NA	NA	NA	Up	NA	NA	NA	NA	NA	NA	NA	NA	NA	Down	NA	NA	NA
TraesCS1A02G230400	C6	Up	NA	NA	NA	NA	Down	Down	Down	NA	NA	Down	Down	Down	Up	NA	NA	NA	NA	NA	Down	Down	Down	NA	Down	Down	NA	NA	NA
TraesCS1A02G230500	C5	NA	NA	NA	NA	NA	NA	Down	NA	NA	Down	NA	Down	Down	NA	Down	Down	Down	Down	Down	Down	Down	Down	NA	NA	Down	NA	Down	Down
TraesCS1A02G230600	C4	NA	NA	Up	Up	Up	Up	Up	NA	Up	Up	Up	Up	Up	Up	Up	Up	Up	Up	NA	Up	Up	NA	Up	NA	NA	NA	Down	Down
TraesCS1A02G231000	C3	NA	Down	Down	NA	NA	NA	Down	NA	Down	NA	NA	NA	Down	NA	NA	Up	Up	NA	Up	Up	Up	NA	NA	NA	Down	NA	Down	Down
TraesCS1A02G231100	C2	Down	NA	NA	NA	Up	NA	NA	Up	Up	Up	Up	Up	NA	NA	NA	NA	NA	Down	NA	NA	NA	Down	NA	NA	Down	NA	Down	Down
TraesCS1A02G231200	C2	Down	NA	NA	NA	Down	NA	Up	Up	NA	NA	NA	NA	Up	NA	NA	Down	Down	Up	NA	Down	NA	Up	Down	NA	Up	NA	Up	Up
TraesCS1A02G231700	C5	NA	NA	NA	NA	NA	NA	NA	NA	NA	NA	NA	NA	NA	NA	NA	NA	NA	NA	NA	NA	NA	NA	NA	NA	NA	NA	NA	NA
TraesCS1A02G231800	C3	NA	NA	NA	NA	NA	NA	NA	NA	NA	NA	NA	NA	NA	NA	NA	NA	NA	NA	NA	NA	NA	NA	NA	NA	NA	NA	NA	NA
TraesCS1A02G231900	C4	NA	NA	NA	NA	NA	NA	NA	NA	NA	NA	NA	NA	NA	NA	NA	NA	NA	NA	NA	NA	NA	NA	NA	NA	NA	NA	NA	NA
TraesCS1A02G232000	C6	NA	Up	Up	Up	Up	Up	Up	Up	Up	Up	Up	Up	Up	NA	NA	NA	NA	NA	NA	NA	NA	NA	NA	NA	NA	NA	NA	NA
TraesCS1A02G232200	C1	Down	Down	Down	Down	Down	Down	Down	Down	Down	Down	Down	Down	Down	Down	Down	Down	Down	Down	NA	Down	Down	NA	Down	Down	Up	NA	Up	Up
TraesCS1A02G232900	C6	NA	NA	NA	NA	Down	NA	NA	NA	NA	NA	Down	Down	NA	NA	Down	Down	Down	NA	NA	Down	NA	NA	Down	NA	NA	NA	Up	NA
TraesCS1A02G233100	C6	NA	Up	Up	Up	Up	Up	Up	NA	Up	Up	Up	Up	NA	NA	NA	NA	NA	NA	NA	NA	NA	NA	NA	NA	NA	NA	NA	NA
TraesCS1A02G233200	C3	Down	Down	Down	Down	Down	Down	NA	Down	Down	Down	NA	NA	NA	NA	NA	Up	Up	Up	NA	Up	Up	Up	NA	Up	Up	NA	Up	NA
TraesCS1A02G233400	C3	NA	Down	NA	NA	Up	NA	NA	NA	NA	NA	Up	Up	NA	NA	Up	Up	Up	NA	NA	Up	Up	NA	Up	NA	NA	NA	Down	Down
TraesCS1A02G233500	C4	NA	NA	NA	NA	Up	Up	Up	NA	NA	NA	Up	Up	Up	NA	NA	Up	Up	Up	NA	Up	Up	Up	Up	Up	Up	NA	Up	Up
TraesCS1A02G233600	C3	NA	NA	Down	Down	Down	NA	NA	NA	Down	Down	NA	NA	NA	NA	NA	NA	NA	NA	NA	NA	NA	Up	NA	NA	Up	NA	Up	NA
TraesCS1A02G233700	C3	NA	Down	NA	NA	NA	NA	NA	NA	NA	NA	NA	NA	Up	NA	Up	Up	Up	Up	NA	NA	NA	Up	NA	NA	NA	NA	NA	NA
TraesCS1A02G233800	C1	Down	Down	Down	Down	Down	Down	NA	NA	Down	NA	NA	Up	Up	Down	Down	NA	NA	Up	NA	Up	Up	Up	Up	Up	Up	Up	Up	NA
TraesCS1A02G234100	C3	Down	Down	NA	NA	Up	Up	Up	NA	Up	Up	Up	Up	Up	Up	Up	Up	Up	Up	NA	Up	Up	Up	Up	Up	Up	NA	NA	NA
TraesCS1A02G234200	C4	NA	NA	NA	Down	Down	NA	NA	NA	NA	NA	NA	NA	NA	NA	NA	NA	NA	NA	NA	NA	NA	NA	NA	NA	NA	NA	NA	NA
TraesCS1A02G234400	C6	NA	NA	NA	NA	NA	NA	NA	NA	NA	NA	NA	NA	NA	NA	NA	NA	NA	NA	NA	NA	NA	NA	NA	NA	NA	NA	NA	NA
TraesCS1A02G234500	C6	Up	NA	NA	NA	NA	NA	NA	NA	NA	Down	Down	Down	Down	NA	Down	Down	Down	Down	NA	NA	Down	NA	NA	NA	NA	NA	NA	NA
TraesCS1A02G234600	C5	NA	NA	NA	NA	Down	Down	Down	NA	NA	NA	Down	Down	Down	NA	NA	Down	Down	Down	NA	Down	Down	Down	Down	Down	Down	Up	Down	Down
TraesCS1A02G234700	C3	Down	Down	NA	NA	NA	NA	NA	Down	NA	Up	Up	Up	Up	Up	Up	Up	Up	Up	NA	NA	NA	NA	NA	NA	NA	NA	NA	NA
TraesCS1A02G234900	C4	NA	NA	NA	NA	NA	NA	NA	NA	NA	NA	NA	NA	NA	NA	NA	NA	NA	NA	NA	NA	NA	NA	NA	NA	NA	NA	NA	NA
TraesCS1A02G235000	C5	Up	NA	Up	Up	NA	Down	Down	NA	NA	NA	NA	Down	Down	NA	NA	Down	Down	Down	NA	NA	Down	Down	NA	Down	Down	Down	Down	Down
TraesCS1A02G235100	C5	Up	Up	NA	NA	NA	Down	Down	NA	NA	NA	Down	Down	Down	NA	NA	Down	Down	Down	NA	Down	Down	Down	Down	Down	Down	Down	Down	Down
TraesCS1A02G235200	C5	NA	Down	NA	NA	NA	NA	Down	Down	NA	NA	NA	NA	Down	Up	Up	Up	NA	Down	NA	NA	NA	Down	NA	NA	Down	NA	Down	Down
TraesCS1A02G235300	C6	NA	NA	NA	NA	NA	NA	NA	NA	NA	NA	NA	NA	NA	NA	NA	NA	NA	NA	NA	NA	NA	NA	NA	NA	NA	NA	NA	NA
TraesCS1A02G235500	C6	NA	Up	NA	NA	NA	NA	NA	NA	NA	NA	NA	NA	NA	Down	Down	Down	Down	NA	NA	NA	NA	NA	NA	NA	NA	NA	NA	NA
TraesCS1A02G235600	C4	NA	NA	NA	NA	NA	NA	NA	NA	NA	NA	NA	NA	NA	NA	NA	NA	NA	NA	NA	NA	NA	NA	NA	NA	NA	NA	NA	NA
TraesCS1A02G235700	C6	Up	Up	NA	NA	NA	NA	NA	NA	NA	NA	NA	NA	NA	NA	NA	NA	NA	NA	NA	NA	NA	NA	NA	NA	NA	NA	NA	NA
TraesCS1A02G235900	C1	NA	Down	Down	Down	Down	Down	Down	Down	Down	Down	Down	Down	Down	Down	Down	Down	Down	NA	NA	Down	Down	Up	NA	NA	Up	NA	Up	Up
TraesCS1A02G236000	C2	Down	NA	NA	NA	NA	Up	Up	NA	Up	Up	Up	Up	Up	NA	Up	Up	Up	Up	NA	NA	Up	Up	NA	NA	Up	NA	NA	NA
TraesCS1A02G236100	C6	NA	Up	Up	Up	Up	Up	Up	Up	Up	Up	Up	Up	Up	Up	NA	Up	Up	Up	NA	NA	NA	NA	NA	NA	NA	NA	Down	Down
TraesCS1A02G236300	C6	NA	Up	Up	Up	Up	Up	NA	Up	Up	Up	Up	Up	NA	NA	NA	NA	NA	NA	NA	NA	Down	Down	NA	NA	Down	NA	Down	Down
TraesCS1A02G236400	C5	NA	NA	NA	NA	Down	Down	Down	NA	NA	NA	Down	Down	Down	NA	NA	Down	Down	Down	NA	Down	Down	Down	Down	Down	Down	NA	Down	Down
TraesCS1A02G236500	C6	NA	NA	Up	Up	NA	NA	Down	NA	Up	Up	NA	NA	Down	Up	Up	NA	NA	Down	NA	NA	Down	Down	NA	Down	Down	NA	Down	Down
TraesCS1A02G236600	C6	NA	Up	Up	NA	NA	NA	NA	Up	NA	NA	NA	NA	NA	NA	NA	Down	Down	Down	NA	Down	Down	Down	NA	Down	Down	NA	NA	NA
TraesCS1A02G236700	C3	NA	Down	Down	Down	NA	NA	NA	NA	NA	NA	NA	NA	NA	NA	NA	Up	NA	NA	NA	Up	NA	NA	Up	NA	NA	NA	NA	NA
TraesCS1A02G236900	C1	Down	Down	Down	Down	Down	NA	NA	NA	Down	Down	Down	NA	Up	Down	Down	Down	NA	Up	NA	NA	Up	Up	NA	Up	Up	Up	Up	NA
TraesCS1A02G237000	C4	NA	NA	Down	NA	Down	Down	Down	NA	Down	Down	Down	Down	Down	NA	NA	Down	Down	NA	NA	Down	NA	NA	Down	Down	NA	NA	NA	NA
TraesCS1A02G237100	C3	NA	Down	Up	Up	Up	NA	Down	NA	Up	Up	Up	NA	NA	Up	Up	Up	Up	NA	NA	NA	Down	Down	NA	NA	Down	NA	Down	Down
TraesCS1A02G237200	C4	NA	NA	NA	NA	Up	NA	NA	NA	NA	NA	Up	NA	NA	NA	NA	Up	Up	NA	NA	Up	NA	NA	Up	NA	NA	Down	Down	NA
TraesCS1A02G237400	C3	Down	Down	Up	Up	Up	Up	Up	NA	Up	Up	Up	Up	Up	Up	Up	Up	Up	Up	NA	NA	NA	NA	NA	NA	NA	NA	NA	NA
TraesCS1A02G237500	C3	NA	Down	Up	Up	Up	Up	Up	Down	Up	Up	Up	Up	Up	Up	Up	Up	Up	Up	NA	NA	NA	NA	NA	NA	NA	NA	NA	NA
TraesCS1A02G237600	C3	Down	Down	NA	NA	NA	NA	NA	Down	Up	Up	Up	Up	Up	Up	Up	Up	Up	Up	NA	NA	NA	NA	NA	NA	NA	NA	NA	NA
TraesCS1A02G237700	C4	NA	Down	Up	Up	Up	Up	Up	NA	Up	Up	Up	Up	Up	Up	Up	Up	Up	Up	NA	NA	NA	NA	NA	NA	NA	NA	NA	NA
TraesCS1A02G237800	C2	NA	NA	Up	Up	Up	Up	NA	Up	Up	Up	Up	Up	NA	NA	NA	NA	NA	NA	NA	NA	NA	NA	NA	NA	NA	NA	NA	NA
TraesCS1A02G238200	C3	Down	Down	NA	Up	Up	Up	Up	Down	Up	Up	Up	Up	Up	Up	Up	Up	Up	Up	Up	Up	Up	Up	NA	NA	NA	NA	NA	NA
TraesCS1A02G238300	C4	NA	Down	Up	Up	Up	Up	Up	NA	Up	Up	Up	Up	Up	Up	Up	Up	Up	Up	NA	NA	NA	NA	NA	NA	NA	NA	NA	NA
TraesCS1A02G238400	C6	NA	NA	NA	NA	NA	NA	NA	NA	NA	NA	NA	NA	NA	NA	NA	NA	NA	NA	NA	NA	NA	NA	NA	NA	NA	NA	NA	NA
TraesCS1A02G238600	C6	Up	Up	Up	Up	Up	Up	NA	NA	Up	NA	Up	Up	Down	NA	NA	NA	NA	Down	NA	NA	NA	Down	NA	NA	Down	NA	Down	Down
TraesCS1A02G238700	C5	Up	Up	NA	NA	Up	NA	Down	NA	Down	Down	NA	Down	Down	NA	NA	NA	Down	Down	NA	NA	NA	Down	NA	NA	Down	Down	Down	Down
TraesCS1A02G238800	C6	Up	Up	Up	Up	NA	Up	NA	NA	Up	NA	Down	NA	Down	NA	NA	Down	Down	Down	NA	Down	Down	Down	Down	NA	Down	NA	NA	Down
TraesCS1A02G238900	C4	NA	NA	NA	NA	NA	NA	NA	NA	NA	NA	NA	NA	NA	NA	NA	Up	Up	NA	NA	Up	Up	Up	Up	Up	Up	NA	NA	NA
TraesCS1A02G239000	C6	Up	Up	Up	Up	Up	Up	NA	Up	Up	Up	Up	NA	Down	NA	NA	Up	NA	Down	NA	NA	NA	Down	NA	NA	Down	NA	Down	Down
TraesCS1A02G239100	C6	Up	Up	Up	NA	NA	NA	NA	NA	NA	NA	Down	Down	Down	NA	Down	Down	Down	Down	NA	Down	Down	Down	NA	Down	NA	NA	NA	Up
TraesCS1A02G239400	C5	NA	NA	NA	NA	NA	NA	Down	NA	NA	NA	NA	NA	Down	NA	NA	NA	NA	Down	NA	NA	NA	Down	NA	NA	Down	NA	Down	Down
TraesCS1A02G239700	C2	Down	NA	Up	NA	Up	Up	NA	Up	Up	Up	Up	Up	Up	Up	NA	Up	Up	NA	NA	NA	NA	NA	NA	NA	NA	NA	NA	NA
TraesCS1A02G239800	C3	NA	Down	Down	Down	Down	Down	Down	Down	Down	Down	Down	Down	Down	NA	NA	Down	NA	NA	NA	Down	NA	NA	NA	NA	NA	NA	Up	Up
TraesCS1A02G240000	C4	NA	NA	Down	Down	Down	NA	NA	NA	NA	NA	NA	NA	NA	NA	NA	NA	NA	Up	NA	NA	NA	Up	NA	NA	Up	NA	Up	Up
TraesCS1A02G240100	C4	NA	NA	NA	Up	Up	Up	NA	Down	NA	Up	Up	Up	NA	Up	Up	Up	Up	Up	NA	Up	Up	NA	NA	NA	NA	NA	NA	NA
TraesCS1A02G240200	C1	NA	Down	Down	Down	Down	Down	Down	Down	Down	Down	Down	Down	Down	Down	Down	Down	Down	NA	NA	Down	Down	NA	Down	NA	Up	Up	Up	Up
TraesCS1A02G240300	C6	NA	Up	Up	Up	Up	Up	Up	Up	Up	Up	Up	Up	Up	NA	NA	NA	NA	Up	NA	NA	NA	Up	NA	NA	NA	NA	NA	NA
TraesCS1A02G240400	C1	NA	Down	Down	Down	Down	Down	Down	Down	Down	Down	Down	Down	Down	Down	Down	Down	Down	NA	NA	NA	NA	Up	NA	NA	Up	NA	Up	Up
TraesCS1A02G240600	C4	NA	NA	NA	NA	NA	NA	NA	NA	NA	NA	NA	NA	NA	NA	NA	NA	NA	NA	NA	NA	NA	NA	NA	NA	NA	NA	NA	NA
TraesCS1A02G241000	C6	NA	Up	Up	Up	Up	Up	Up	Up	Up	Up	Up	Up	Up	NA	NA	NA	NA	NA	NA	NA	NA	NA	NA	NA	NA	NA	NA	NA
TraesCS1A02G241100	C3	NA	Down	NA	NA	Down	NA	NA	Down	NA	NA	Down	NA	NA	Up	Up	NA	NA	NA	NA	Down	NA	NA	Down	NA	NA	NA	Up	NA
TraesCS1A02G241300	C4	NA	NA	NA	NA	NA	NA	NA	NA	NA	NA	NA	NA	NA	NA	NA	NA	NA	NA	NA	NA	NA	NA	NA	NA	NA	NA	NA	NA
TraesCS1A02G241400	C6	NA	NA	Up	Up	Up	Up	NA	NA	NA	NA	NA	NA	NA	NA	NA	NA	NA	NA	NA	NA	NA	NA	NA	NA	NA	NA	NA	NA
TraesCS1A02G241500	C4	NA	NA	Up	Up	NA	NA	Up	NA	Up	Up	NA	Up	Up	NA	NA	NA	NA	Up	NA	NA	NA	NA	NA	NA	NA	NA	NA	NA
TraesCS1A02G241600	C1	NA	Down	Down	Down	Down	Down	Down	Down	Down	Down	Down	Down	Down	NA	NA	NA	Down	NA	NA	NA	NA	NA	NA	NA	NA	NA	NA	Up
TraesCS1A02G241700	C4	NA	NA	NA	NA	NA	NA	NA	NA	Down	NA	NA	NA	NA	NA	NA	NA	NA	NA	NA	Up	NA	Up	NA	NA	NA	NA	NA	NA
TraesCS1A02G241800	C6	NA	NA	NA	NA	NA	NA	NA	NA	NA	NA	NA	NA	NA	NA	NA	NA	NA	NA	NA	NA	NA	NA	NA	NA	NA	NA	NA	NA
TraesCS1A02G241900	C2	NA	NA	Up	Up	NA	NA	NA	Up	Up	Up	Up	Up	Up	NA	NA	NA	NA	NA	NA	NA	NA	NA	NA	NA	NA	NA	NA	NA
TraesCS1A02G242100	C4	NA	NA	NA	NA	Up	Up	Up	NA	NA	NA	Up	Up	Up	NA	NA	NA	NA	Up	NA	NA	NA	NA	NA	NA	NA	NA	NA	NA
TraesCS1A02G242200	C3	NA	Down	NA	NA	NA	NA	NA	Down	NA	NA	NA	NA	NA	Up	Up	Up	Up	Up	NA	NA	NA	NA	NA	NA	NA	NA	NA	NA
TraesCS1A02G242300	C6	NA	Up	NA	NA	NA	NA	NA	NA	NA	NA	NA	NA	NA	Down	Down	NA	Down	NA	NA	NA	NA	NA	NA	NA	NA	NA	NA	NA
TraesCS1A02G242400	C5	Up	Up	Up	Up	Up	NA	Down	Down	NA	NA	NA	Down	Down	NA	NA	NA	Down	Down	NA	NA	Down	Down	NA	Down	Down	Down	Down	Down
TraesCS1A02G242500	C6	Up	Up	Up	NA	Up	Up	Up	NA	NA	NA	NA	NA	NA	NA	NA	NA	NA	NA	NA	NA	Up	NA	NA	Up	NA	NA	NA	NA
TraesCS1A02G242600	C4	NA	Up	Up	Up	Up	Up	Up	Up	Up	Up	Up	Up	Up	Up	Up	Up	Up	NA	NA	NA	NA	Down	NA	NA	Down	NA	Down	Down
TraesCS1A02G242800	C3	Down	Down	NA	Up	Up	Up	NA	NA	Up	Up	Up	Up	Up	Up	Up	Up	Up	Up	NA	NA	NA	NA	NA	NA	NA	NA	NA	NA
TraesCS1A02G242900	C4	NA	NA	NA	NA	NA	NA	NA	NA	NA	NA	NA	Up	NA	NA	NA	Up	Up	NA	NA	NA	NA	NA	NA	NA	NA	NA	NA	Down
TraesCS1A02G243000	C2	Down	NA	NA	NA	NA	NA	NA	Up	Up	NA	NA	NA	NA	NA	Down	Down	Down	Down	NA	NA	NA	Down	NA	NA	NA	NA	NA	NA
TraesCS1A02G243100	C3	NA	Down	Down	Down	Down	Down	Down	NA	Down	Down	Down	NA	Down	NA	NA	NA	NA	NA	NA	NA	NA	NA	NA	NA	NA	NA	NA	NA
TraesCS1A02G243200	C6	NA	Up	Up	Up	Up	Up	Up	NA	Up	Up	Up	Up	Up	Up	Up	Up	Up	Up	NA	NA	NA	NA	NA	NA	NA	NA	NA	NA
TraesCS1A02G243300	C6	NA	NA	NA	NA	Down	NA	NA	NA	Down	Down	Down	Down	NA	NA	NA	Down	NA	NA	NA	NA	NA	NA	NA	NA	Up	NA	Up	Up
TraesCS1A02G243700	C6	NA	Up	Up	Up	Up	Up	NA	Up	Up	Up	Up	Up	NA	Up	Up	NA	NA	NA	NA	NA	NA	Down	NA	NA	Down	NA	Down	NA
TraesCS1A02G244100	C2	NA	NA	NA	NA	NA	NA	NA	NA	NA	Up	NA	Up	NA	NA	NA	NA	NA	NA	NA	NA	NA	NA	NA	NA	NA	NA	NA	NA
TraesCS1A02G244200	C4	NA	NA	Up	Up	Up	Up	NA	Up	Up	Up	Up	Up	NA	Up	Up	Up	NA	NA	NA	NA	NA	Down	NA	NA	Down	NA	Down	Down
TraesCS1A02G244300	C6	NA	Up	Up	Up	NA	NA	NA	Up	NA	NA	NA	NA	NA	NA	NA	NA	Down	Down	NA	NA	Down	Down	NA	Down	Down	NA	NA	NA
TraesCS1A02G244400	C6	NA	NA	NA	NA	NA	NA	NA	NA	NA	NA	NA	Down	NA	Down	Down	Down	Down	NA	NA	NA	NA	NA	NA	NA	NA	NA	NA	Up
TraesCS1A02G244700	C4	NA	NA	NA	NA	NA	NA	NA	NA	NA	NA	NA	NA	NA	NA	NA	NA	NA	NA	NA	NA	NA	NA	NA	NA	NA	NA	NA	NA
TraesCS1A02G244800	C5	NA	NA	Down	Down	Down	Down	Down	NA	Down	Down	Down	Down	Down	Down	Down	Down	Down	Down	NA	Down	Down	Down	Down	Down	Down	Down	Down	NA
TraesCS1A02G244900	C2	Down	NA	NA	NA	Down	Down	Down	NA	NA	NA	NA	Down	NA	NA	NA	Down	Down	Down	NA	Down	Down	Down	Down	Down	Down	NA	NA	NA
TraesCS1A02G245000	C6	NA	Up	NA	NA	NA	NA	NA	NA	NA	NA	NA	NA	Down	Down	Down	NA	Down	Down	NA	NA	NA	NA	NA	NA	NA	NA	NA	NA
TraesCS1A02G245100	C6	NA	NA	NA	NA	NA	NA	NA	NA	NA	NA	NA	NA	NA	NA	NA	NA	NA	NA	NA	NA	NA	NA	NA	NA	NA	NA	NA	NA
TraesCS1A02G245300	C4	NA	NA	NA	NA	NA	NA	Down	NA	NA	NA	NA	NA	Down	NA	NA	NA	NA	Down	NA	NA	NA	Down	NA	NA	NA	NA	Down	Down
TraesCS1A02G245500	C4	NA	NA	NA	NA	NA	NA	NA	NA	NA	NA	NA	NA	NA	NA	NA	NA	NA	NA	NA	NA	Up	NA	NA	NA	NA	NA	NA	NA
TraesCS1A02G245600	C4	NA	NA	NA	NA	NA	NA	Down	NA	NA	NA	NA	NA	Down	NA	NA	Up	NA	NA	NA	NA	NA	Down	NA	NA	Down	NA	Down	Down
TraesCS1A02G245700	C4	NA	NA	NA	NA	Up	NA	Up	NA	NA	NA	Up	NA	Up	NA	NA	Up	NA	Up	NA	Up	NA	Up	Up	NA	Up	NA	NA	Up
TraesCS1A02G245800	C3	Down	Down	Down	Down	Down	Down	NA	NA	NA	NA	Down	Down	Up	NA	NA	NA	NA	Up	NA	NA	NA	Up	Down	Down	Up	NA	Up	Up
TraesCS1A02G246000	C4	NA	NA	NA	NA	NA	NA	NA	NA	NA	NA	NA	NA	NA	NA	NA	NA	NA	NA	NA	NA	NA	NA	NA	NA	NA	NA	NA	NA
TraesCS1A02G246100	C4	NA	NA	NA	NA	NA	NA	NA	NA	NA	NA	NA	NA	NA	NA	NA	NA	NA	NA	NA	NA	NA	NA	NA	NA	NA	NA	NA	NA
TraesCS1A02G246300	C6	NA	Up	Up	Up	Up	Up	NA	Up	Up	Up	Up	Up	NA	NA	NA	NA	NA	NA	NA	NA	NA	NA	NA	NA	NA	NA	NA	NA
TraesCS1A02G246400	C5	NA	NA	Up	Up	NA	NA	Down	Up	Up	Up	NA	NA	Down	NA	Up	NA	NA	Down	NA	Down	Down	Down	Down	Down	Down	NA	Down	Down
TraesCS1A02G246500	C6	NA	NA	NA	NA	NA	NA	Up	NA	NA	NA	NA	NA	NA	NA	NA	NA	NA	NA	NA	NA	NA	NA	NA	NA	NA	NA	NA	NA
TraesCS1A02G246600	C4	NA	NA	Down	Down	Down	NA	NA	NA	Down	Down	NA	NA	Up	NA	NA	NA	NA	Up	NA	NA	Up	Up	NA	Up	Up	NA	Up	Up
TraesCS1A02G246700	C1	NA	Down	Down	Down	Down	Down	Down	Down	Down	Down	Down	Down	Down	NA	NA	Down	Down	NA	NA	Down	Down	NA	Down	Down	NA	NA	Up	Up
TraesCS1A02G246800	C2	NA	NA	NA	Up	Up	Up	Up	NA	Up	Up	Up	Up	Up	Up	Up	Up	Up	Up	NA	NA	NA	NA	NA	NA	NA	NA	NA	NA
TraesCS1A02G246900	C4	NA	NA	NA	NA	NA	NA	NA	NA	NA	NA	NA	NA	NA	NA	NA	NA	NA	NA	NA	NA	NA	NA	NA	NA	NA	NA	NA	NA
TraesCS1A02G247100	C1	NA	Down	Down	Down	Down	Down	NA	Down	Down	Down	Down	Down	NA	Down	Down	Down	NA	Up	NA	NA	Up	Up	NA	Up	Up	Up	Up	Up
TraesCS1A02G247200	C4	NA	NA	NA	NA	Up	NA	NA	NA	Up	Up	Up	NA	NA	Up	Up	Up	NA	NA	NA	Up	NA	NA	NA	NA	Down	Down	Down	NA
TraesCS1A02G247500	C4	NA	NA	NA	NA	NA	NA	NA	NA	NA	NA	NA	NA	Up	NA	NA	NA	NA	Up	NA	NA	NA	Up	NA	NA	Up	NA	Up	Up
TraesCS1A02G247700	C6	NA	Up	Up	Up	NA	NA	NA	Up	Up	Up	Up	Up	NA	NA	NA	NA	NA	Down	NA	NA	NA	Down	NA	NA	Down	NA	Down	Down
TraesCS1A02G247800	C4	NA	Up	Up	Up	Up	Up	Up	Up	Up	Up	Up	Up	Up	Up	Up	Up	Up	NA	NA	NA	NA	NA	NA	NA	NA	NA	NA	NA
TraesCS1A02G247900	C5	NA	Up	Up	Up	Up	NA	Down	NA	Up	Up	Up	NA	Down	NA	NA	NA	Down	Down	NA	NA	Down	Down	NA	Down	Down	Down	Down	Down
TraesCS1A02G248000	C1	NA	Down	NA	NA	Down	Down	Down	Down	NA	NA	Down	Down	Down	NA	NA	Down	NA	NA	NA	Down	Down	Down	Down	NA	NA	Up	Up	Up
TraesCS1A02G248100	C6	NA	Up	Up	Up	NA	NA	Down	Up	Up	Up	NA	NA	Down	NA	NA	Down	Down	Down	NA	Down	Down	Down	Down	Down	Down	NA	Down	NA
TraesCS1A02G248200	C1	NA	NA	Down	Down	Down	Down	Down	NA	Down	Down	Down	Down	Down	Down	Down	Down	Down	Down	NA	Down	Down	NA	Down	NA	NA	NA	Up	Up
TraesCS1A02G248300	C6	NA	Up	Up	Up	Up	Up	Up	Up	Up	Up	Up	Up	Up	NA	NA	NA	NA	NA	NA	NA	NA	NA	NA	NA	NA	NA	NA	NA
TraesCS1A02G248400	C4	NA	NA	NA	NA	NA	NA	NA	NA	NA	NA	NA	NA	NA	NA	NA	NA	NA	NA	NA	NA	NA	Down	NA	Down	Down	NA	NA	NA
TraesCS1A02G248600	C4	NA	NA	Down	Down	NA	NA	NA	NA	NA	NA	NA	NA	NA	NA	NA	NA	NA	NA	NA	NA	NA	Up	NA	NA	Up	NA	Up	NA
TraesCS1A02G248700	C5	NA	NA	NA	NA	NA	NA	Down	NA	NA	NA	NA	NA	Down	NA	NA	NA	NA	Down	NA	NA	NA	Down	NA	NA	Down	NA	Down	Down
TraesCS1A02G248800	C6	NA	Up	Up	Up	Up	Up	NA	Up	Up	Up	Up	Up	NA	NA	NA	NA	NA	Down	NA	NA	NA	Down	NA	NA	Down	NA	Down	Down
TraesCS1A02G248900	C5	NA	NA	NA	NA	NA	NA	Down	NA	NA	NA	NA	NA	Down	NA	NA	NA	NA	Down	NA	NA	NA	Down	NA	NA	Down	NA	Down	Down
TraesCS1A02G249000	C6	Up	Up	Up	Up	Up	Up	Up	NA	NA	NA	NA	NA	NA	NA	NA	NA	NA	NA	NA	NA	NA	NA	NA	NA	NA	NA	NA	NA
TraesCS1A02G249100	C3	Down	Down	NA	NA	Up	Up	Up	NA	Up	Up	Up	Up	Up	Up	Up	Up	Up	Up	NA	Up	Up	Up	Up	Up	Up	NA	NA	NA
TraesCS1A02G249300	C4	NA	NA	NA	NA	NA	Up	Up	NA	Down	Down	NA	NA	Up	NA	NA	NA	NA	Up	NA	NA	Up	Up	NA	Up	Up	Up	Up	NA
TraesCS1A02G249400	C4	NA	NA	NA	NA	NA	NA	NA	NA	Down	NA	NA	NA	NA	NA	NA	NA	NA	NA	NA	NA	NA	NA	NA	NA	NA	NA	NA	NA
TraesCS1A02G249500	C1	Down	NA	Down	Down	Down	Down	NA	Up	NA	Down	Down	Down	Up	Down	Down	Down	Down	NA	NA	Down	Down	Up	NA	NA	Up	NA	Up	Up
TraesCS1A02G249600	C5	NA	Up	Up	Up	NA	NA	Down	Up	Up	Up	Up	NA	Down	Up	NA	NA	NA	Down	Down	Down	Down	Down	NA	Down	Down	NA	Down	Down
TraesCS1A02G249700	C5	Down	Down	Down	Down	Down	Down	Down	NA	NA	NA	NA	NA	Down	NA	NA	NA	NA	Down	NA	Up	NA	Down	Up	NA	Down	NA	Down	Down
TraesCS1A02G250100	C5	Down	NA	Down	Down	Down	Down	Down	Up	Down	Down	Down	Down	Down	Down	Down	Down	Down	Down	NA	NA	Down	Down	Down	Down	Down	NA	Down	NA
TraesCS1A02G250300	C3	Down	Down	NA	NA	NA	NA	NA	NA	NA	NA	NA	Up	NA	NA	NA	NA	Up	Up	NA	NA	NA	NA	NA	NA	NA	NA	NA	NA
TraesCS1A02G250400	C6	Up	Up	NA	NA	Down	NA	NA	NA	Down	Down	Down	Down	Down	Down	NA	Down	Down	Down	NA	Down	NA	NA	Down	NA	NA	NA	Up	NA
TraesCS1A02G250800	C4	NA	NA	Up	Up	Up	Up	Up	NA	Up	Up	Up	Up	Up	Up	NA	Up	NA	NA	NA	NA	NA	NA	NA	NA	NA	NA	NA	NA
TraesCS1A02G250900	C4	NA	NA	NA	NA	NA	NA	NA	NA	NA	NA	NA	NA	NA	NA	NA	NA	NA	NA	NA	NA	NA	NA	Down	NA	Down	NA	NA	NA
TraesCS1A02G251000	C4	NA	NA	NA	NA	NA	NA	NA	NA	NA	NA	NA	NA	NA	NA	NA	NA	NA	NA	NA	NA	NA	NA	NA	NA	NA	NA	NA	NA
TraesCS1A02G251100	C4	NA	NA	NA	NA	NA	NA	NA	NA	Up	NA	NA	Up	NA	NA	NA	NA	NA	NA	NA	Down	NA	NA	NA	NA	NA	Up	NA	NA
TraesCS1A02G251200	C2	Down	NA	NA	NA	NA	NA	NA	NA	Up	Up	Up	Up	Up	NA	NA	NA	NA	NA	NA	NA	NA	NA	NA	NA	NA	NA	NA	NA
TraesCS1A02G251300	C5	NA	NA	NA	NA	NA	NA	NA	NA	NA	NA	NA	NA	NA	NA	NA	NA	NA	NA	NA	NA	NA	NA	NA	NA	NA	NA	NA	NA
TraesCS1A02G251400	C5	NA	NA	NA	Up	NA	Up	Down	Down	NA	Up	Up	Up	Down	Up	Up	Up	Up	Down	Up	NA	Up	Down	NA	NA	Down	NA	Down	Down
TraesCS1A02G251500	C4	NA	NA	NA	NA	NA	NA	Down	NA	NA	NA	NA	NA	NA	NA	NA	NA	NA	NA	NA	NA	NA	NA	NA	NA	Down	NA	NA	Down
TraesCS1A02G251600	C4	NA	NA	NA	NA	Down	NA	NA	NA	NA	Down	Down	NA	NA	NA	NA	NA	NA	NA	NA	NA	NA	NA	NA	NA	NA	NA	NA	NA
TraesCS1A02G251700	C4	NA	NA	NA	NA	Up	NA	NA	NA	NA	NA	Up	Up	NA	NA	NA	Up	NA	NA	NA	Up	Up	NA	Up	Up	NA	NA	Down	NA
TraesCS1A02G251800	C4	NA	NA	NA	NA	NA	NA	Up	NA	NA	NA	NA	NA	Up	NA	NA	NA	NA	Up	NA	NA	NA	Up	NA	NA	Up	NA	NA	NA
TraesCS1A02G252000	C4	NA	NA	NA	NA	Down	Down	Down	NA	Down	NA	Down	Down	Down	NA	NA	NA	NA	NA	NA	NA	NA	NA	NA	NA	NA	NA	NA	NA
TraesCS1A02G252300	C4	NA	NA	NA	NA	NA	NA	Up	NA	NA	NA	NA	Up	Up	NA	NA	NA	NA	Up	NA	NA	Up	Up	NA	NA	NA	NA	NA	NA
TraesCS1A02G252400	C5	NA	Down	Down	Down	Down	Down	Down	NA	NA	Down	Down	NA	Down	NA	NA	Down	NA	Down	NA	NA	NA	Down	NA	NA	NA	NA	NA	NA
TraesCS1A02G252500	C2	NA	Down	NA	NA	NA	Down	Down	NA	NA	Up	NA	NA	NA	NA	Up	NA	NA	NA	NA	NA	NA	Down	NA	NA	Down	NA	NA	NA
TraesCS1A02G252700	C2	Down	NA	NA	NA	NA	NA	NA	Up	Up	Up	Up	Up	Up	NA	NA	NA	NA	NA	NA	NA	NA	NA	NA	NA	NA	NA	NA	NA
TraesCS1A02G253000	C6	NA	NA	Down	Down	Down	Down	NA	NA	Down	Down	Down	Down	NA	Down	Down	Down	Down	NA	NA	NA	NA	Up	NA	NA	Up	NA	Up	Up
TraesCS1A02G253100	C1	NA	Down	Down	Down	Down	Down	Down	Down	Down	Down	Down	Down	Down	Down	Down	Down	Down	NA	NA	NA	NA	Up	NA	NA	Up	NA	Up	Up
TraesCS1A02G253200	C1	Up	Down	Down	Down	Down	Down	Down	Down	Down	Down	Down	Down	Down	Down	Down	NA	Up	Up	NA	Up	Up	Up	Up	Up	Up	NA	Up	Up
TraesCS1A02G253400	C1	NA	Down	Down	Down	Down	Down	Down	Down	Down	Down	Down	Down	Down	Down	Down	Up	Up	NA	NA	Up	Up	Up	Up	Up	Up	NA	NA	NA
TraesCS1A02G253600	C3	NA	Down	NA	NA	NA	NA	NA	Down	NA	NA	NA	NA	NA	Up	Up	Up	Up	Up	NA	NA	NA	NA	NA	NA	NA	NA	NA	NA
TraesCS1A02G253900	C3	Down	Down	NA	NA	NA	NA	NA	Down	NA	NA	Up	Up	Up	Up	Up	Up	Up	Up	NA	NA	NA	NA	NA	NA	NA	NA	NA	NA
TraesCS1A02G254000	C3	NA	Down	Down	NA	NA	NA	NA	Down	Down	NA	NA	NA	NA	NA	Up	Up	Up	Up	NA	Up	Up	Up	NA	NA	NA	NA	NA	NA
TraesCS1A02G254100	C5	NA	Up	Up	Up	NA	NA	Down	Up	Up	Up	NA	NA	Down	NA	NA	NA	NA	Down	NA	NA	NA	Down	NA	NA	Down	NA	Down	Down
TraesCS1A02G254200	C6	Up	Up	Up	Up	NA	NA	NA	NA	NA	NA	Down	Down	Down	NA	Down	Down	Down	Down	NA	Down	Down	Down	Down	Down	Down	NA	NA	NA
TraesCS1A02G254400	C4	NA	NA	Down	Down	Down	NA	NA	NA	Down	Down	Down	NA	NA	Down	Down	Down	Down	NA	NA	NA	NA	Up	NA	NA	Up	NA	Up	NA
TraesCS1A02G254500	C2	Down	Down	NA	NA	NA	NA	NA	NA	Up	Up	Up	Up	Up	Up	Up	Up	Up	Up	NA	NA	NA	NA	NA	NA	NA	NA	NA	NA
TraesCS1A02G254800	C2	Down	NA	NA	NA	NA	NA	NA	NA	Up	Up	Up	Up	Up	NA	NA	NA	NA	NA	NA	NA	NA	NA	NA	NA	NA	NA	NA	NA
TraesCS1A02G255000	C5	Up	Up	Up	NA	NA	Down	Down	NA	Up	NA	NA	Down	Down	NA	NA	NA	Down	Down	NA	NA	Down	Down	NA	Down	Down	Down	Down	Down
TraesCS1A02G255100	C6	Up	Up	Up	Up	Up	Up	Up	Up	Up	Up	Up	Up	NA	NA	NA	NA	NA	Down	NA	NA	NA	Down	NA	NA	Down	NA	Down	Down
TraesCS1A02G255200	C4	NA	NA	NA	NA	Up	NA	NA	NA	NA	NA	Up	NA	NA	NA	NA	Up	NA	Up	NA	Up	NA	NA	Up	NA	NA	NA	NA	NA
TraesCS1A02G255300	C6	NA	NA	NA	NA	NA	NA	NA	NA	NA	NA	NA	NA	NA	NA	NA	NA	NA	NA	NA	NA	NA	Down	NA	NA	NA	NA	NA	NA
TraesCS1A02G255400	C6	Up	Up	Up	NA	NA	NA	NA	NA	NA	NA	Down	NA	NA	Down	Down	Down	Down	Down	NA	Down	NA	NA	NA	NA	NA	NA	Up	NA
TraesCS1A02G255600	C6	Up	Up	Up	Up	Up	Up	Up	NA	NA	NA	NA	NA	NA	NA	NA	NA	NA	NA	NA	NA	NA	NA	NA	NA	NA	NA	NA	NA
TraesCS1A02G255800	C2	Down	NA	NA	NA	NA	NA	NA	Up	Up	Up	Up	Up	Up	NA	NA	NA	NA	NA	NA	NA	NA	NA	NA	NA	NA	NA	NA	NA
TraesCS1A02G255900	C6	NA	NA	NA	NA	Down	NA	NA	NA	NA	NA	Down	Down	NA	NA	Down	Down	Down	NA	NA	NA	NA	NA	NA	NA	NA	NA	NA	NA
TraesCS1A02G256100	C4	NA	NA	NA	NA	NA	NA	NA	Up	NA	NA	NA	NA	NA	Down	Down	Down	Down	NA	NA	NA	NA	NA	NA	NA	NA	NA	NA	NA
TraesCS1A02G256200	C4	NA	NA	Up	Up	Up	Up	NA	NA	Up	Up	Up	Up	NA	Up	Up	Up	Up	NA	NA	NA	NA	Down	NA	NA	Down	NA	Down	Down
TraesCS1A02G256300	C4	NA	NA	Down	Down	Down	Down	Down	NA	Down	Down	Down	Down	Down	NA	Down	Down	Down	NA	NA	NA	NA	NA	NA	NA	NA	NA	Up	NA
TraesCS1A02G256400	C6	Up	Up	Up	Up	Up	Up	NA	NA	Up	Up	NA	NA	Down	NA	NA	Down	Down	Down	NA	Down	Down	Down	Down	Down	Down	NA	Down	Down
TraesCS1A02G256800	C2	Down	Down	Up	Up	Up	Up	Up	NA	Up	Up	Up	Up	Up	Up	Up	Up	Up	Up	NA	Up	Up	Up	NA	NA	NA	NA	NA	NA
TraesCS1A02G257100	C6	NA	Up	Up	NA	NA	NA	Up	NA	NA	NA	NA	NA	Up	NA	NA	NA	NA	NA	NA	NA	NA	NA	NA	NA	NA	NA	NA	NA
TraesCS1A02G257200	C4	NA	Down	Up	Up	Up	Up	Down	NA	Up	Up	Up	Up	NA	Up	Up	Up	Up	NA	NA	NA	Down	Down	NA	NA	Down	Down	Down	Down
TraesCS1A02G257300	C6	NA	NA	Up	Up	Up	Up	NA	NA	Up	Up	Up	Up	Down	Up	Up	Up	Up	Down	NA	NA	Up	Down	NA	NA	Down	NA	Down	Down
TraesCS1A02G257700	C5	NA	NA	NA	NA	Down	Down	Down	NA	NA	NA	Down	Down	Down	NA	NA	Down	Down	Down	NA	Down	Down	Down	Down	Down	NA	NA	Up	Up
TraesCS1A02G257900	C1	NA	Down	Down	Down	Down	Down	Down	Down	Down	Down	Down	Down	Down	Down	Down	Down	Down	Down	NA	Down	Down	NA	Down	Down	Up	NA	Up	Up
TraesCS1A02G258000	C2	NA	NA	NA	NA	NA	Down	NA	Up	NA	NA	NA	NA	NA	NA	NA	NA	Down	NA	NA	NA	NA	NA	NA	NA	NA	NA	NA	NA
TraesCS1A02G258100	C1	NA	NA	Down	Down	Down	Down	NA	NA	Down	Down	Down	Down	NA	Down	Down	Down	Down	NA	NA	NA	NA	NA	NA	NA	Up	NA	Up	Up
TraesCS1A02G258200	C4	NA	NA	Down	Down	NA	NA	Down	NA	Down	Down	Down	Down	Down	NA	NA	NA	NA	NA	NA	NA	NA	NA	NA	NA	NA	NA	NA	NA
TraesCS1A02G258400	C6	Up	Up	Up	Up	Up	Up	Up	Down	NA	Up	NA	NA	NA	Up	Up	Up	Up	NA	NA	NA	NA	NA	NA	NA	NA	NA	NA	NA
TraesCS1A02G258500	C6	Up	Up	Up	Up	Up	Up	Up	Up	Up	Up	Up	Up	Up	NA	NA	NA	NA	NA	NA	NA	NA	NA	NA	NA	NA	NA	NA	NA
TraesCS1A02G258700	C4	NA	NA	NA	NA	NA	NA	NA	NA	Up	Up	Up	Up	Up	NA	NA	NA	NA	NA	NA	NA	NA	NA	NA	NA	NA	NA	NA	NA
TraesCS1A02G258800	C3	Down	Down	NA	Up	Up	Up	Up	NA	Up	Up	Up	Up	Up	Up	Up	Up	Up	Up	NA	Up	Up	Up	Up	Up	NA	NA	Down	Down
TraesCS1A02G258900	C1	NA	NA	NA	Down	NA	NA	NA	NA	NA	Down	NA	NA	NA	NA	Down	NA	NA	NA	NA	NA	NA	NA	NA	NA	Up	NA	NA	NA
TraesCS1A02G259000	C4	NA	NA	NA	NA	NA	NA	Down	NA	NA	NA	NA	NA	NA	NA	NA	NA	NA	NA	NA	NA	NA	NA	NA	NA	NA	NA	NA	NA
TraesCS1A02G259100	C6	Up	Up	Up	Up	NA	NA	Down	Up	NA	Down	Down	Down	Down	Down	Down	Down	Down	Down	NA	Down	Down	Down	Down	Down	Down	NA	NA	NA
TraesCS1A02G259200	C6	Up	NA	NA	NA	NA	NA	NA	NA	NA	NA	Down	Down	Down	NA	NA	NA	Down	Down	NA	NA	Down	Down	NA	NA	Down	NA	NA	NA
TraesCS1A02G259300	C3	NA	Down	NA	NA	NA	NA	NA	Down	NA	NA	NA	NA	NA	NA	NA	Up	NA	Up	NA	NA	NA	NA	NA	NA	NA	NA	NA	NA
TraesCS1A02G259400	C6	Up	Up	Up	Up	NA	Up	Up	NA	NA	NA	NA	NA	NA	NA	NA	NA	NA	NA	NA	NA	NA	NA	NA	NA	NA	NA	NA	NA
TraesCS1A02G259500	C6	NA	Up	Up	Up	NA	NA	Up	NA	NA	NA	NA	NA	Up	NA	NA	NA	NA	NA	NA	NA	NA	NA	NA	NA	NA	NA	NA	Up
TraesCS1A02G259600	C6	Up	Up	Up	Up	Up	Up	NA	NA	Up	Up	Up	Up	NA	Up	Up	Up	Up	Down	NA	NA	NA	Down	NA	NA	Down	NA	Down	Down
TraesCS1A02G259700	C2	NA	NA	Up	Up	NA	Up	Up	Up	Up	Up	Up	Up	Up	NA	NA	NA	Up	Up	NA	NA	Up	Up	NA	NA	NA	NA	NA	NA
TraesCS1A02G259800	C3	Down	Down	Down	NA	NA	Up	Up	NA	NA	Up	Up	Up	Up	Up	Up	Up	Up	Up	Up	Up	Up	Up	NA	Up	Up	Up	Up	NA
TraesCS1A02G259900	C6	Up	Up	Up	Up	Up	Up	NA	NA	Up	Up	NA	Up	Down	Up	Up	NA	Up	Down	NA	NA	NA	Down	NA	NA	Down	NA	Down	Down
TraesCS1A02G260000	C2	Down	NA	NA	NA	NA	NA	NA	Up	Up	Up	Up	Up	Up	NA	NA	NA	NA	NA	NA	NA	NA	NA	NA	NA	NA	NA	NA	NA
TraesCS1A02G260100	C4	NA	NA	NA	NA	NA	NA	NA	NA	NA	NA	NA	NA	NA	NA	NA	NA	NA	NA	NA	NA	NA	NA	NA	NA	NA	NA	NA	NA
TraesCS1A02G260200	C2	NA	NA	NA	NA	Up	NA	NA	NA	NA	NA	Up	Up	NA	NA	NA	Up	Up	NA	NA	Up	NA	NA	Up	NA	NA	NA	Down	Down
TraesCS1A02G260300	C4	NA	NA	Up	Up	Up	Up	Up	NA	Up	Up	Up	Up	Up	NA	Up	Up	Up	Up	Up	Up	NA	NA	NA	NA	NA	NA	NA	NA
TraesCS1A02G260400	C6	NA	Up	Up	Up	Up	NA	NA	Up	Up	Up	NA	NA	NA	NA	NA	NA	Down	Down	NA	NA	NA	Down	NA	NA	Down	NA	Down	NA
TraesCS1A02G260500	C2	Down	NA	Up	Up	Up	Up	Up	Up	Up	Up	Up	Up	Up	Up	Up	Up	Up	Up	Up	Up	Up	Up	Up	Up	Up	NA	NA	NA
TraesCS1A02G260800	C1	NA	Down	Down	Down	Down	NA	NA	Down	Down	Down	Down	NA	NA	NA	NA	NA	NA	Up	NA	NA	Up	Up	NA	Up	Up	Up	Up	NA
TraesCS1A02G260900	C3	NA	Down	Down	Down	Down	Down	Down	Down	Down	Down	Down	Down	Down	NA	NA	NA	NA	NA	NA	NA	NA	Down	NA	NA	Down	NA	NA	NA
TraesCS1A02G261000	C6	NA	NA	NA	NA	NA	NA	NA	NA	NA	NA	NA	NA	NA	Down	Down	Down	Down	Down	NA	NA	NA	NA	NA	NA	NA	NA	NA	NA
TraesCS1A02G261400	C3	Down	Down	Down	Down	Down	Down	Down	NA	Up	Up	Up	Up	Up	Up	Up	Up	Up	Up	NA	Down	Down	Down	NA	Down	NA	NA	NA	NA
TraesCS1A02G261500	C3	NA	Down	NA	NA	NA	NA	NA	Down	NA	NA	NA	NA	NA	NA	Up	Up	Up	Up	NA	NA	NA	NA	NA	NA	NA	NA	NA	NA
TraesCS1A02G261600	C4	NA	NA	NA	NA	Up	Up	Up	NA	NA	NA	NA	NA	NA	NA	Up	Up	Up	Up	NA	NA	NA	NA	NA	NA	NA	NA	NA	NA
TraesCS1A02G261900	C2	Down	Down	NA	NA	Up	Up	Up	NA	Up	Up	Up	Up	Up	Up	Up	Up	Up	Up	NA	Up	Up	Up	Up	Up	Up	NA	NA	NA
TraesCS1A02G262000	C2	Down	Down	NA	NA	Up	Up	Up	NA	Up	Up	Up	Up	Up	Up	Up	Up	Up	Up	NA	Up	Up	Up	Up	Up	Up	NA	NA	NA
TraesCS1A02G262100	C2	Down	NA	NA	NA	NA	NA	NA	Up	Up	Up	Up	NA	NA	NA	NA	NA	NA	NA	NA	NA	NA	NA	NA	NA	NA	NA	NA	NA
TraesCS1A02G262200	C4	NA	NA	NA	NA	NA	NA	NA	NA	NA	NA	NA	NA	NA	NA	NA	NA	NA	NA	NA	NA	NA	NA	NA	NA	NA	NA	NA	NA
TraesCS1A02G262300	C4	Up	NA	NA	NA	NA	NA	NA	NA	Down	Down	Down	Down	NA	NA	Down	NA	NA	NA	NA	NA	NA	Up	NA	NA	Up	NA	NA	NA
TraesCS1A02G262400	C4	NA	NA	NA	NA	Up	Up	Up	NA	Up	Up	Up	Up	Up	NA	NA	Up	Up	NA	NA	Up	Up	NA	Up	Up	NA	NA	Down	Down
TraesCS1A02G262500	C4	NA	NA	NA	Up	Up	Up	Up	NA	NA	Up	Up	Up	Up	NA	Up	Up	Up	Up	NA	Up	Up	Up	NA	Up	Up	NA	NA	NA
TraesCS1A02G262600	C4	NA	NA	NA	NA	NA	Up	Up	NA	NA	NA	Up	Up	Up	NA	NA	NA	Up	Up	NA	Up	Up	Up	NA	Up	Up	NA	NA	NA
TraesCS1A02G262700	C6	Up	Up	Up	Up	Up	Up	Up	Up	Up	Up	Up	Up	Up	Up	Up	Up	NA	NA	NA	NA	NA	Down	NA	NA	Down	NA	Down	Down
TraesCS1A02G262800	C4	NA	NA	NA	NA	NA	NA	NA	NA	NA	NA	Down	NA	NA	NA	NA	NA	NA	NA	NA	Down	NA	NA	Down	NA	NA	NA	NA	NA
TraesCS1A02G262900	C6	NA	Up	Up	Up	Up	Up	Up	Up	Up	Up	Up	Up	Up	NA	Up	Up	Up	NA	NA	NA	NA	NA	NA	NA	NA	NA	NA	NA
TraesCS1A02G263000	C6	NA	NA	NA	NA	Down	Down	Down	NA	NA	Down	Down	Down	Down	NA	Down	Down	Down	Down	NA	Down	Down	Down	Down	NA	NA	Up	Up	NA
TraesCS1A02G263200	C6	NA	Up	Up	NA	NA	NA	Up	Up	NA	NA	NA	NA	Up	Down	Down	Down	Down	NA	NA	NA	NA	Up	NA	NA	Up	NA	Up	Up
TraesCS1A02G263300	C3	NA	Down	NA	NA	NA	NA	NA	NA	NA	Up	NA	NA	NA	Up	Up	NA	Up	NA	NA	NA	NA	NA	NA	NA	NA	NA	NA	NA
TraesCS1A02G263400	C4	NA	NA	NA	NA	NA	Up	Up	NA	NA	NA	NA	Up	Up	Down	Down	NA	NA	Up	NA	Up	Up	Up	Up	Up	Up	NA	Up	Up
TraesCS1A02G263600	C6	Up	Up	Up	Up	Up	Up	NA	NA	NA	NA	NA	NA	NA	NA	NA	NA	NA	NA	NA	NA	NA	NA	NA	NA	NA	NA	NA	NA
TraesCS1A02G263700	C5	Up	NA	Up	Up	Down	Down	Down	NA	Up	NA	Down	Down	Down	NA	NA	Down	Down	Down	NA	Down	Down	Down	Down	Down	Down	Down	Down	Down
TraesCS1A02G263800	C6	NA	NA	NA	NA	NA	NA	NA	NA	NA	NA	NA	NA	NA	NA	NA	NA	Down	Down	NA	NA	Down	Down	NA	NA	NA	NA	NA	NA
TraesCS1A02G264000	C4	NA	NA	NA	NA	Up	Up	Up	NA	NA	NA	Up	Up	Up	NA	NA	Up	Up	Up	NA	Up	Up	Up	Up	Up	Up	NA	NA	NA
TraesCS1A02G264100	C4	NA	NA	Down	Down	NA	NA	NA	NA	Down	Down	Down	Down	NA	NA	NA	NA	NA	NA	NA	NA	NA	Up	NA	NA	Up	NA	Up	Up
TraesCS1A02G264200	C4	NA	NA	NA	NA	Up	Up	Up	NA	NA	NA	Up	Up	Up	NA	NA	NA	Up	Up	NA	NA	Up	Up	NA	Up	Up	NA	Up	NA
TraesCS1A02G264300	C6	NA	Up	Up	Up	Up	Up	Up	Up	Up	Up	Up	Up	Up	Up	Up	Up	Up	NA	NA	NA	NA	Down	NA	NA	Down	NA	Down	NA
TraesCS1A02G264400	C6	Up	NA	NA	NA	Up	Up	NA	NA	NA	NA	NA	NA	NA	NA	NA	NA	NA	NA	NA	NA	NA	NA	NA	NA	NA	NA	NA	NA
TraesCS1A02G264700	C4	NA	NA	NA	NA	NA	NA	NA	NA	NA	NA	NA	NA	NA	NA	NA	Up	Up	Up	NA	NA	NA	NA	NA	NA	NA	NA	NA	NA
TraesCS1A02G264800	C6	Up	Up	Up	Up	Up	Up	Up	Up	Up	Up	Up	Up	Up	NA	NA	NA	NA	NA	NA	NA	NA	NA	NA	NA	NA	NA	NA	NA
TraesCS1A02G264900	C5	Up	NA	NA	NA	Down	Down	Down	NA	NA	Down	Down	Down	Down	NA	NA	Down	Down	Down	NA	Down	Down	Down	Down	NA	Down	NA	Down	Down
TraesCS1A02G265000	C2	NA	NA	NA	NA	NA	NA	NA	NA	NA	NA	NA	Up	Up	NA	NA	NA	Up	Up	NA	NA	Up	Up	NA	Up	Up	Up	Up	NA
TraesCS1A02G265600	C5	Up	Up	Up	NA	Down	Down	Down	NA	NA	NA	Down	Down	Down	NA	NA	Down	Down	Down	NA	Down	Down	Down	Down	Down	Down	Down	Down	Down
TraesCS1A02G265700	C5	NA	NA	NA	NA	NA	Down	Down	NA	NA	NA	NA	Down	Down	NA	NA	NA	Down	Down	NA	NA	Down	Down	NA	Down	Down	Down	Down	Down
TraesCS1A02G265800	C5	Up	Up	Up	Up	NA	Down	Down	NA	Up	NA	Down	Down	Down	NA	NA	Down	Down	Down	NA	Down	Down	Down	Down	Down	Down	Down	Down	Down
TraesCS1A02G265900	C5	NA	NA	NA	NA	Down	Down	Down	NA	NA	NA	Down	Down	Down	NA	NA	Down	Down	Down	NA	Down	Down	Down	Down	Down	Down	Down	Down	NA
TraesCS1A02G266000	C6	Up	Up	Up	Up	Up	Up	Up	Up	Up	Up	Up	Up	Up	NA	NA	NA	NA	NA	NA	NA	NA	NA	NA	NA	NA	NA	NA	NA
TraesCS1A02G266100	C6	Up	Up	Up	Up	Up	Up	Up	NA	NA	NA	NA	NA	NA	NA	NA	NA	NA	NA	NA	NA	NA	NA	NA	NA	NA	NA	NA	NA
TraesCS1A02G266300	C3	NA	Down	Down	Down	Down	Down	NA	NA	Down	Down	NA	NA	NA	NA	NA	NA	NA	NA	NA	NA	NA	Up	NA	NA	Up	NA	NA	NA
TraesCS1A02G266500	C6	NA	NA	NA	NA	NA	Down	Down	NA	NA	NA	NA	Down	Down	NA	NA	Down	Down	Down	NA	Down	Down	Down	NA	Down	Down	NA	NA	NA
TraesCS1A02G266600	C6	Up	Up	Up	Up	Up	Up	NA	NA	Up	Up	Up	Up	Down	Up	Up	Up	NA	Down	NA	NA	NA	Down	NA	NA	Down	NA	Down	Down
TraesCS1A02G266700	C6	Up	NA	NA	NA	Down	Down	NA	NA	NA	Down	Down	Down	Down	NA	NA	Down	Down	NA	NA	Down	Down	NA	Down	Down	NA	NA	Up	Up
TraesCS1A02G266900	C6	Up	NA	Up	Up	Up	Up	Down	NA	Up	Up	NA	NA	Down	Up	Up	NA	NA	Down	NA	Down	Down	Down	NA	Down	Down	NA	Down	Down
TraesCS1A02G267300	C6	NA	NA	NA	NA	NA	NA	NA	NA	NA	Down	Down	NA	NA	NA	NA	Down	NA	NA	NA	NA	NA	NA	NA	NA	NA	NA	NA	NA
TraesCS1A02G267700	C2	Down	NA	NA	NA	NA	NA	NA	Up	Up	Up	Up	Up	Up	NA	NA	NA	NA	NA	NA	NA	NA	NA	NA	NA	NA	NA	NA	NA
TraesCS1A02G267800	C6	Up	Up	Up	Up	Up	Up	NA	Up	Up	Up	NA	NA	Down	NA	NA	Down	Down	Down	NA	Down	Down	Down	Down	Down	Down	NA	Down	Down
TraesCS1A02G268000	C3	NA	Down	NA	NA	NA	NA	NA	Down	NA	NA	NA	NA	NA	Up	Up	Up	Up	Up	NA	NA	NA	NA	NA	NA	NA	NA	NA	NA
TraesCS1A02G268100	C3	Down	Down	Down	NA	NA	NA	NA	Down	NA	Up	Up	Up	Up	Up	Up	Up	Up	Up	Up	Up	Up	Up	NA	NA	NA	NA	NA	NA
TraesCS1A02G268200	C2	NA	NA	NA	NA	NA	NA	NA	NA	NA	NA	NA	NA	NA	NA	NA	NA	NA	NA	NA	NA	NA	NA	NA	NA	NA	NA	NA	NA
TraesCS1A02G268300	C1	NA	NA	Down	Down	Down	Down	NA	NA	Down	Down	Down	Down	NA	Down	Down	Down	Down	NA	NA	Down	Down	Up	Down	Down	Up	NA	Up	Up
TraesCS1A02G268400	C5	NA	NA	NA	NA	NA	NA	NA	NA	NA	NA	NA	NA	NA	NA	NA	NA	NA	NA	NA	NA	NA	NA	NA	NA	NA	NA	NA	NA
TraesCS1A02G268500	C1	Down	Down	Down	Down	Down	Down	Down	Down	Down	Down	Down	Down	Down	Down	Down	Down	Down	Up	NA	NA	Down	Up	NA	NA	Up	NA	Up	Up
TraesCS1A02G268700	C2	NA	NA	Down	Down	Down	Down	Up	NA	NA	NA	NA	NA	Up	Down	Down	Down	Down	Up	NA	NA	NA	Up	NA	NA	Up	NA	Up	Up
TraesCS1A02G268900	C4	NA	NA	NA	Up	Up	Up	Up	NA	NA	Up	Up	Up	Up	NA	NA	Up	Up	NA	NA	Up	Up	NA	NA	NA	NA	NA	NA	NA
TraesCS1A02G269000	C6	Up	NA	Up	Up	Up	Up	NA	NA	Up	Up	Up	NA	NA	Up	Up	Up	NA	NA	NA	NA	Down	Down	NA	NA	Down	NA	Down	NA
TraesCS1A02G269100	C4	NA	NA	NA	NA	NA	NA	NA	Up	NA	NA	NA	NA	NA	NA	NA	NA	NA	NA	NA	NA	NA	NA	NA	NA	NA	NA	NA	NA
TraesCS1A02G269200	C6	NA	NA	NA	NA	Down	NA	NA	NA	Down	NA	Down	NA	NA	Down	Down	Down	NA	Down	NA	NA	NA	NA	NA	NA	NA	NA	NA	NA
TraesCS1A02G269300	C4	NA	NA	Up	Up	Up	Up	Up	NA	Up	Up	Up	Up	Up	Up	Up	Up	Up	Up	NA	NA	NA	Down	NA	NA	Down	NA	Down	Down
TraesCS1A02G269400	C5	NA	NA	NA	NA	NA	NA	Down	NA	NA	NA	NA	NA	Down	NA	NA	NA	NA	Down	NA	NA	NA	Down	NA	NA	Down	NA	Down	Down
TraesCS1A02G269500	C6	Up	Up	Up	Up	NA	NA	NA	NA	Up	NA	NA	NA	Down	NA	NA	NA	NA	Down	NA	Down	Down	Down	Down	Down	Down	NA	Down	Down
TraesCS1A02G269600	C6	NA	Up	Up	Up	Up	Up	Up	Up	Up	Up	Up	Up	NA	NA	NA	NA	NA	NA	NA	NA	NA	NA	NA	NA	NA	NA	NA	NA
TraesCS1A02G270200	C6	NA	NA	NA	NA	NA	NA	NA	NA	NA	NA	NA	NA	NA	NA	NA	NA	NA	NA	NA	NA	NA	NA	NA	NA	NA	NA	NA	NA
TraesCS1A02G270300	C2	NA	NA	NA	NA	NA	NA	Down	NA	NA	NA	NA	NA	NA	NA	NA	NA	NA	NA	NA	NA	NA	Down	NA	NA	Down	NA	NA	NA
TraesCS1A02G270400	C4	NA	NA	NA	NA	NA	NA	NA	NA	NA	NA	NA	NA	NA	NA	NA	NA	NA	NA	NA	NA	NA	NA	NA	NA	NA	NA	NA	NA
TraesCS1A02G270500	C3	NA	NA	NA	NA	Down	NA	Down	NA	NA	NA	Down	NA	Down	NA	NA	NA	NA	NA	NA	NA	NA	Down	NA	NA	Down	NA	NA	NA
TraesCS1A02G270600	C5	NA	NA	Up	Up	NA	NA	Down	NA	NA	NA	NA	NA	Down	NA	NA	NA	Down	Down	NA	NA	Down	Down	NA	Down	Down	Down	Down	Down
TraesCS1A02G270700	C1	Up	NA	NA	Down	Down	Down	Down	Down	Down	Down	Down	Down	Down	NA	NA	Down	Down	NA	NA	Down	Down	NA	Down	Down	NA	NA	Up	Up
TraesCS1A02G270800	C6	NA	Up	Up	Up	Up	Up	Up	Up	Up	Up	Up	Up	Up	Up	Up	Up	Up	Up	NA	NA	NA	NA	NA	NA	NA	NA	NA	NA
TraesCS1A02G271700	C3	Up	Down	Down	NA	Down	Down	Down	Down	Down	NA	NA	NA	Down	NA	NA	NA	NA	NA	NA	NA	NA	Down	NA	NA	Down	NA	Down	NA
TraesCS1A02G271800	C5	NA	NA	NA	NA	Down	Down	Down	NA	NA	NA	Down	Down	Down	NA	NA	Down	Down	Down	NA	Down	Down	Down	Down	Down	NA	Up	Up	NA
TraesCS1A02G272100	C4	NA	NA	Up	Up	Up	Up	Up	NA	Up	Up	Up	Up	Up	Up	Up	Up	Up	Up	NA	NA	NA	NA	NA	NA	NA	NA	NA	NA
TraesCS1A02G272200	C4	NA	NA	NA	NA	NA	NA	NA	NA	NA	NA	NA	NA	NA	NA	NA	NA	NA	Up	NA	NA	NA	NA	NA	NA	Up	NA	Up	NA
TraesCS1A02G272300	C5	NA	NA	NA	NA	NA	NA	Down	NA	NA	NA	NA	NA	Down	NA	NA	NA	NA	Down	NA	NA	NA	Down	NA	NA	Down	NA	Down	Down
TraesCS1A02G272400	C6	NA	NA	NA	NA	NA	NA	NA	NA	NA	Down	Down	NA	NA	Down	Down	Down	NA	NA	NA	NA	NA	NA	NA	NA	Up	Up	Up	NA
TraesCS1A02G272500	C3	Down	Down	Down	NA	NA	NA	Down	NA	NA	NA	NA	NA	Down	NA	NA	NA	NA	NA	NA	NA	NA	Down	NA	NA	Down	NA	Down	Down
TraesCS1A02G272600	C6	NA	NA	NA	NA	NA	NA	NA	NA	NA	NA	NA	NA	NA	NA	NA	NA	NA	NA	NA	NA	NA	NA	NA	NA	NA	NA	NA	NA
TraesCS1A02G272800	C6	NA	NA	NA	NA	NA	NA	NA	NA	NA	NA	NA	NA	NA	NA	NA	NA	NA	NA	NA	NA	NA	NA	NA	NA	NA	NA	NA	NA
TraesCS1A02G272900	C6	NA	Up	NA	NA	NA	NA	NA	NA	NA	NA	NA	NA	NA	NA	NA	NA	NA	NA	NA	NA	NA	NA	NA	NA	NA	NA	NA	NA
TraesCS1A02G273000	C4	NA	NA	NA	Down	Down	NA	NA	Down	Down	Down	Down	Down	NA	NA	NA	Down	NA	NA	NA	NA	NA	Up	NA	NA	Up	Up	Up	Up
TraesCS1A02G273100	C6	NA	NA	NA	NA	NA	NA	Down	NA	NA	NA	Down	Down	Down	NA	NA	NA	NA	Down	NA	Down	Down	Down	NA	NA	Down	NA	NA	NA
TraesCS1A02G273200	C5	NA	NA	NA	NA	NA	NA	Down	NA	NA	NA	NA	NA	Down	NA	NA	NA	NA	Down	NA	NA	NA	Down	NA	NA	Down	NA	Down	Down
TraesCS1A02G273400	C4	NA	NA	NA	NA	NA	Up	Up	NA	NA	NA	NA	Up	Up	NA	NA	NA	Up	Up	NA	NA	Up	Up	NA	NA	Up	Up	Up	NA
TraesCS1A02G273500	C4	NA	NA	NA	NA	Up	Up	NA	Down	NA	NA	Up	Up	NA	Up	Up	Up	Up	NA	NA	NA	Up	Down	NA	Up	NA	Up	Down	Down
TraesCS1A02G273600	C5	Down	NA	NA	NA	NA	NA	Down	Up	Up	Up	Up	Up	Down	NA	NA	NA	NA	Down	NA	NA	NA	Down	NA	NA	Down	NA	Down	Down
TraesCS1A02G273800	C5	NA	NA	NA	NA	NA	NA	Down	NA	NA	NA	NA	NA	Down	NA	NA	NA	NA	Down	NA	NA	NA	Down	NA	NA	Down	NA	Down	Down
TraesCS1A02G273900	C5	NA	NA	Down	Down	Down	Down	Down	NA	Down	Down	Down	Down	Down	Down	Down	Down	Down	Down	NA	Down	Down	Down	Down	Down	Down	NA	Down	NA
TraesCS1A02G274100	C5	NA	Down	Down	Down	Down	Down	Down	NA	NA	Down	Down	Down	Down	NA	NA	Down	Down	Down	NA	Down	Down	Down	Down	NA	NA	NA	NA	NA
TraesCS1A02G274200	C3	NA	NA	NA	Down	Down	Down	Down	NA	NA	Down	Down	Down	Down	NA	NA	Down	Down	NA	NA	Down	Down	NA	Down	NA	NA	NA	Up	NA
TraesCS1A02G274300	C2	Down	Down	NA	NA	Up	Up	Up	NA	Up	Up	Up	Up	Up	Up	Up	Up	Up	Up	NA	Up	Up	Up	Up	Up	Up	Up	Up	NA
TraesCS1A02G274400	C5	NA	NA	Down	Down	Down	Down	Down	NA	Down	Down	Down	Down	Down	Down	Down	Down	Down	Down	NA	Down	NA	NA	NA	NA	NA	NA	NA	NA
TraesCS1A02G274800	C6	Up	Up	Up	Up	Up	Up	Up	NA	Up	Up	Up	Up	Up	Up	Up	Up	Up	Up	NA	NA	NA	NA	NA	NA	NA	NA	NA	NA
TraesCS1A02G275200	C6	Up	NA	Up	Up	NA	NA	NA	Down	NA	NA	Down	Down	Down	Up	NA	Down	NA	Down	NA	Down	Down	Down	Down	NA	Down	NA	NA	NA
TraesCS1A02G275300	C3	NA	Down	Down	Down	NA	NA	Down	Down	NA	NA	NA	NA	NA	NA	Up	Up	Up	NA	NA	NA	NA	NA	NA	NA	NA	NA	Down	Down
TraesCS1A02G275400	C4	NA	NA	Up	Up	Up	Up	Up	NA	Up	Up	Up	Up	Up	Up	Up	Up	Up	Up	NA	NA	NA	NA	NA	NA	NA	NA	NA	NA
TraesCS1A02G275700	C6	NA	Up	Up	Up	Up	Up	Up	Up	Up	Up	Up	Up	Up	NA	NA	NA	NA	NA	NA	NA	NA	NA	NA	NA	NA	NA	NA	NA
TraesCS1A02G275800	C1	Up	Down	Down	Down	Down	Down	Down	Down	Down	Down	Down	Down	Down	NA	Down	Down	Down	NA	NA	Down	Down	NA	Down	Down	NA	NA	Up	Up
TraesCS1A02G276100	C4	NA	NA	Down	Down	NA	NA	NA	NA	Down	NA	NA	NA	NA	NA	NA	Up	Up	NA	NA	Up	Up	Up	Up	Up	Up	NA	NA	NA
TraesCS1A02G276200	C5	NA	NA	NA	NA	NA	NA	Down	NA	NA	NA	NA	NA	Down	NA	NA	NA	NA	Down	NA	NA	NA	Down	NA	NA	Down	NA	Down	Down
TraesCS1A02G276300	C4	NA	Down	NA	NA	Down	NA	Down	NA	NA	NA	NA	NA	NA	NA	NA	NA	NA	NA	NA	NA	NA	NA	NA	NA	NA	NA	NA	NA
TraesCS1A02G276400	C4	NA	NA	NA	NA	NA	NA	NA	NA	Up	Up	NA	NA	NA	NA	NA	NA	NA	NA	NA	Down	Down	Down	Down	NA	Down	NA	NA	NA
TraesCS1A02G276500	C4	NA	NA	Up	Up	Up	Up	Up	NA	Up	Up	Up	Up	Up	Up	Up	Up	Up	NA	Up	NA	NA	Down	NA	NA	Down	NA	Down	Down
TraesCS1A02G277000	C4	NA	NA	Up	NA	Up	NA	Up	NA	Up	NA	Up	NA	NA	Up	NA	NA	NA	NA	NA	NA	NA	NA	NA	NA	NA	NA	NA	NA
TraesCS1A02G277100	C2	Down	NA	NA	NA	NA	NA	NA	Up	Up	Up	Up	Up	Up	NA	NA	NA	NA	NA	NA	NA	NA	NA	NA	NA	NA	NA	NA	NA
TraesCS1A02G277400	C6	Up	Up	Up	Up	Up	Up	Up	NA	NA	NA	NA	NA	NA	NA	NA	NA	NA	NA	NA	NA	NA	NA	NA	NA	NA	NA	NA	NA
TraesCS1A02G277500	C4	NA	NA	NA	NA	NA	NA	NA	NA	NA	NA	NA	Up	NA	NA	NA	NA	Up	Up	NA	NA	NA	NA	NA	NA	NA	NA	NA	NA
TraesCS1A02G277600	C4	NA	NA	NA	NA	Down	Down	Down	NA	NA	NA	Down	NA	Down	NA	NA	NA	NA	NA	NA	NA	NA	NA	NA	NA	NA	NA	NA	NA
TraesCS1A02G277700	C6	NA	Up	NA	NA	Up	Up	Up	NA	NA	Down	Up	Up	NA	Down	Down	NA	NA	NA	NA	Up	Up	NA	Up	Up	Up	NA	NA	NA
TraesCS1A02G277800	C3	NA	Down	Down	Down	Down	Down	NA	Down	Down	Down	Down	Down	NA	NA	NA	Up	NA	Up	NA	NA	NA	Up	NA	NA	Up	NA	Up	Up
TraesCS1A02G277900	C2	Down	NA	Up	Up	Up	Up	Up	Up	Up	Up	Up	Up	Up	Up	Up	Up	Up	Up	NA	NA	NA	NA	NA	NA	NA	NA	NA	NA
TraesCS1A02G278000	C4	NA	NA	Down	Down	NA	NA	NA	NA	Down	Down	NA	NA	NA	Down	Down	NA	NA	NA	NA	Up	Up	Up	Up	Up	Up	NA	NA	NA
TraesCS1A02G278100	C4	NA	NA	NA	NA	NA	NA	NA	NA	NA	NA	NA	NA	NA	NA	NA	NA	NA	Up	NA	NA	Up	Up	NA	NA	Up	NA	NA	NA
TraesCS1A02G278200	C1	NA	Down	Down	Down	NA	NA	NA	Down	Down	Down	NA	NA	NA	Down	Down	Up	Up	Up	NA	Up	Up	Up	Up	Up	Up	NA	NA	NA
TraesCS1A02G278300	C6	NA	NA	Down	Down	Down	Down	Down	NA	NA	Down	Down	Down	NA	Down	Down	Down	Down	Down	NA	Down	Down	NA	NA	NA	NA	NA	Up	Up
TraesCS1A02G278400	C2	Down	Down	Down	Down	Down	NA	NA	NA	NA	NA	NA	Up	Up	NA	NA	NA	NA	Up	NA	NA	NA	Up	NA	NA	Up	NA	Up	NA
TraesCS1A02G278500	C6	Up	NA	Up	Up	NA	Up	Up	NA	NA	NA	NA	NA	NA	NA	NA	NA	NA	NA	NA	NA	NA	NA	NA	NA	NA	NA	NA	NA
TraesCS1A02G278600	C6	Up	Up	Up	Up	Up	Up	NA	NA	NA	Up	Up	Up	NA	NA	NA	NA	Up	Down	NA	NA	Up	Down	NA	Up	Down	Up	Down	Down
TraesCS1A02G278800	C6	Up	Up	Up	Up	Up	Up	Up	NA	Up	Up	Up	Up	Up	NA	NA	NA	NA	NA	NA	NA	NA	NA	NA	NA	NA	NA	NA	NA
TraesCS1A02G278900	C6	Up	Up	Up	Up	Up	NA	Down	NA	NA	NA	NA	Down	Down	Up	NA	Up	NA	Down	NA	NA	NA	Down	NA	NA	Down	NA	Down	Down
TraesCS1A02G279000	C4	NA	Up	NA	NA	NA	NA	Up	Up	NA	NA	NA	NA	Up	Down	Down	NA	Down	NA	NA	NA	NA	Up	Up	NA	Up	NA	Up	Up
TraesCS1A02G279100	C4	NA	NA	Down	Down	NA	NA	NA	NA	Down	Down	NA	NA	NA	Down	Down	NA	NA	NA	NA	Up	Up	Up	Up	Up	Up	NA	NA	NA
TraesCS1A02G279200	C6	Up	Up	Up	Up	Up	Up	Up	NA	NA	Up	Up	Up	Up	NA	Up	Up	Up	Up	NA	Up	Up	Up	NA	NA	NA	NA	NA	NA
TraesCS1A02G279300	C6	NA	Up	Up	Up	NA	NA	Down	Up	Up	Up	NA	NA	Down	NA	NA	NA	NA	Down	NA	NA	NA	Down	NA	NA	Down	NA	Down	Down
TraesCS1A02G279500	C6	NA	Up	Up	Up	NA	Up	NA	Up	Up	Up	NA	Up	NA	NA	NA	NA	NA	Down	NA	NA	NA	Down	NA	NA	Down	NA	NA	NA
TraesCS1A02G279600	C3	NA	Down	NA	NA	NA	NA	NA	NA	NA	NA	NA	NA	NA	NA	NA	NA	NA	Up	NA	NA	NA	NA	NA	NA	NA	NA	NA	NA
TraesCS1A02G279800	C6	Up	Up	Up	Up	Up	Up	NA	NA	NA	NA	NA	NA	Down	NA	NA	NA	NA	Down	NA	NA	NA	Down	NA	NA	Down	NA	Down	Down
TraesCS1A02G279900	C5	NA	NA	NA	NA	Down	Down	Down	NA	NA	NA	Down	Down	NA	NA	NA	Down	Down	NA	NA	Down	Down	NA	Down	Down	NA	NA	Up	Up
TraesCS1A02G280200	C4	NA	Up	Up	Up	Up	Up	Up	NA	Up	Up	Up	Up	Up	Up	NA	Up	Up	Up	NA	NA	NA	NA	NA	NA	NA	NA	NA	NA
TraesCS1A02G280300	C6	NA	Up	Up	Up	Up	Up	Up	Up	Up	Up	Up	Up	Up	NA	NA	NA	NA	NA	NA	NA	NA	NA	NA	NA	NA	NA	NA	NA
TraesCS1A02G280400	C6	Up	Up	NA	Down	NA	NA	Up	NA	Down	Down	Down	NA	NA	Down	Down	Down	NA	NA	NA	NA	Up	Up	NA	Up	Up	Up	Up	Up
TraesCS1A02G280500	C6	Up	Up	Up	Up	Up	Up	Up	Up	Up	Up	Up	Up	Up	Up	NA	NA	NA	NA	NA	Down	Down	Down	Down	Down	NA	NA	NA	NA
TraesCS1A02G280600	C6	Up	Up	Up	Up	Up	Up	NA	NA	NA	NA	NA	NA	Down	NA	NA	NA	NA	Down	NA	NA	Down	Down	NA	Down	Down	NA	Down	Down
TraesCS1A02G280700	C6	NA	NA	NA	Down	Down	Down	NA	NA	NA	Down	Down	Down	NA	Down	Down	Down	Down	Down	NA	Down	Down	NA	Down	Down	NA	NA	Up	Up
TraesCS1A02G280800	C3	Down	Down	NA	NA	Up	Up	Up	NA	Up	Up	Up	Up	Up	Up	Up	Up	Up	Up	NA	NA	NA	NA	NA	NA	NA	NA	NA	NA
TraesCS1A02G280900	C2	Down	NA	NA	Up	Up	Up	Up	Up	Up	Up	Up	Up	Up	Up	Up	Up	Up	Up	NA	NA	NA	NA	NA	NA	NA	NA	NA	NA
TraesCS1A02G281000	C5	Up	Up	Up	Up	NA	Down	Down	NA	NA	NA	NA	Down	Down	NA	NA	NA	Down	Down	NA	NA	Down	Down	NA	Down	Down	Down	Down	Down
TraesCS1A02G281100	C6	NA	NA	Up	Up	Up	Up	Down	NA	Up	Up	Up	Up	NA	NA	NA	NA	NA	Down	NA	NA	NA	Down	NA	NA	Down	NA	Down	Down
TraesCS1A02G281200	C2	NA	NA	Up	Up	Up	Up	Up	NA	Up	Up	Up	Up	Up	Up	Up	Up	Up	Up	NA	NA	NA	NA	NA	NA	NA	NA	NA	NA
TraesCS1A02G281300	C5	Up	Up	Up	Up	Up	NA	Down	NA	Up	NA	NA	NA	Down	Up	NA	NA	NA	Down	NA	NA	Down	Down	NA	Down	Down	NA	Down	Down
TraesCS1A02G281400	C4	NA	NA	NA	NA	NA	Up	NA	NA	NA	NA	NA	Up	NA	NA	NA	NA	Up	NA	NA	NA	Up	NA	NA	Up	NA	NA	NA	NA
TraesCS1A02G281600	C4	NA	NA	NA	NA	Down	NA	Down	NA	NA	NA	Down	NA	Down	NA	NA	NA	NA	NA	NA	NA	NA	Down	NA	NA	NA	NA	NA	NA
TraesCS1A02G281700	C6	NA	NA	NA	Down	NA	NA	NA	NA	Down	Down	Down	NA	Down	Down	Down	Down	NA	Down	NA	NA	NA	NA	NA	NA	NA	NA	NA	NA
TraesCS1A02G281800	C1	NA	NA	Down	Down	Down	Down	NA	Down	Down	Down	Down	Down	NA	Down	Down	Down	NA	NA	NA	NA	NA	Up	NA	NA	Up	NA	Up	Up
TraesCS1A02G282000	C1	NA	Down	Down	Down	Down	Down	Up	Down	Down	Down	Down	Down	Up	Down	Down	Down	Down	Up	NA	Down	NA	Up	NA	NA	Up	Up	Up	Up
TraesCS1A02G282200	C6	NA	Up	Up	Up	Up	Up	Up	Up	NA	Up	Up	Up	NA	NA	NA	NA	NA	NA	NA	NA	NA	NA	NA	NA	NA	NA	NA	NA
TraesCS1A02G282500	C6	NA	NA	NA	NA	NA	NA	NA	NA	NA	NA	NA	NA	NA	NA	NA	NA	NA	NA	NA	NA	NA	NA	NA	NA	NA	NA	NA	NA
TraesCS1A02G282600	C2	NA	Up	Up	Up	Up	Up	Up	Up	Up	Up	Up	Up	Up	NA	NA	Up	Up	Up	NA	NA	NA	NA	NA	NA	NA	NA	NA	NA
TraesCS1A02G282700	C6	Up	NA	Up	Up	Up	NA	NA	NA	NA	NA	NA	NA	NA	Up	Up	NA	NA	NA	NA	NA	NA	Down	NA	NA	Down	NA	Down	NA
TraesCS1A02G282800	C6	NA	NA	NA	NA	NA	NA	NA	NA	NA	NA	NA	NA	NA	NA	NA	NA	NA	NA	NA	NA	NA	NA	NA	NA	NA	NA	NA	NA
TraesCS1A02G283000	C5	NA	NA	NA	NA	Down	Down	Down	NA	NA	NA	Down	Down	Down	NA	NA	Down	Down	Down	NA	Down	Down	Down	Down	Down	Down	NA	Down	NA
TraesCS1A02G283100	C6	Up	Up	Up	Up	Up	Up	NA	NA	NA	NA	NA	NA	Down	NA	NA	NA	NA	Down	NA	NA	NA	Down	NA	NA	Down	NA	Down	Down
TraesCS1A02G283200	C4	NA	NA	NA	NA	NA	NA	NA	NA	NA	NA	NA	NA	NA	NA	NA	NA	NA	NA	NA	NA	NA	NA	NA	NA	NA	NA	NA	NA
TraesCS1A02G283300	C6	NA	NA	NA	NA	NA	NA	NA	NA	NA	NA	NA	NA	NA	NA	NA	NA	NA	NA	NA	NA	NA	NA	NA	NA	NA	NA	NA	NA
TraesCS1A02G283600	C2	Down	Down	NA	NA	NA	Down	Down	Up	Up	Up	Up	Up	NA	Up	Up	Up	Up	NA	NA	NA	NA	Down	NA	NA	Down	NA	Down	Down
TraesCS1A02G283700	C4	NA	NA	NA	Up	Up	Up	Up	NA	NA	NA	Up	Up	Up	NA	NA	NA	NA	Up	NA	NA	NA	NA	NA	NA	NA	NA	NA	NA
TraesCS1A02G283800	C3	NA	Down	Down	Down	Down	Down	Down	Down	Down	Down	Down	Down	NA	NA	NA	NA	NA	NA	NA	NA	NA	NA	NA	NA	NA	NA	NA	NA
TraesCS1A02G284000	C3	Down	Down	Down	Down	Down	Down	Down	Down	NA	NA	NA	NA	NA	NA	Up	NA	NA	Up	NA	NA	NA	NA	NA	NA	NA	NA	Up	Up
TraesCS1A02G284300	C2	Down	Down	NA	Up	Up	Up	NA	NA	Up	Up	Up	Up	Up	Up	Up	Up	Up	Up	Up	Up	Up	NA	NA	NA	Down	NA	Down	Down
TraesCS1A02G284400	C4	NA	NA	NA	NA	NA	NA	NA	NA	NA	NA	NA	NA	NA	NA	NA	NA	NA	NA	NA	NA	NA	Down	NA	NA	NA	NA	NA	NA
TraesCS1A02G284500	C6	NA	Up	Up	Up	Up	NA	Up	NA	NA	NA	NA	NA	Up	NA	NA	NA	NA	Up	NA	NA	NA	Up	NA	NA	Up	NA	NA	Up
TraesCS1A02G284700	C6	NA	NA	Up	Up	Up	NA	Up	NA	NA	NA	NA	NA	NA	NA	NA	NA	NA	NA	NA	NA	NA	NA	NA	NA	NA	NA	NA	NA
TraesCS1A02G284800	C3	NA	Down	Down	Down	NA	NA	NA	NA	NA	NA	Up	Up	NA	NA	NA	Up	Up	Up	NA	Up	Up	Up	Up	Up	Up	NA	NA	NA
TraesCS1A02G284900	C5	NA	NA	NA	NA	Down	Down	Down	NA	NA	NA	Down	Down	Down	NA	NA	Down	Down	Down	NA	Down	Down	Down	Down	Down	Down	NA	Down	Down
TraesCS1A02G285000	C1	Down	Down	Down	Down	Down	Down	Down	Down	Down	Down	Down	Down	NA	NA	NA	NA	Down	NA	NA	NA	NA	Up	NA	NA	Up	NA	Up	Up
TraesCS1A02G285200	C4	NA	NA	Down	Down	Down	Down	NA	NA	Down	Down	Down	Down	NA	NA	NA	Down	Down	NA	NA	NA	NA	NA	NA	NA	NA	NA	Up	Up
TraesCS1A02G285500	C4	NA	NA	NA	NA	NA	NA	NA	NA	NA	NA	NA	NA	NA	NA	NA	NA	Up	NA	NA	NA	NA	NA	NA	NA	NA	NA	NA	NA
TraesCS1A02G285600	C2	Down	NA	NA	Down	Down	NA	NA	Up	NA	NA	NA	NA	Up	NA	Down	Down	NA	NA	NA	Down	NA	NA	NA	NA	Up	NA	Up	NA
TraesCS1A02G286000	C4	NA	NA	NA	NA	NA	NA	NA	NA	NA	NA	Up	Up	NA	NA	NA	Up	Up	NA	NA	NA	NA	NA	NA	NA	NA	NA	NA	NA
TraesCS1A02G286200	C4	NA	NA	NA	NA	Up	Up	NA	NA	NA	NA	Up	Up	NA	NA	Up	Up	Up	NA	NA	NA	NA	NA	NA	NA	NA	NA	Down	Down
TraesCS1A02G286300	C3	Down	Down	Down	Down	Up	Up	NA	NA	NA	NA	Up	Up	Up	NA	Up	Up	Up	Up	NA	Up	Up	Up	Up	Up	NA	NA	Down	Down
TraesCS1A02G286600	C2	NA	NA	NA	NA	NA	NA	NA	NA	NA	NA	NA	NA	NA	NA	NA	NA	NA	NA	NA	NA	NA	NA	NA	NA	NA	NA	NA	NA
TraesCS1A02G286900	C6	NA	Up	NA	NA	Down	Down	NA	Up	NA	NA	Down	Down	NA	Down	Down	Down	Down	Down	NA	Down	Down	NA	Down	Down	NA	NA	NA	NA
TraesCS1A02G287000	C6	Up	Up	Up	Up	Up	Up	Down	NA	Up	Up	Up	Up	Down	NA	Up	Up	NA	Down	NA	NA	NA	Down	NA	NA	Down	NA	Down	Down
TraesCS1A02G287100	C5	NA	Up	NA	NA	Up	NA	Down	Up	NA	NA	Up	NA	Down	Down	NA	NA	NA	Down	NA	NA	NA	Down	NA	NA	Down	NA	Down	Down
TraesCS1A02G287400	C6	NA	NA	Up	NA	Up	NA	NA	NA	NA	NA	NA	NA	NA	NA	NA	NA	NA	NA	NA	NA	NA	NA	NA	NA	NA	NA	NA	NA
TraesCS1A02G287500	C6	NA	Up	NA	NA	NA	NA	NA	Up	NA	NA	NA	NA	NA	Down	Down	Down	Down	Down	NA	NA	NA	NA	NA	NA	NA	NA	NA	NA
TraesCS1A02G287600	C6	NA	Up	NA	NA	NA	NA	NA	NA	NA	Down	NA	Down	Down	Down	Down	Down	Down	Down	NA	NA	NA	NA	NA	NA	NA	NA	NA	NA
TraesCS1A02G287700	C3	Down	Down	NA	NA	Up	Up	Up	NA	Up	Up	Up	Up	Up	Up	Up	Up	Up	Up	NA	Up	Up	Up	Up	Up	Up	NA	NA	NA
TraesCS1A02G287800	C2	Down	Down	NA	NA	Up	Up	Up	NA	Up	Up	Up	Up	Up	Up	Up	Up	Up	Up	NA	Up	Up	Up	Up	Up	Up	NA	NA	NA
TraesCS1A02G288200	C3	NA	Down	NA	NA	NA	Up	NA	NA	NA	NA	Up	Up	Up	NA	Up	Up	Up	Up	NA	Up	Up	Up	NA	Up	NA	NA	NA	NA
TraesCS1A02G288300	C5	NA	NA	NA	NA	Up	NA	Down	NA	NA	Up	Up	NA	Down	NA	NA	Up	NA	Down	NA	NA	NA	Down	NA	NA	Down	NA	Down	Down
TraesCS1A02G288400	C4	NA	NA	NA	NA	NA	NA	Up	NA	NA	NA	NA	NA	Up	NA	NA	NA	NA	Up	NA	NA	NA	Up	NA	NA	Up	NA	NA	NA
TraesCS1A02G288500	C1	NA	Down	Down	Down	Down	Down	Down	Down	Down	Down	Down	Down	Down	Down	Down	Down	Down	NA	NA	Down	Down	NA	Down	Down	NA	NA	Up	Up
TraesCS1A02G288600	C6	Up	Up	NA	NA	Up	Up	NA	NA	NA	NA	Up	NA	NA	NA	NA	Up	NA	NA	NA	Up	NA	NA	Up	NA	NA	Down	Down	NA
TraesCS1A02G288700	C4	NA	NA	NA	NA	NA	NA	Up	NA	NA	NA	NA	NA	Up	NA	NA	NA	NA	Up	NA	NA	NA	Up	NA	NA	NA	NA	Up	Up
TraesCS1A02G288800	C3	NA	Down	Down	NA	NA	NA	NA	NA	NA	NA	NA	Up	NA	NA	NA	Up	Up	Up	NA	Up	Up	NA	Up	Up	NA	NA	NA	NA
TraesCS1A02G288900	C6	NA	NA	Up	Up	Up	Up	NA	NA	Up	Up	Up	Up	NA	Up	Up	Up	NA	NA	NA	NA	NA	Down	NA	NA	Down	NA	Down	NA
TraesCS1A02G289000	C4	NA	NA	Down	Down	NA	NA	NA	NA	Down	NA	NA	NA	NA	NA	NA	NA	NA	Up	NA	NA	NA	Up	NA	NA	Up	NA	Up	Up
TraesCS1A02G289200	C6	NA	NA	NA	NA	NA	NA	NA	NA	NA	NA	NA	NA	NA	NA	NA	NA	NA	NA	NA	NA	NA	NA	NA	NA	NA	NA	NA	NA
TraesCS1A02G289300	C5	NA	NA	NA	NA	NA	NA	NA	NA	NA	NA	NA	NA	NA	NA	NA	NA	NA	NA	NA	NA	NA	NA	NA	NA	NA	NA	NA	NA
TraesCS1A02G289800	C6	NA	NA	NA	NA	NA	NA	NA	NA	NA	NA	NA	NA	NA	NA	NA	NA	NA	NA	NA	NA	NA	NA	NA	NA	NA	NA	NA	NA
TraesCS1A02G289900	C6	NA	NA	NA	NA	NA	NA	NA	NA	NA	NA	NA	NA	NA	NA	NA	NA	NA	NA	NA	NA	NA	NA	NA	NA	NA	NA	NA	NA
TraesCS1A02G290100	C6	Up	Up	Up	Up	Up	NA	NA	NA	NA	NA	NA	NA	NA	NA	NA	NA	NA	NA	NA	NA	NA	NA	NA	NA	NA	NA	NA	NA
TraesCS1A02G290200	C6	NA	NA	NA	NA	NA	NA	NA	NA	NA	NA	NA	NA	NA	NA	NA	NA	NA	NA	NA	NA	NA	NA	NA	NA	NA	NA	NA	NA
TraesCS1A02G290500	C4	NA	NA	Down	Down	NA	NA	NA	NA	NA	NA	NA	NA	Up	NA	NA	NA	NA	Up	NA	Up	NA	Up	Up	NA	Up	NA	Up	Up
TraesCS1A02G290700	C2	Down	Down	Down	Down	Down	Down	Down	Up	NA	NA	NA	NA	NA	NA	Down	Down	Down	Down	NA	NA	NA	NA	NA	NA	NA	NA	NA	NA
TraesCS1A02G291200	C5	Down	Down	Down	Down	Down	NA	Down	Down	NA	Down	NA	NA	Down	NA	NA	Up	Up	Down	NA	NA	Up	Down	NA	Up	Down	Up	Down	Down
TraesCS1A02G291400	C6	NA	NA	Up	Up	NA	NA	NA	NA	Up	Up	NA	NA	NA	NA	NA	NA	Down	Down	NA	Down	Down	Down	NA	Down	Down	NA	NA	NA
TraesCS1A02G291500	C2	Down	Down	NA	NA	Up	Up	Up	NA	Up	Up	Up	Up	Up	Up	Up	Up	Up	Up	NA	Up	Up	Up	Up	Up	Up	NA	NA	NA
TraesCS1A02G291600	C3	Down	Down	Down	NA	NA	Up	Up	NA	Up	Up	Up	Up	Up	Up	Up	Up	Up	Up	NA	Up	Up	Up	Up	Up	Up	Up	Up	NA
TraesCS1A02G291700	C3	Down	Down	NA	NA	Up	Up	Up	NA	Up	Up	Up	Up	Up	Up	Up	Up	Up	Up	NA	Up	Up	Up	Up	Up	Up	NA	NA	NA
TraesCS1A02G291800	C5	NA	NA	NA	NA	NA	NA	Down	NA	NA	NA	NA	NA	Down	NA	NA	NA	NA	Down	NA	NA	NA	Down	NA	NA	Down	NA	Down	Down
TraesCS1A02G292100	C2	NA	NA	NA	NA	NA	NA	NA	NA	Up	NA	NA	NA	Up	NA	NA	NA	NA	Up	NA	NA	NA	NA	NA	NA	NA	NA	NA	Up
TraesCS1A02G292200	C3	Down	Down	NA	NA	NA	Down	Down	Down	NA	NA	NA	Down	Down	Up	NA	Up	NA	NA	NA	NA	Down	Down	NA	NA	NA	Down	NA	NA
TraesCS1A02G292300	C6	NA	NA	NA	NA	NA	NA	NA	NA	NA	NA	NA	Down	NA	NA	NA	Down	Down	Down	NA	Down	Down	Down	Down	Down	Down	NA	NA	NA
TraesCS1A02G292400	C3	NA	Down	Down	NA	NA	NA	Down	NA	NA	NA	NA	NA	NA	NA	Up	Up	Up	NA	NA	Up	Up	NA	NA	NA	NA	NA	Down	Down
TraesCS1A02G292500	C2	Down	NA	NA	NA	NA	NA	Down	Up	Up	Up	Up	Up	NA	NA	NA	NA	NA	Down	NA	NA	NA	Down	NA	NA	Down	NA	Down	Down
TraesCS1A02G292700	C2	NA	Up	Up	Up	Up	Up	Up	Up	Up	Up	Up	Up	Up	NA	NA	NA	NA	NA	NA	NA	NA	NA	NA	NA	NA	NA	NA	NA
TraesCS1A02G292800	C2	NA	Up	Up	Up	Up	Up	Up	Up	Up	Up	Up	Up	Up	NA	NA	NA	NA	NA	NA	NA	NA	NA	NA	NA	NA	NA	NA	NA
TraesCS1A02G293000	C3	NA	Down	Down	Down	NA	NA	NA	Down	Down	NA	NA	NA	NA	Up	Up	Up	Up	Up	Up	Up	Up	Up	NA	Up	Up	NA	NA	NA
TraesCS1A02G293200	C2	NA	NA	NA	NA	NA	NA	NA	Up	Up	Up	Up	Up	Up	NA	NA	NA	NA	NA	NA	NA	NA	NA	NA	NA	NA	NA	NA	NA
TraesCS1A02G293700	C2	NA	NA	NA	NA	NA	NA	NA	NA	NA	NA	NA	NA	NA	NA	NA	NA	NA	NA	NA	NA	NA	NA	NA	NA	NA	NA	NA	NA
TraesCS1A02G294200	C3	Down	Down	NA	NA	NA	NA	NA	Down	NA	NA	NA	NA	Up	Up	Up	Up	Up	Up	NA	NA	NA	NA	NA	NA	NA	NA	NA	NA
TraesCS1A02G294300	C2	NA	Up	Up	Up	Up	Up	Up	Up	Up	Up	Up	Up	Up	NA	NA	NA	NA	NA	NA	NA	NA	NA	NA	NA	NA	NA	NA	NA
TraesCS1A02G294400	C3	NA	Down	Down	Down	NA	NA	NA	Down	Down	Down	NA	NA	NA	NA	NA	NA	NA	Up	NA	NA	NA	Up	NA	NA	Up	NA	NA	NA
TraesCS1A02G294700	C6	NA	Up	Up	Up	Up	Up	Up	Up	Up	Up	Up	Up	Up	Up	Up	Up	NA	Up	NA	NA	NA	NA	NA	NA	NA	NA	NA	NA
TraesCS1A02G294900	C6	NA	Up	Up	Up	Up	Up	Up	NA	NA	NA	NA	NA	NA	NA	NA	NA	NA	NA	NA	NA	NA	NA	NA	NA	NA	NA	NA	NA
TraesCS1A02G295200	C3	NA	Down	Up	Up	Up	NA	NA	Down	Up	Up	Up	NA	NA	Up	Up	Up	Up	Up	NA	NA	NA	NA	NA	NA	NA	NA	NA	NA
TraesCS1A02G295400	C2	Down	Down	NA	NA	Up	Up	Up	NA	Up	Up	Up	Up	Up	Up	Up	Up	Up	Up	NA	Up	Up	Up	Up	Up	Up	NA	NA	NA
TraesCS1A02G295600	C5	NA	Down	Down	Down	Down	Down	Down	Down	Down	Down	Down	Down	Down	Down	Down	Down	Down	Down	NA	NA	Down	Down	NA	Down	Down	NA	NA	NA
TraesCS1A02G295700	C2	Down	Down	NA	NA	Up	Up	Up	NA	Up	Up	Up	Up	Up	Up	Up	Up	Up	Up	NA	Up	Up	Up	Up	Up	Up	NA	NA	NA
TraesCS1A02G295800	C5	Up	NA	NA	NA	Down	Down	Down	Down	Down	Down	Down	Down	Down	Down	Down	Down	Down	Down	NA	Down	Down	Down	Down	Down	Down	NA	Down	NA
TraesCS1A02G295900	C2	Down	NA	Up	Up	Up	Up	NA	NA	Up	Up	Up	Up	Up	Up	Up	NA	NA	NA	NA	NA	NA	Down	NA	NA	Down	NA	Down	Down
TraesCS1A02G296100	C4	NA	NA	NA	Down	Down	NA	NA	NA	Down	Down	Down	Down	NA	NA	Down	Down	NA	NA	NA	NA	NA	Up	NA	NA	Up	NA	Up	Up
TraesCS1A02G296200	C3	NA	Down	NA	NA	NA	NA	NA	NA	NA	NA	NA	NA	NA	NA	NA	NA	NA	Up	NA	NA	NA	NA	NA	NA	NA	NA	NA	NA
TraesCS1A02G296300	C5	NA	NA	Up	NA	NA	NA	Down	NA	NA	NA	NA	NA	Down	NA	NA	NA	NA	Down	NA	NA	NA	Down	NA	NA	Down	NA	Down	Down
TraesCS1A02G296500	C4	NA	NA	NA	NA	NA	NA	NA	NA	NA	NA	NA	NA	NA	NA	NA	NA	NA	NA	NA	NA	NA	NA	NA	NA	NA	NA	NA	NA
TraesCS1A02G296800	C6	Up	Up	Up	Up	Up	Up	Up	NA	NA	NA	NA	NA	NA	NA	NA	NA	NA	NA	NA	NA	NA	NA	NA	NA	NA	NA	NA	NA
TraesCS1A02G297000	C6	NA	NA	NA	NA	NA	NA	NA	NA	NA	NA	NA	Down	Down	NA	NA	NA	Down	Down	NA	NA	NA	NA	NA	NA	NA	NA	NA	NA
TraesCS1A02G297100	C6	NA	NA	NA	NA	NA	NA	NA	NA	NA	NA	NA	NA	NA	Down	NA	NA	NA	NA	NA	NA	NA	NA	NA	NA	NA	NA	NA	NA
TraesCS1A02G297200	C4	NA	NA	NA	NA	Up	NA	NA	NA	NA	NA	Up	NA	NA	NA	NA	Up	NA	NA	NA	Up	NA	NA	NA	NA	NA	NA	NA	NA
TraesCS1A02G297500	C5	NA	NA	NA	NA	NA	NA	Down	NA	NA	NA	NA	NA	Down	NA	NA	NA	NA	Down	NA	NA	NA	Down	NA	NA	Down	NA	Down	Down
TraesCS1A02G297800	C6	NA	NA	Up	NA	NA	NA	Up	NA	NA	NA	NA	NA	NA	NA	NA	NA	NA	NA	NA	Down	Down	NA	NA	NA	NA	NA	Up	Up
TraesCS1A02G297900	C4	NA	NA	Up	Up	Up	Up	NA	NA	Up	Up	Up	Up	NA	Up	Up	Up	Up	NA	NA	NA	NA	NA	NA	NA	NA	NA	Down	NA
TraesCS1A02G298000	C4	NA	NA	NA	Down	NA	NA	NA	NA	Down	Down	NA	NA	NA	NA	NA	NA	NA	NA	NA	NA	NA	NA	NA	NA	Up	NA	NA	NA
TraesCS1A02G298100	C6	NA	Up	Up	Up	Up	Up	NA	Up	Up	Up	Up	Up	Down	NA	Up	Up	NA	Down	NA	NA	NA	Down	NA	NA	Down	NA	Down	Down
TraesCS1A02G298200	C5	NA	NA	NA	NA	Down	Down	Down	NA	NA	NA	Down	Down	Down	NA	NA	Down	Down	Down	NA	Down	Down	Down	Down	Down	Down	Down	Down	Down
TraesCS1A02G298400	C1	NA	Down	Down	Down	Down	Down	NA	Down	Down	Down	Down	Down	NA	Down	Down	Down	Down	NA	NA	NA	NA	Up	NA	NA	Up	NA	Up	Up
TraesCS1A02G298600	C5	NA	NA	NA	NA	NA	NA	Down	NA	NA	NA	NA	NA	Down	NA	NA	NA	NA	Down	NA	NA	NA	Down	NA	NA	Down	NA	Down	Down
TraesCS1A02G298700	C6	NA	Up	Up	Up	Up	Up	Up	Up	Up	Up	Up	Up	NA	NA	NA	NA	Down	Down	NA	Down	Down	Down	NA	NA	Down	NA	NA	NA
TraesCS1A02G298800	C2	Down	NA	NA	NA	NA	NA	NA	Up	Up	Up	Up	Up	Up	NA	NA	NA	NA	NA	NA	NA	NA	NA	NA	NA	NA	NA	NA	NA
TraesCS1A02G298900	C5	Up	Up	Up	Up	Up	Up	Down	NA	Up	Up	Up	NA	Down	Up	Up	Up	NA	Down	NA	NA	Down	Down	NA	Down	Down	Down	Down	Down
TraesCS1A02G299100	C6	NA	NA	Up	Up	Up	Up	Down	NA	Up	Up	Up	Up	Down	NA	Up	Up	Up	Down	NA	Up	Up	Down	NA	NA	Down	NA	Down	Down
TraesCS1A02G299400	C4	NA	NA	NA	NA	Up	Up	Up	NA	NA	Up	Up	Up	Up	NA	NA	Up	Up	Up	NA	Up	Up	Up	Up	Up	Up	NA	NA	NA
TraesCS1A02G299500	C4	NA	Down	NA	NA	Up	Up	Up	NA	NA	NA	Up	Up	Up	NA	NA	Up	Up	Up	NA	Up	Up	Up	Up	Up	Up	NA	NA	NA
TraesCS1A02G299900	C3	NA	NA	NA	NA	Up	NA	Up	Down	NA	NA	Up	Up	Up	NA	NA	Up	Up	Up	NA	Up	Up	Up	NA	NA	NA	NA	NA	NA
TraesCS1A02G300000	C6	Up	Up	Up	Up	Up	Up	NA	NA	Up	Up	Up	Up	Down	NA	NA	NA	NA	Down	NA	NA	NA	Down	NA	NA	Down	NA	Down	Down
TraesCS1A02G300100	C1	NA	Down	Down	Down	Down	Down	NA	Down	Down	Down	Down	Down	NA	Down	Down	Down	Down	Up	NA	NA	NA	Up	NA	NA	Up	NA	Up	Up
TraesCS1A02G300200	C6	NA	Up	Up	Up	Up	Up	Up	Up	Up	Up	Up	Up	Up	Up	Up	Up	Up	NA	NA	NA	NA	Down	NA	NA	Down	NA	Down	Down
TraesCS1A02G300300	C5	NA	NA	NA	NA	Down	Down	Down	NA	NA	NA	Down	Down	Down	NA	NA	Down	Down	Down	NA	Down	Down	Down	Down	Down	Down	NA	NA	NA
TraesCS1A02G300600	C6	Up	Up	NA	NA	NA	NA	Up	NA	NA	NA	NA	NA	NA	NA	NA	NA	NA	NA	NA	NA	NA	NA	NA	NA	NA	NA	NA	NA
TraesCS1A02G300800	C4	NA	NA	NA	NA	NA	NA	NA	NA	NA	NA	NA	NA	NA	NA	NA	NA	NA	NA	NA	NA	NA	NA	NA	NA	NA	NA	NA	NA
TraesCS1A02G301400	C2	Down	NA	NA	NA	NA	NA	Down	Up	Up	Up	Up	Up	NA	NA	NA	NA	NA	Down	NA	NA	NA	Down	NA	NA	Down	NA	Down	Down
TraesCS1A02G301600	C3	NA	Down	Down	Down	Down	Down	NA	NA	Down	Down	Down	Down	NA	NA	NA	NA	NA	NA	NA	NA	NA	Up	NA	NA	Up	NA	Up	Up
TraesCS1A02G301800	C4	NA	NA	NA	Up	Up	Up	Up	NA	Up	Up	Up	Up	Up	NA	NA	Up	Up	Up	NA	Up	Up	Up	NA	NA	NA	NA	NA	NA
TraesCS1A02G302500	C4	NA	NA	NA	NA	NA	NA	NA	NA	NA	NA	NA	NA	NA	NA	NA	NA	NA	NA	NA	NA	NA	NA	NA	NA	NA	NA	NA	NA
TraesCS1A02G302600	C5	NA	Up	Up	NA	NA	Down	Down	Up	Up	NA	NA	Down	Down	NA	NA	NA	Down	Down	NA	NA	Down	Down	NA	Down	Down	Down	Down	Down
TraesCS1A02G302700	C3	NA	Down	Up	Up	Up	Up	Up	NA	Up	Up	Up	Up	Up	Up	Up	Up	Up	Up	NA	NA	NA	NA	NA	NA	NA	NA	NA	NA
TraesCS1A02G302800	C1	NA	Down	Down	Down	Down	Down	Down	Down	Down	Down	Down	Down	Down	Down	Down	Down	Down	Down	NA	NA	Down	NA	NA	Down	NA	NA	Up	Up
TraesCS1A02G302900	C3	NA	Down	Down	NA	Down	NA	Down	NA	NA	NA	NA	NA	NA	NA	NA	NA	NA	NA	NA	NA	NA	NA	NA	NA	NA	NA	NA	NA
TraesCS1A02G303100	C5	Up	Up	Up	Up	Up	Up	Down	NA	NA	NA	NA	NA	Down	NA	NA	NA	NA	Down	NA	NA	NA	Down	NA	NA	Down	NA	Down	Down
TraesCS1A02G303300	C4	NA	NA	NA	NA	Up	Up	Up	NA	Up	NA	Up	Up	Up	NA	NA	Up	Up	Up	NA	NA	NA	NA	NA	NA	Up	NA	NA	NA
TraesCS1A02G303500	C3	Down	Down	NA	NA	NA	NA	NA	Down	Up	Up	Up	Up	Up	Up	Up	Up	Up	Up	NA	NA	NA	NA	NA	NA	NA	NA	NA	NA
TraesCS1A02G303600	C5	Up	Up	Up	Up	Up	NA	Down	NA	NA	NA	NA	NA	Down	NA	NA	NA	NA	Down	NA	NA	NA	Down	NA	NA	Down	NA	Down	Down
TraesCS1A02G303700	C6	NA	NA	NA	NA	NA	NA	NA	NA	NA	NA	NA	NA	NA	NA	NA	NA	NA	NA	NA	NA	NA	NA	NA	NA	NA	NA	NA	NA
TraesCS1A02G303900	C3	Down	Down	Down	Down	Down	Down	Down	Down	Down	Down	Down	NA	NA	NA	NA	Up	Up	Up	NA	Up	Up	Up	Up	Up	Up	NA	NA	NA
TraesCS1A02G304200	C5	NA	NA	NA	NA	Up	Up	Down	NA	NA	NA	Up	NA	Down	NA	NA	Up	Up	Down	NA	Up	Up	Down	NA	NA	Down	NA	Down	Down
TraesCS1A02G304300	C3	NA	Down	NA	NA	NA	NA	NA	NA	NA	NA	NA	NA	NA	NA	NA	NA	NA	Up	NA	NA	NA	NA	NA	NA	NA	NA	NA	NA
TraesCS1A02G304400	C3	NA	Down	Down	Down	Down	Down	Down	Down	Down	Down	NA	NA	NA	NA	NA	Up	Up	Up	NA	Up	Up	Up	Up	Up	Up	NA	NA	NA
TraesCS1A02G304700	C3	Down	Down	Down	Down	NA	NA	NA	Down	Up	Up	Up	Up	Up	Up	Up	Up	Up	Up	NA	Up	Up	Up	NA	NA	NA	NA	NA	NA
TraesCS1A02G304900	C5	NA	NA	NA	NA	NA	NA	Down	NA	NA	NA	NA	NA	Down	NA	NA	NA	NA	Down	NA	NA	NA	Down	NA	NA	Down	NA	Down	Down
TraesCS1A02G305200	C6	NA	Up	Up	Up	Up	Up	Up	Up	Up	Up	Up	Up	Up	NA	NA	NA	NA	NA	NA	NA	NA	NA	NA	NA	NA	NA	NA	NA
TraesCS1A02G305300	C3	Down	Down	Down	Down	Down	Down	NA	Down	Down	Down	Down	Down	Up	Up	NA	Down	NA	Up	NA	Down	NA	Up	Down	NA	Up	Up	Up	Up
TraesCS1A02G305400	C5	Up	Up	Up	Up	NA	NA	Down	NA	NA	NA	Down	Down	Down	NA	NA	Down	NA	Down	NA	Down	NA	Down	NA	NA	Down	NA	Down	Down
TraesCS1A02G305600	C6	Up	Up	Up	Up	Up	Up	NA	NA	NA	NA	NA	NA	NA	NA	NA	NA	NA	NA	NA	NA	NA	NA	NA	NA	NA	NA	NA	NA
TraesCS1A02G305700	C4	NA	NA	Up	Up	Up	Up	NA	Up	Up	Up	Up	Up	NA	NA	NA	NA	Up	NA	NA	NA	NA	NA	NA	NA	NA	NA	NA	NA
TraesCS1A02G305800	C6	NA	Up	Up	NA	Up	NA	NA	Up	Up	Up	Up	Up	NA	NA	NA	NA	NA	NA	NA	NA	NA	NA	NA	NA	NA	NA	NA	NA
TraesCS1A02G305900	C6	NA	Up	Up	Up	Up	Up	Up	Up	Up	Up	Up	NA	NA	Up	Up	NA	NA	NA	NA	NA	Down	Down	NA	Down	Down	NA	Down	NA
TraesCS1A02G306000	C3	Up	NA	NA	NA	Down	Down	NA	Down	Down	Down	Down	Down	NA	NA	NA	NA	NA	Up	NA	NA	NA	NA	Down	Down	NA	NA	Up	Up
TraesCS1A02G306100	C6	NA	Up	Up	Up	Up	Up	Up	Up	Up	Up	Up	Up	Up	Up	Up	Up	Up	NA	NA	NA	NA	NA	NA	NA	NA	NA	NA	NA
TraesCS1A02G306200	C4	NA	NA	NA	NA	NA	NA	NA	NA	NA	NA	NA	NA	NA	NA	NA	NA	NA	NA	NA	NA	NA	NA	NA	NA	NA	NA	NA	NA
TraesCS1A02G306300	C1	NA	NA	Down	Down	Down	Down	NA	Down	Down	Down	Down	Down	NA	Down	Down	Down	Down	Up	NA	NA	NA	Up	NA	NA	Up	NA	Up	Up
TraesCS1A02G306400	C2	Down	Down	Up	Up	Up	Up	Up	NA	Up	Up	Up	Up	Up	Up	Up	Up	Up	Up	Up	Up	NA	Up	NA	NA	NA	NA	NA	NA
TraesCS1A02G306500	C4	NA	NA	NA	NA	NA	Up	Up	NA	NA	NA	NA	Up	Up	NA	NA	Down	NA	Up	NA	NA	Up	Up	NA	Up	Up	Up	Up	NA
TraesCS1A02G306600	C3	Down	NA	NA	NA	NA	NA	NA	NA	Up	Up	Up	Up	Up	NA	NA	NA	NA	NA	NA	NA	NA	NA	NA	NA	NA	NA	NA	NA
TraesCS1A02G306700	C6	Up	Up	Up	Up	Up	Up	NA	NA	NA	NA	NA	NA	NA	NA	NA	NA	NA	NA	NA	NA	NA	NA	NA	NA	NA	NA	NA	NA
TraesCS1A02G307300	C4	NA	NA	NA	NA	Up	NA	NA	NA	NA	NA	Up	NA	NA	NA	NA	Up	Up	Up	NA	Up	NA	NA	Up	NA	NA	NA	NA	NA
TraesCS1A02G307400	C4	NA	NA	NA	NA	Up	Up	NA	NA	NA	NA	Up	Up	NA	NA	Up	Up	Up	Up	NA	Up	Up	NA	Up	Up	NA	NA	Down	Down
TraesCS1A02G307500	C3	NA	Down	Down	Down	Down	NA	NA	Down	Down	Down	Down	NA	NA	NA	Up	Up	Up	Up	Up	Up	Up	Up	NA	Up	Up	Up	Up	NA
TraesCS1A02G307600	C3	Down	Down	NA	NA	NA	NA	NA	Down	Up	Up	Up	Up	Up	Up	Up	Up	Up	Up	NA	NA	NA	NA	NA	NA	NA	NA	NA	NA
TraesCS1A02G307700	C2	Down	Down	Down	Down	Down	NA	NA	NA	NA	NA	NA	NA	NA	NA	NA	NA	NA	NA	NA	NA	NA	NA	NA	Up	NA	NA	NA	NA
TraesCS1A02G307800	C6	Up	Up	NA	NA	NA	NA	NA	NA	NA	NA	Down	Down	NA	Down	Down	Down	Down	Down	NA	Down	Down	NA	Down	NA	NA	NA	Up	Up
TraesCS1A02G307900	C6	Up	Up	NA	Down	Down	Down	NA	NA	Down	Down	Down	Down	NA	Down	Down	Down	Down	NA	NA	NA	NA	Up	NA	NA	Up	NA	Up	Up
TraesCS1A02G308000	C6	Up	Up	Up	NA	Down	Down	NA	Down	Down	Down	Down	Down	Down	NA	NA	Down	Down	Down	NA	Down	Down	Down	Down	Down	NA	NA	Up	Up
TraesCS1A02G308100	C6	NA	Up	NA	NA	NA	NA	Down	Up	NA	NA	NA	NA	Down	NA	NA	Down	Down	Down	NA	NA	NA	Down	NA	NA	Down	NA	Down	Down
TraesCS1A02G308300	C1	NA	Down	Down	Down	NA	NA	NA	Down	Down	Down	NA	NA	NA	Down	NA	NA	NA	Up	NA	Up	Up	Up	Up	Up	Up	NA	NA	Up
TraesCS1A02G308400	C3	NA	Down	NA	NA	NA	NA	Up	NA	NA	NA	NA	NA	Up	NA	Up	Up	Up	Up	NA	NA	NA	Up	NA	NA	Up	NA	Up	Up
TraesCS1A02G308500	C2	NA	NA	NA	NA	NA	NA	NA	NA	NA	NA	NA	NA	NA	NA	NA	NA	NA	NA	NA	NA	NA	NA	NA	NA	NA	NA	NA	NA
TraesCS1A02G308800	C4	NA	NA	NA	NA	NA	NA	NA	NA	Up	NA	NA	NA	NA	NA	NA	NA	NA	NA	NA	NA	NA	NA	NA	NA	NA	NA	NA	NA
TraesCS1A02G308900	C1	Up	NA	Down	Down	Down	Down	Down	NA	Down	Down	Down	Down	Down	Down	Down	Down	Down	Down	NA	Down	Down	NA	Down	Down	NA	NA	Up	Up
TraesCS1A02G309000	C2	Down	NA	NA	NA	Up	Up	Up	Up	Up	Up	Up	Up	Up	NA	NA	Up	Up	Up	Down	Up	Up	Up	Up	Up	Up	NA	NA	NA
TraesCS1A02G309100	C2	Down	NA	Up	Up	Up	Up	Up	Up	Up	Up	Up	Up	Up	Up	Up	Up	Up	Up	NA	NA	NA	NA	NA	NA	NA	NA	NA	NA
TraesCS1A02G309200	C6	NA	Up	Up	Up	NA	NA	NA	Up	Up	Up	NA	NA	NA	NA	NA	Down	NA	NA	NA	Down	Down	Down	Down	Down	Down	NA	NA	NA
TraesCS1A02G309600	C5	NA	NA	NA	NA	Down	Down	Down	NA	NA	NA	Down	Down	Down	NA	NA	Down	Down	Down	NA	Down	Down	Down	Down	Down	Down	NA	NA	NA
TraesCS1A02G309700	C4	NA	NA	NA	NA	Up	Up	Up	NA	Up	NA	Up	Up	Up	NA	NA	Up	Up	Up	NA	NA	NA	NA	NA	Up	NA	NA	NA	NA
TraesCS1A02G309800	C3	Down	Down	NA	Up	Up	Up	Up	NA	Up	Up	Up	Up	Up	Up	Up	Up	Up	Up	Up	Up	Up	Up	NA	NA	NA	NA	NA	NA
TraesCS1A02G310400	C1	NA	NA	Down	Down	Down	Down	NA	NA	Down	Down	Down	Down	NA	NA	Down	Down	Down	NA	Down	Down	Down	Up	NA	NA	Up	NA	Up	Up
TraesCS1A02G310500	C6	NA	Up	NA	NA	NA	NA	NA	Up	NA	NA	NA	NA	Down	NA	NA	Down	Down	Down	NA	NA	NA	Down	NA	NA	Down	NA	NA	NA
TraesCS1A02G310600	C5	NA	NA	NA	NA	NA	NA	Down	NA	NA	NA	NA	NA	Down	NA	NA	NA	NA	Down	NA	NA	NA	Down	NA	NA	Down	NA	Down	Down
TraesCS1A02G310700	C6	Up	NA	NA	NA	NA	NA	NA	NA	NA	NA	NA	Down	Down	NA	NA	NA	NA	NA	NA	NA	NA	NA	NA	NA	NA	NA	NA	NA
TraesCS1A02G311000	C4	NA	NA	NA	NA	NA	NA	NA	NA	NA	NA	Up	NA	Up	NA	NA	Up	NA	Up	NA	NA	NA	NA	NA	NA	NA	NA	NA	NA
TraesCS1A02G311200	C6	Up	Up	Up	Up	NA	NA	NA	NA	NA	NA	NA	NA	NA	NA	NA	NA	NA	NA	NA	NA	NA	NA	NA	NA	NA	NA	NA	NA
TraesCS1A02G311300	C6	Up	Up	Up	Up	NA	NA	NA	NA	NA	NA	NA	NA	NA	NA	NA	NA	NA	NA	NA	NA	NA	NA	NA	NA	NA	NA	NA	NA
TraesCS1A02G311400	C4	NA	NA	NA	NA	Up	NA	NA	NA	NA	NA	Up	NA	NA	NA	NA	Up	NA	NA	NA	Up	NA	NA	Up	NA	NA	NA	Down	NA
TraesCS1A02G311800	C4	NA	NA	Down	Down	Down	Down	NA	NA	NA	NA	NA	NA	NA	NA	NA	NA	NA	NA	NA	NA	NA	NA	NA	NA	Up	NA	Up	Up
TraesCS1A02G312400	C6	Up	Up	Up	Up	Up	NA	NA	NA	Up	Up	Up	NA	Down	NA	NA	NA	NA	Down	NA	NA	NA	Down	NA	NA	Down	NA	Down	Down
TraesCS1A02G312500	C6	Up	Up	Up	Up	Up	Up	NA	Up	NA	NA	Up	NA	NA	Down	NA	NA	Down	Down	NA	Up	NA	NA	NA	NA	NA	NA	Down	NA
TraesCS1A02G312700	C5	NA	NA	NA	NA	Down	NA	Down	NA	NA	NA	NA	NA	Down	NA	NA	Down	NA	Down	NA	Down	NA	Down	NA	NA	Down	NA	Down	Down
TraesCS1A02G312800	C5	NA	Up	NA	NA	NA	Down	Down	NA	NA	NA	Down	Down	Down	NA	NA	Down	Down	Down	NA	Down	Down	Down	Down	Down	Down	NA	Down	Down
TraesCS1A02G313200	C4	NA	NA	NA	NA	Down	Down	NA	NA	Down	Down	Down	Down	Down	NA	NA	NA	NA	NA	NA	NA	NA	NA	NA	NA	NA	NA	NA	NA
TraesCS1A02G313300	C2	Down	Down	Down	NA	NA	NA	NA	NA	NA	Up	Up	Up	Up	NA	NA	NA	NA	Up	NA	NA	NA	Up	NA	NA	Up	NA	Up	Up
TraesCS1A02G313400	C4	NA	NA	NA	NA	NA	NA	Up	NA	NA	NA	Up	NA	Up	Up	NA	Up	NA	Up	NA	NA	NA	NA	NA	NA	NA	NA	NA	NA
TraesCS1A02G313500	C6	NA	Up	NA	NA	NA	NA	Up	NA	NA	NA	NA	NA	NA	NA	NA	NA	Down	NA	NA	NA	NA	NA	NA	NA	Up	NA	NA	Up
TraesCS1A02G313700	C4	NA	NA	NA	NA	NA	NA	NA	NA	NA	NA	NA	NA	NA	NA	NA	NA	NA	NA	NA	NA	NA	NA	NA	NA	NA	NA	NA	NA
TraesCS1A02G313900	C1	Down	Down	Down	Down	Down	NA	Up	Down	Down	Down	NA	Up	Up	Down	Down	Up	Up	Up	NA	Up	Up	Up	Up	Up	Up	Up	Up	Up
TraesCS1A02G314000	C2	Down	NA	NA	Up	Up	Up	NA	NA	Up	Up	Up	Up	Up	NA	Up	Up	Up	Up	NA	NA	NA	NA	NA	NA	NA	NA	NA	NA
TraesCS1A02G314100	C2	Down	Down	NA	NA	Up	Up	Up	NA	Up	Up	Up	Up	Up	Up	Up	Up	Up	Up	NA	Up	Up	Up	Up	Up	Up	NA	NA	NA
TraesCS1A02G314200	C6	Up	Up	Up	Up	Up	Up	Up	NA	NA	NA	NA	NA	NA	NA	NA	NA	NA	NA	NA	NA	NA	NA	NA	NA	NA	NA	NA	NA
TraesCS1A02G314300	C6	Up	Up	Up	Up	Up	Up	Up	NA	Up	Up	NA	NA	NA	NA	Up	NA	NA	NA	NA	Down	Down	Down	Down	Down	Down	NA	NA	NA
TraesCS1A02G314400	C6	NA	Up	Up	Up	Up	NA	NA	NA	Up	Up	Up	NA	Down	Up	Up	Up	NA	Down	NA	NA	Down	Down	NA	Down	Down	Down	Down	Down
TraesCS1A02G315200	C6	NA	NA	NA	NA	NA	NA	Up	NA	NA	NA	NA	NA	Up	NA	NA	NA	NA	NA	NA	NA	NA	Up	NA	NA	Up	NA	Up	Up
TraesCS1A02G315300	C6	NA	Up	Up	Up	Up	Up	Up	Up	Up	NA	Up	Up	Up	NA	NA	NA	NA	NA	NA	NA	NA	NA	NA	NA	NA	NA	NA	NA
TraesCS1A02G315400	C6	NA	Up	NA	NA	NA	NA	NA	Up	NA	NA	NA	NA	Up	Down	Down	Down	Down	NA	NA	NA	NA	NA	NA	NA	NA	NA	NA	Up
TraesCS1A02G315500	C3	NA	Down	NA	NA	NA	NA	Down	Down	NA	NA	NA	NA	Down	Up	Up	Up	Up	NA	NA	NA	NA	Down	NA	NA	Down	NA	Down	Down
TraesCS1A02G315600	C6	NA	NA	NA	Down	Down	Down	NA	NA	Down	Down	Down	Down	NA	Down	Down	Down	Down	NA	NA	NA	NA	NA	NA	NA	NA	NA	NA	Up
TraesCS1A02G315900	C6	NA	Up	NA	Up	Up	NA	Up	NA	NA	NA	NA	NA	Up	NA	NA	NA	NA	Up	NA	NA	NA	Up	NA	NA	Up	NA	Up	Up
TraesCS1A02G316100	C4	NA	NA	NA	Down	NA	NA	NA	NA	NA	NA	NA	NA	Up	NA	NA	NA	NA	NA	NA	NA	NA	NA	NA	Up	Up	NA	Up	NA
TraesCS1A02G316900	C5	NA	NA	Down	Down	Down	Down	Down	NA	Down	Down	Down	Down	Down	NA	NA	Down	Down	Down	NA	Down	Down	Down	Down	NA	NA	NA	NA	NA
TraesCS1A02G317000	C6	NA	Up	Up	Up	Up	Up	Up	Up	Up	Up	Up	Up	Up	NA	NA	NA	NA	NA	NA	NA	NA	NA	NA	NA	NA	NA	NA	NA
TraesCS1A02G317100	C3	NA	Down	Down	Down	NA	NA	NA	Down	Down	Down	NA	NA	Up	NA	Up	Up	Up	Up	NA	Up	Up	Up	Up	Up	Up	NA	NA	NA
TraesCS1A02G317200	C1	NA	NA	Down	Down	Down	Down	Down	NA	Down	Down	Down	Down	Down	Down	Down	Down	Down	Down	NA	Down	Down	NA	Down	Down	NA	NA	Up	Up
TraesCS1A02G317311	C1	NA	Down	Down	Down	Down	Down	Down	Down	Down	Down	Down	Down	Down	NA	NA	NA	Down	NA	NA	NA	NA	Up	NA	NA	Up	Down	Up	Up
TraesCS1A02G317500	C1	NA	Down	Down	Down	Down	Down	Down	Down	Down	Down	Down	Down	Down	NA	Down	Down	Down	NA	NA	Down	Down	NA	Down	NA	Up	Up	Up	Up
TraesCS1A02G317700	C4	NA	NA	NA	NA	NA	NA	NA	NA	NA	NA	NA	NA	NA	NA	NA	NA	NA	NA	NA	NA	NA	NA	NA	NA	NA	NA	NA	NA
TraesCS1A02G318900	C2	Down	Up	Up	Up	Up	Up	Up	Up	Up	Up	Up	Up	Up	NA	NA	NA	NA	NA	NA	NA	NA	NA	NA	NA	NA	NA	NA	NA
TraesCS1A02G319100	C3	Down	Down	Down	Down	Down	Down	Down	NA	NA	NA	NA	NA	NA	NA	NA	NA	NA	NA	NA	NA	Up	Up	NA	NA	Up	NA	Up	NA
TraesCS1A02G319300	C2	NA	Up	Up	Up	Up	Up	Up	Up	Up	Up	Up	Up	Up	NA	NA	NA	NA	NA	NA	NA	NA	NA	NA	NA	NA	NA	NA	NA
TraesCS1A02G319400	C2	NA	NA	NA	NA	NA	NA	NA	NA	NA	NA	NA	NA	NA	NA	NA	NA	NA	NA	NA	NA	NA	NA	NA	NA	NA	NA	NA	NA
TraesCS1A02G319500	C4	NA	NA	NA	NA	Down	Down	NA	NA	NA	NA	Down	Down	NA	NA	NA	Down	Down	NA	NA	Down	Down	NA	Down	Down	NA	NA	Up	Up
TraesCS1A02G319600	C2	NA	NA	Up	Up	Down	Down	NA	NA	Up	Up	Down	Down	NA	NA	NA	Down	Down	NA	NA	Down	Down	NA	Down	Down	NA	NA	Up	Up
TraesCS1A02G319800	C3	NA	Down	NA	NA	NA	NA	NA	Down	NA	NA	NA	NA	NA	NA	NA	Up	Up	Up	NA	NA	NA	NA	NA	NA	NA	NA	NA	NA
TraesCS1A02G319900	C1	NA	Down	Down	Down	NA	NA	NA	Down	Down	Down	NA	NA	NA	Down	NA	NA	Up	Up	NA	Up	Up	Up	Up	Up	Up	NA	NA	NA
TraesCS1A02G320200	C2	NA	Up	Up	Up	Up	Up	Up	Up	Up	Up	Up	Up	Up	Up	Up	Up	Up	Up	NA	NA	NA	NA	NA	NA	NA	NA	NA	NA
TraesCS1A02G320300	C1	NA	Down	Down	Down	Down	Down	Down	Down	Down	Down	Down	Down	Down	NA	Down	Down	Down	NA	NA	Down	Down	NA	Down	Down	Up	NA	Up	Up
TraesCS1A02G320500	C3	Down	Down	Down	Down	Down	NA	NA	NA	NA	NA	NA	NA	Up	NA	NA	NA	NA	Up	NA	NA	NA	Up	NA	NA	Up	NA	Up	Up
TraesCS1A02G321000	C3	NA	NA	Down	Down	Down	Down	NA	NA	Down	Down	Down	Down	NA	NA	NA	Down	NA	Up	NA	NA	NA	Up	NA	NA	Up	NA	Up	Up
TraesCS1A02G321100	C1	NA	NA	NA	Down	Down	Down	NA	NA	NA	Down	Down	Down	NA	NA	Down	Down	Down	NA	Down	Down	Down	NA	Down	Down	Up	Down	Up	Up
TraesCS1A02G321400	C3	NA	Down	NA	NA	NA	NA	NA	Down	NA	NA	NA	NA	NA	Up	Up	Up	Up	Up	NA	NA	NA	NA	NA	NA	NA	NA	NA	NA
TraesCS1A02G321500	C3	NA	Down	NA	NA	NA	NA	NA	Down	NA	NA	NA	NA	NA	Up	Up	Up	Up	Up	NA	NA	NA	NA	NA	NA	NA	NA	NA	NA
TraesCS1A02G321900	C2	NA	NA	Down	Down	Down	Down	Down	NA	NA	NA	NA	NA	NA	NA	Down	Down	NA	NA	NA	NA	NA	NA	NA	NA	NA	NA	NA	NA
TraesCS1A02G322100	C6	NA	Up	NA	NA	NA	NA	NA	NA	NA	NA	NA	NA	NA	NA	NA	NA	NA	NA	NA	NA	NA	NA	NA	NA	NA	NA	NA	NA
TraesCS1A02G322300	C1	NA	NA	Down	Down	Down	Down	NA	NA	Down	Down	Down	NA	NA	Down	Down	Down	NA	Up	NA	NA	NA	Up	NA	NA	Up	NA	Up	Up
TraesCS1A02G322400	C4	NA	NA	NA	Up	Up	Up	Up	NA	NA	Up	Up	Up	Up	Up	Up	Up	Up	Up	NA	NA	NA	NA	NA	NA	NA	NA	NA	NA
TraesCS1A02G322600	C2	Down	Up	Up	Up	Up	Up	Up	Up	Up	Up	Up	Up	Up	NA	NA	NA	NA	NA	NA	NA	NA	NA	NA	NA	NA	NA	NA	NA
TraesCS1A02G322700	C4	NA	NA	NA	NA	Up	NA	NA	NA	NA	Up	Up	NA	NA	NA	Up	Up	Up	Up	NA	Up	NA	NA	NA	NA	NA	Down	Down	NA
TraesCS1A02G323000	C6	Up	Up	Up	Up	Up	Up	NA	NA	NA	NA	NA	NA	Down	NA	NA	NA	NA	Down	NA	NA	NA	Down	NA	NA	Down	NA	Down	Down
TraesCS1A02G323200	C4	NA	Up	NA	NA	NA	NA	Up	Up	NA	NA	NA	NA	Up	Down	Down	Down	Down	NA	NA	NA	NA	Up	NA	NA	Up	NA	Up	Up
TraesCS1A02G323300	C6	Up	Up	Up	Up	Up	Up	Up	NA	NA	NA	NA	NA	NA	NA	NA	NA	NA	NA	NA	NA	NA	NA	NA	NA	NA	NA	NA	NA
TraesCS1A02G323400	C6	NA	NA	Up	Up	Up	Up	NA	NA	Up	Up	Up	Up	NA	Up	Up	Up	NA	Down	NA	NA	NA	Down	NA	Down	Down	NA	Down	Down
TraesCS1A02G323500	C2	Down	Down	NA	NA	Up	Up	Up	NA	Up	Up	Up	Up	Up	NA	NA	Up	Up	Up	NA	Up	Up	Up	Up	Up	Up	NA	NA	NA
TraesCS1A02G323900	C6	NA	Up	Up	Up	Up	Up	NA	Up	Up	Up	Up	Up	NA	NA	NA	NA	NA	Down	NA	NA	NA	Down	NA	NA	Down	NA	Down	Down
TraesCS1A02G324000	C5	Up	NA	Down	Down	Down	Down	Down	NA	Down	Down	Down	Down	Down	Down	Down	Down	Down	Down	NA	Down	NA	NA	Down	NA	NA	NA	NA	NA
TraesCS1A02G324300	C6	NA	NA	NA	NA	NA	NA	NA	NA	NA	NA	NA	NA	NA	NA	NA	NA	NA	NA	NA	NA	NA	NA	NA	NA	NA	NA	NA	NA
TraesCS1A02G324600	C6	NA	Up	NA	NA	NA	NA	Up	Up	NA	NA	Up	NA	Up	NA	NA	NA	NA	NA	NA	NA	NA	NA	NA	NA	NA	NA	NA	NA
TraesCS1A02G324800	C6	NA	NA	NA	NA	Up	Up	Up	NA	NA	NA	Up	NA	NA	NA	NA	Up	NA	NA	NA	Up	NA	NA	Up	NA	Up	NA	NA	NA
TraesCS1A02G325000	C2	Down	NA	NA	NA	NA	NA	NA	Up	Up	Up	Up	Up	Up	NA	NA	NA	NA	NA	NA	NA	NA	NA	NA	NA	NA	NA	NA	NA
TraesCS1A02G325400	C6	NA	Up	Up	Up	Up	Up	Down	Up	Up	Up	Up	Up	Down	Up	Up	Up	Up	Down	NA	NA	NA	Down	NA	NA	Down	NA	Down	Down
TraesCS1A02G325600	C4	NA	NA	NA	NA	NA	NA	Down	NA	NA	NA	NA	NA	Down	NA	NA	NA	NA	Down	NA	NA	NA	NA	NA	NA	NA	NA	NA	NA
TraesCS1A02G325800	C5	Up	Up	Up	Up	Up	Up	Down	Up	Up	Up	Up	Up	Down	NA	NA	NA	NA	Down	NA	NA	NA	Down	NA	NA	Down	NA	Down	Down
TraesCS1A02G325900	C6	NA	Up	Up	NA	NA	Down	NA	Up	NA	NA	Down	Down	Down	NA	Down	Down	Down	Down	NA	Down	Down	Down	Down	Down	Down	NA	NA	NA
TraesCS1A02G326200	C4	NA	NA	NA	NA	NA	NA	NA	NA	NA	NA	NA	NA	NA	NA	NA	NA	NA	NA	NA	NA	NA	NA	NA	NA	NA	NA	NA	NA
TraesCS1A02G326800	C5	NA	NA	NA	NA	NA	NA	Down	NA	NA	NA	NA	NA	Down	NA	NA	NA	NA	Down	NA	NA	NA	Down	NA	NA	Down	NA	Down	Down
TraesCS1A02G326900	C3	NA	Down	Down	Down	Down	NA	NA	NA	NA	NA	NA	NA	NA	NA	NA	NA	NA	Up	NA	NA	NA	Up	NA	NA	Up	NA	Up	NA
TraesCS1A02G327000	C4	NA	NA	NA	NA	NA	NA	NA	NA	NA	NA	Up	NA	NA	NA	NA	Up	Up	NA	NA	NA	NA	NA	NA	NA	NA	NA	NA	NA
TraesCS1A02G327100	C3	NA	NA	Down	Down	Down	NA	Up	NA	Down	Down	Down	NA	Up	NA	Down	NA	NA	Up	NA	NA	Up	Up	NA	Up	Up	Up	Up	Up
TraesCS1A02G327200	C4	NA	NA	NA	NA	Down	NA	NA	NA	NA	NA	NA	NA	NA	NA	NA	NA	NA	NA	NA	NA	NA	NA	NA	NA	NA	NA	NA	NA
TraesCS1A02G327500	C5	NA	Down	Down	Down	Down	Down	Down	Down	Down	Down	Down	Down	Down	Down	Down	Down	Down	Down	NA	Down	Down	Down	Down	Down	NA	NA	Up	Up
TraesCS1A02G327700	C2	NA	NA	Up	Up	Up	NA	Up	NA	Up	Up	Up	Up	Up	Up	NA	Up	NA	Up	NA	NA	NA	NA	NA	NA	NA	NA	NA	NA
TraesCS1A02G327800	C4	NA	NA	NA	NA	NA	NA	NA	NA	NA	NA	NA	NA	NA	NA	NA	NA	NA	NA	NA	NA	NA	Down	NA	NA	NA	NA	NA	NA
TraesCS1A02G328000	C5	Up	Up	Up	Up	NA	Down	Down	Up	NA	NA	Down	Down	Down	NA	NA	Down	Down	Down	NA	Down	Down	Down	Down	Down	Down	Down	Down	Down
TraesCS1A02G328100	C6	Up	Up	Up	Up	Up	Up	NA	NA	NA	NA	NA	NA	NA	NA	NA	NA	NA	NA	NA	NA	NA	NA	NA	NA	NA	NA	NA	NA
TraesCS1A02G328200	C4	NA	NA	Up	Up	Up	Up	Up	NA	NA	Up	Up	Up	Up	NA	Up	Up	Up	Up	NA	NA	NA	NA	NA	NA	NA	NA	NA	NA
TraesCS1A02G328300	C4	NA	NA	Up	Up	NA	NA	Up	NA	Up	Up	Up	Up	Up	Up	Up	NA	NA	Up	NA	NA	NA	NA	NA	NA	NA	NA	NA	NA
TraesCS1A02G328400	C6	NA	Up	Up	Up	Up	Up	Up	Up	Up	NA	Up	Up	Up	NA	Down	NA	NA	NA	NA	NA	NA	NA	Up	NA	NA	NA	NA	NA
TraesCS1A02G328500	C5	Up	NA	Down	NA	NA	NA	Down	NA	Down	Down	Down	NA	Down	Down	Down	Down	NA	Down	NA	NA	NA	NA	NA	NA	Down	NA	Down	Down
TraesCS1A02G328700	C4	NA	NA	NA	NA	NA	NA	Up	NA	NA	NA	NA	NA	Up	NA	NA	Up	Up	Up	NA	NA	NA	Up	NA	NA	NA	NA	NA	NA
TraesCS1A02G329000	C2	Down	NA	NA	NA	NA	NA	NA	Up	Up	Up	Up	Up	Up	NA	NA	NA	NA	NA	NA	NA	NA	NA	NA	NA	NA	NA	NA	NA
TraesCS1A02G329200	C6	NA	NA	NA	NA	NA	NA	NA	NA	NA	NA	NA	NA	Down	NA	NA	NA	NA	Down	NA	NA	NA	Down	NA	NA	Down	NA	Down	NA
TraesCS1A02G329300	C4	NA	NA	NA	NA	Up	NA	NA	NA	NA	NA	Up	NA	NA	NA	NA	Up	NA	NA	NA	NA	NA	NA	NA	NA	NA	NA	NA	NA
TraesCS1A02G329400	C6	NA	Up	NA	NA	Up	Up	NA	NA	NA	NA	Up	NA	NA	Down	Down	Up	NA	NA	NA	Up	Up	NA	Up	Up	NA	Down	Down	NA
TraesCS1A02G329500	C5	NA	NA	NA	NA	NA	NA	Down	NA	NA	NA	NA	NA	Down	NA	NA	NA	NA	Down	NA	NA	NA	Down	NA	NA	Down	NA	Down	Down
TraesCS1A02G329600	C3	Down	Down	NA	Up	Up	Up	NA	Down	Up	Up	Up	Up	Up	Up	Up	Up	Up	Up	NA	Up	Up	NA	Up	Up	Down	NA	Down	Down
TraesCS1A02G329900	C1	NA	Down	Down	Down	Down	Down	Down	Down	Down	Down	Down	Down	Down	Down	Down	Down	Down	NA	NA	NA	NA	Up	NA	NA	Up	NA	Up	Up
TraesCS1A02G330100	C4	NA	NA	NA	Down	Down	Down	NA	NA	NA	NA	Down	Down	NA	NA	NA	Down	Down	NA	NA	Down	Down	NA	Down	NA	NA	NA	Up	Up
TraesCS1A02G330200	C2	Down	Down	NA	NA	Up	Up	Up	NA	NA	Up	Up	Up	Up	NA	Up	Up	Up	Up	NA	Up	Up	Up	Up	Up	NA	NA	NA	NA
TraesCS1A02G330300	C6	Up	Up	NA	NA	NA	Down	NA	NA	Down	Down	Down	Down	NA	Down	Down	Down	Down	NA	NA	NA	Down	NA	NA	Down	Up	NA	Up	Up
TraesCS1A02G330500	C6	NA	NA	NA	NA	NA	NA	NA	NA	NA	NA	NA	NA	NA	NA	NA	NA	NA	NA	NA	NA	NA	NA	NA	NA	NA	NA	NA	NA
TraesCS1A02G330600	C4	NA	NA	NA	NA	NA	NA	NA	NA	NA	NA	NA	NA	NA	NA	NA	NA	NA	NA	NA	NA	NA	NA	NA	NA	NA	NA	NA	NA
TraesCS1A02G330700	C3	NA	Down	Down	NA	NA	NA	NA	NA	NA	NA	NA	Up	Up	NA	NA	Up	Up	Up	NA	Up	Up	Up	NA	Up	Up	NA	NA	NA
TraesCS1A02G330800	C6	NA	NA	NA	Down	NA	NA	NA	NA	Down	Down	NA	NA	NA	Down	Down	NA	NA	NA	NA	NA	NA	Up	NA	NA	Up	NA	NA	NA
TraesCS1A02G330900	C6	Up	Up	Up	Up	NA	NA	Down	NA	NA	NA	Down	Down	Down	Up	Up	Down	Down	Down	NA	Down	Down	Down	Down	Down	Down	NA	Down	NA
TraesCS1A02G331000	C6	NA	Up	Up	NA	Up	Up	Up	Up	Up	NA	Up	Up	Up	NA	NA	NA	NA	NA	NA	NA	NA	NA	NA	NA	NA	NA	NA	NA
TraesCS1A02G331100	C6	Up	Up	Up	Up	Up	Up	Up	NA	NA	NA	NA	NA	NA	NA	NA	NA	NA	NA	NA	NA	NA	NA	NA	NA	NA	NA	NA	NA
TraesCS1A02G331200	C4	NA	NA	NA	NA	NA	NA	NA	NA	NA	NA	NA	NA	NA	NA	NA	NA	NA	NA	NA	NA	NA	NA	NA	NA	NA	NA	NA	NA
TraesCS1A02G331700	C6	NA	Up	Up	Up	Up	NA	NA	Up	Up	NA	Up	NA	Down	NA	NA	NA	NA	Down	NA	NA	NA	Down	NA	NA	Down	NA	Down	Down
TraesCS1A02G331800	C6	Up	Up	Up	Up	Up	Up	Up	Up	Up	Up	Up	Up	Up	NA	NA	NA	NA	NA	NA	NA	NA	Down	NA	NA	Down	NA	Down	Down
TraesCS1A02G331900	C6	NA	NA	NA	NA	Down	Down	NA	NA	NA	NA	Down	Down	NA	NA	NA	Down	Down	NA	NA	NA	NA	NA	NA	NA	NA	NA	NA	NA
TraesCS1A02G332300	C2	NA	NA	NA	NA	NA	NA	NA	NA	NA	NA	NA	NA	NA	NA	NA	NA	NA	NA	NA	NA	NA	NA	NA	NA	NA	NA	NA	NA
TraesCS1A02G332400	C4	NA	NA	NA	NA	NA	NA	NA	NA	NA	NA	NA	NA	NA	NA	NA	NA	NA	NA	NA	NA	NA	NA	NA	NA	NA	NA	NA	NA
TraesCS1A02G332500	C2	Down	NA	NA	NA	NA	NA	NA	Up	Up	Up	Up	Up	Up	NA	NA	NA	NA	Down	NA	NA	NA	NA	NA	NA	NA	NA	NA	NA
TraesCS1A02G332800	C3	Up	Down	Down	Down	Down	NA	NA	Down	Down	Down	Down	NA	Down	NA	NA	Up	Up	Up	NA	NA	Up	Up	NA	Up	Up	Up	NA	Down
TraesCS1A02G332900	C4	NA	NA	NA	NA	NA	NA	Up	NA	Up	Up	NA	NA	Up	Up	Up	NA	NA	Up	NA	NA	NA	NA	NA	NA	NA	NA	NA	Up
TraesCS1A02G333000	C4	NA	NA	NA	NA	NA	NA	NA	NA	NA	NA	NA	NA	NA	NA	NA	NA	NA	Up	NA	NA	NA	Up	NA	NA	Up	NA	Up	Up
TraesCS1A02G333200	C4	NA	NA	NA	NA	Down	NA	Up	NA	NA	NA	NA	NA	Up	NA	NA	Down	NA	Up	NA	Down	NA	Up	Down	NA	Up	NA	Up	NA
TraesCS1A02G333400	C4	NA	NA	NA	NA	NA	Up	NA	NA	NA	NA	NA	Up	NA	Up	Up	NA	Up	Up	NA	NA	Up	NA	NA	Up	NA	NA	NA	Down
TraesCS1A02G333600	C4	NA	Up	Up	Up	Up	Up	Up	Up	Up	Up	Up	Up	Up	Up	Up	Up	Up	NA	NA	NA	NA	NA	NA	NA	NA	NA	NA	NA
TraesCS1A02G333700	C4	NA	NA	NA	NA	NA	NA	NA	NA	NA	NA	NA	NA	NA	NA	NA	Up	Up	NA	NA	NA	NA	NA	NA	NA	NA	NA	Down	Down
TraesCS1A02G333900	C3	Up	NA	Down	Down	Down	Down	NA	Down	Down	Down	Down	Down	Down	NA	NA	Down	Down	NA	NA	NA	NA	NA	NA	NA	NA	NA	Up	Up
TraesCS1A02G334100	C3	NA	Down	NA	NA	NA	NA	Down	NA	NA	NA	NA	Down	Down	NA	NA	NA	NA	NA	NA	NA	NA	Down	NA	NA	Down	NA	NA	NA
TraesCS1A02G334700	C5	NA	NA	NA	NA	NA	NA	Down	NA	NA	NA	NA	NA	Down	NA	NA	NA	NA	Down	NA	NA	NA	Down	NA	NA	Down	NA	Down	Down
TraesCS1A02G334800	C5	NA	NA	NA	NA	NA	NA	Down	NA	NA	NA	NA	NA	Down	NA	NA	NA	NA	Down	NA	NA	NA	Down	NA	NA	Down	NA	Down	Down
TraesCS1A02G334900	C3	NA	Down	NA	NA	NA	Up	Up	Down	NA	NA	NA	Up	Up	NA	NA	Up	Up	Up	NA	Up	Up	Up	Up	Up	Up	NA	NA	NA
TraesCS1A02G335900	C4	NA	NA	Down	Down	Down	Down	NA	NA	Down	Down	Down	Down	NA	NA	Down	Down	Down	NA	NA	NA	NA	NA	NA	NA	NA	NA	Up	Up
TraesCS1A02G336000	C3	Down	Down	Down	NA	NA	NA	NA	NA	NA	NA	NA	NA	NA	NA	Up	Up	Up	Up	NA	NA	NA	NA	NA	NA	NA	NA	NA	NA
TraesCS1A02G336100	C4	NA	NA	Up	Up	Up	NA	Up	NA	Up	Up	Up	NA	Up	Up	Up	Up	Up	Up	NA	NA	NA	NA	NA	NA	NA	NA	NA	NA
TraesCS1A02G336300	C1	Down	Down	NA	NA	Down	Down	NA	NA	NA	NA	Down	Down	Up	Up	NA	Down	Down	Up	NA	Down	Down	NA	Down	Down	NA	NA	Up	Up
TraesCS1A02G337000	C6	Up	Up	Up	NA	NA	NA	NA	NA	Down	Down	Down	Down	Down	NA	Down	Down	Down	Down	NA	NA	NA	NA	NA	NA	NA	NA	NA	NA
TraesCS1A02G337800	C4	NA	NA	NA	NA	Down	Down	Down	NA	NA	NA	NA	Down	NA	NA	NA	NA	NA	NA	NA	NA	NA	NA	NA	NA	NA	NA	NA	NA
TraesCS1A02G337900	C6	Up	NA	Up	NA	Down	Down	NA	Down	Down	NA	Down	Down	Down	NA	NA	Down	Down	NA	NA	Down	Down	Down	Down	Down	Down	NA	Up	Up
TraesCS1A02G338000	C2	Down	Down	Up	Up	Up	Up	Up	NA	Up	Up	Up	Up	Up	Up	Up	Up	Up	Up	NA	NA	NA	NA	NA	NA	NA	NA	NA	NA
TraesCS1A02G338200	C6	NA	NA	NA	Down	Down	NA	Up	NA	Down	Down	Down	Down	Up	Down	Down	Down	Down	NA	NA	NA	NA	Up	NA	NA	Up	NA	Up	Up
TraesCS1A02G338300	C4	NA	NA	Up	Up	Up	Up	Up	NA	Up	Up	Up	Up	Up	Up	Up	Up	Up	Up	NA	NA	NA	NA	NA	NA	NA	NA	NA	NA
TraesCS1A02G338500	C4	NA	NA	NA	NA	Down	Down	Down	Down	Down	Down	Down	Down	Down	NA	NA	NA	NA	NA	NA	NA	NA	NA	NA	NA	NA	NA	NA	NA
TraesCS1A02G338700	C5	Up	NA	NA	NA	NA	Up	Down	NA	NA	NA	NA	NA	Down	NA	NA	NA	NA	Down	NA	NA	NA	Down	NA	NA	Down	NA	Down	Down
TraesCS1A02G338900	C6	NA	Up	NA	Down	NA	NA	NA	Up	NA	Down	NA	NA	NA	Down	Down	Down	Down	Down	NA	NA	NA	NA	NA	Up	Up	NA	NA	NA
TraesCS1A02G339100	C1	NA	Down	Down	Down	Down	Down	NA	Down	Down	Down	Down	Down	NA	NA	NA	NA	Up	Up	NA	NA	Up	Up	NA	Up	Up	Up	Up	Up
TraesCS1A02G339200	C6	NA	NA	Up	Up	NA	NA	Down	NA	Up	Up	NA	NA	Down	NA	NA	NA	NA	Down	NA	NA	NA	Down	NA	NA	Down	NA	NA	NA
TraesCS1A02G339300	C1	Down	Down	Down	Down	Down	Down	Down	Down	Down	Down	Down	Down	NA	NA	Down	NA	NA	Up	NA	NA	Up	Up	Up	Up	Up	NA	Up	Up
TraesCS1A02G339500	C4	NA	NA	NA	NA	Up	Up	Up	NA	NA	NA	Up	Up	Up	NA	NA	Up	Up	Up	NA	Up	Up	Up	Up	Up	NA	NA	Down	Down
TraesCS1A02G339600	C6	NA	NA	Up	Up	Up	Up	NA	NA	NA	NA	NA	NA	NA	NA	NA	NA	NA	NA	NA	NA	NA	NA	NA	NA	NA	NA	NA	NA
TraesCS1A02G339800	C3	NA	Down	NA	NA	NA	NA	Up	NA	NA	NA	Up	Up	Up	NA	NA	Up	Up	Up	NA	Up	Up	Up	Up	Up	Up	NA	Up	Up
TraesCS1A02G339900	C4	NA	NA	NA	NA	Up	Up	NA	NA	NA	NA	Up	Up	Up	NA	NA	Up	Up	Up	NA	Up	Up	NA	Up	Up	NA	NA	NA	NA
TraesCS1A02G340000	C4	NA	NA	NA	Up	Up	Up	NA	NA	Up	Up	Up	Up	Up	Up	Up	Up	Up	Up	NA	Up	NA	NA	NA	NA	Down	Down	Down	Down
TraesCS1A02G340100	C1	Up	Up	Down	Down	Down	Down	Down	NA	Down	Down	Down	Down	Down	Down	Down	Down	Down	Down	NA	NA	Down	NA	NA	NA	NA	NA	NA	NA
[truncated: 58,243 more rows]

## Sheet: Table S3
Table S3. The gene expression of SSP coding genes, starch synthesis genes and regulators during endosperm deveploment
Gene ID	Gene name	Class	Sub class	Reference	DAP0	DAP2	DAP4	DAP6	DAP8	DAP12	DAP16	DAP22
TraesCS1A02G005315	TaGli-γ-A5	SSP	gliadin		0.0257522	0	42.1918	181.748	151.248	26.4474	9.04042	6.11312
TraesCS1A02G005368	TaGli-ω-A1	SSP	gliadin		0.10133	0	27.0488	155.252	129.587	30.4773	19.2312	12.7538
TraesCS1A02G005387	TaGli-ω-A2	SSP	gliadin		0.0737216	0	37.6542	196.668	174.097	52.3791	42.3001	25.8884
TraesCS1A02G007300	TaGli-γ-A1	SSP	gliadin	10.1111/nph.18316	0.407812	0.0550243	429.593	3827.92	6048.08	6417.59	6819.44	2736.05
TraesCS1A02G007400	TaGli-γ-A2	SSP	gliadin		0.0688526	0.0292437	592.849	5106.98	8455.23	5943.46	5935.21	2563.95
TraesCS1A02G007405	TaGli-γ-A3	SSP	gliadin		0.240984	0	565.303	4659.91	7157.32	4526.38	4260.13	2003.92
TraesCS1A02G007700	TaGli-γ-A4	SSP	LMW-glutenin		0.293908	0.0834789	737.537	6812.2	10600.5	11002.4	6777.71	1482.28
TraesCS1A02G007934	TaGlu-A2	SSP	LMW-glutenin		0.0268038	0	52.1467	287.841	201.806	69.9706	51.1088	26.1198
TraesCS1A02G008000	TaGlu-A3	SSP	LMW-glutenin		0.342608	0.0365561	639.183	5822.09	8832.85	10851.2	11079.2	3567.78
TraesCS1A02G010900	TaGlu-A4	SSP	LMW-glutenin		0	0	19.4067	114.583	112.585	85.3347	89.9927	23.4531
TraesCS1A02G010905	TaGlu-A5	SSP	LMW-glutenin		0	0	15.4047	67.195	64.1124	40.3485	34.0523	6.38327
TraesCS1A02G033288	TaGli-ω-A3	SSP	gliadin		0	0	0.950955	5.76495	7.42304	2.3851	1.98265	1.46658
TraesCS1A02G033501	TaGli-ω-A4	SSP	gliadin		0.0979694	0	213.311	1426.54	1728.41	249.096	150.691	458.574
TraesCS1A02G071700	TaGL1-1A	regulation	GL	10.1111/pbi.14009	6.38847	1.78028	2.00922	1.08896	1.36959	0.972042	1.16941	2.35671
TraesCS1A02G091500	TaSSIIIa-A1	starch	SS		0.152931	0.423207	8.98061	41.0567	45.395	5.58452	8.07029	1.50496
TraesCS1A02G134100	TaSUT-1A	regulation	GW	10.1007/s11103-018-0782-1	0	0	0	0	0	0	0	0
TraesCS1A02G247100	TaISA2-A1	starch	DBE		6.78363	5.89347	11.2972	17.715	13.4405	5.29287	3.26559	1.61219
TraesCS1A02G262700	TaSTK-A2	regulation	GH	10.1016/j.plantsci.2007.04.005	230.127	56.4733	3.50595	0.0909403	0.0245269	0.0671529	0.417819	5.48229
TraesCS1A02G317311	TaGlu-Ax	SSP	HMW-glutenin	10.1007/s11032-020-01185-x	0.0127263	0	9.83677	61.7953	44.9506	16.3578	43.9739	22.9879
TraesCS1A02G329900	TaSPA A	regulation	rGLU	10.1105/tpc.9.2.171	0	0	2.88335	23.0033	22.6548	13.2686	16.5243	7.28093
TraesCS1A02G340400	TaSTT3a-1A	regulation	GW	10.1111/pbi.13760	29.1251	34.9637	37.8502	19.7135	11.2038	1.97536	2.28101	3.67797
TraesCS1A02G419600	TacAGPL-A1	starch	AGPase		26.4903	29.65	74.1317	371.401	435.508	339.727	341.563	87.6152
TraesCS1B02G010400	TaGli-γ-B1	SSP	gliadin	10.1038/s41588-019-0393-z	0.389938	0.0555484	739.856	6404.55	10697.3	13477.7	13133	3670.76
TraesCS1B02G010500	TaGli-γ-B2	SSP	gliadin		0.52864	0.143181	955.574	8272.94	11638.8	7221.04	6446.92	2975.22
TraesCS1B02G010600	TaGli-γ-B3	SSP	gliadin		0.0928861	0	208.368	1293.99	1415.75	399.411	91.0804	157.401
TraesCS1B02G010700	TaGli-γ-B4	SSP	gliadin		0	0	59.1912	243.239	346.386	504.063	673.062	246.801
TraesCS1B02G010800	TaGli-γ-B5	SSP	gliadin		0.391505	0.0238508	726.303	5597.91	10332	16086.9	22864.3	7639.78
TraesCS1B02G010900	TaGli-γ-B6	SSP	gliadin	10.1111/nph.18316	0	0	14.0319	70.1918	79.1222	43.2941	35.3205	12.6233
TraesCS1B02G011000	TaGli-γ-B7	SSP	gliadin		0.606941	0.0572855	893.116	8879.93	14973.2	15810.2	15636.6	2285.92
TraesCS1B02G011300	TaGli-γ-B8	SSP	gliadin		0.0482643	0.0819969	385.352	2972.79	7043.01	8770.08	8228.81	1869.68
TraesCS1B02G011439	TaGli-ω-B1	SSP	gliadin		0	0	11.7605	48.2009	44.3149	2.86468	0.44612	1.54844
TraesCS1B02G011460	TaGli-ω-B2	SSP	gliadin		0.017763	0	16.0239	123.816	185.86	78.7519	17.3112	165.064
TraesCS1B02G011463	TaGli-ω-B3	SSP	gliadin		0.0472227	0	28.9992	302.702	260.469	52.8592	15.0107	58.1486
TraesCS1B02G011467	TaGli-ω-B4	SSP	gliadin		0	0	9.33202	64.8965	63.442	7.53234	2.00539	7.19864
TraesCS1B02G011471	TaGli-ω-B5	SSP	gliadin		0	0	10.5761	73.8478	37.2969	5.72762	2.8007	2.47358
TraesCS1B02G011474	TaGli-ω-B6	SSP	gliadin		0	0	64.4615	554.677	760.492	370.115	103.758	531.227
TraesCS1B02G011484	TaGli-ω-B7	SSP	gliadin		0	0	0.114736	1.77191	2.20357	0.192971	0.163114	0.287314
TraesCS1B02G011487	TaGli-ω-B8	SSP	gliadin		0	0	1.16216	2.15589	0.964867	0.0367855	0.0122855	0.0176241
TraesCS1B02G011523	TaGlu-B2	SSP	LMW-glutenin		0	0	31.0595	199.869	213.58	150.594	240.434	47.0574
TraesCS1B02G011600	TaGlu-B3	SSP	LMW-glutenin		0.538274	0	935.716	8802.42	14088	16987.3	21764.6	5921.67
TraesCS1B02G011700	TaGlu-B4	SSP	LMW-glutenin		0.161658	0.0924164	531.689	6143.66	11666.9	17620.1	22393.7	4476.19
TraesCS1B02G013500	TaGlu-B5	SSP	LMW-glutenin	10.1038/s41588-019-0393-z	0.362839	0.0499345	740.054	5520.37	9451.56	8024.87	8630.51	2590.39
TraesCS1B02G041928	TaGli-ω-B9	SSP	gliadin		0.0460449	0	137.16	708.296	509.343	147.11	273.211	201.873
TraesCS1B02G042700	TaGlu-B6	SSP	LMW-glutenin		0	0	35.1288	234.217	197.047	60.1376	25.8865	5.00222
TraesCS1B02G090300	TaGL1-B1	regulation	GL	10.1111/pbi.14009	2.54357	1.55488	1.27041	1.6522	1.27616	0.566901	1.06093	3.42481
TraesCS1B02G119300	TaSSIIIa-B1	starch	SS		1.83544	2.55253	13.395	48.0373	52.8189	6.44282	6.95177	1.63387
TraesCS1B02G257700	TaISA2-B1	starch	DBE		4.94062	4.00434	9.42292	18.4951	13.8594	7.18853	5.87721	1.97093
TraesCS1B02G273300	TaSTK-B2	regulation	GH	10.1016/j.plantsci.2007.04.005	98.3067	64.4676	3.80178	0.144129	0.0214833	0.0456819	0.324442	1.89807
TraesCS1B02G329711	TaGlu-Bx	SSP	HMW-glutenin		0.258292	0	456.532	4637.85	5909.63	3375.28	7251.54	3984.12
TraesCS1B02G329992	TaGlu-By	SSP	HMW-glutenin		0.0265151	0	145.926	1449.56	1703.14	763.496	1025.62	774.423
TraesCS1B02G343500	TaSPA B	regulation	rGLU	10.1105/tpc.9.2.171	0	0	5.40493	30.7624	22.1259	3.72019	3.74345	2.49908
TraesCS1B02G352700	TaSTT3a-1B	regulation	GW	10.1111/pbi.13760	27.9593	39.203	42.8575	21.7388	12.0871	1.64124	1.92732	3.86664
TraesCS1B02G449700	TacAGPL-B1	starch	AGPase		29.3961	39.4579	162.971	667.265	735.97	399.978	345.022	83.3793
TraesCS1D02G000200	TaGlu-D2	SSP	LMW-glutenin		0.668242	0	1168.46	8492	14796	20184.9	15997.4	6632.64
TraesCS1D02G000300	TaGlu-D3	SSP	LMW-glutenin		0.248914	0.0706263	892.266	6693.42	13015	18137.8	21508	6130.53
TraesCS1D02G000531	TaGli-ω-D1	SSP	gliadin		0.018267	0	12.9218	74.5623	75.3065	13.1718	4.55081	3.08425
TraesCS1D02G000567	TaGli-ω-D2	SSP	gliadin		0	0	20.0975	143.891	183.645	40.7854	9.25184	114.639
TraesCS1D02G000582	TaGli-ω-D3	SSP	gliadin		0.0313373	0	51.9835	286.737	240.833	59.3348	12.6012	27.8593
TraesCS1D02G000700	TaGli-γ-D1	SSP	gliadin		0.387189	0	654.902	5264.91	9480.38	10404	10323.3	1734.59
TraesCS1D02G001000	TaGli-γ-D2	SSP	gliadin		0.362225	0	684.693	3719.46	3819.1	579.859	342.951	209.356
TraesCS1D02G001100	TaGli-γ-D3	SSP	gliadin		0.830144	0	1258.12	9648.46	15109.9	9939.77	14286.5	4114.81
TraesCS1D02G001200	TaGli-γ-D4	SSP	gliadin	10.1111/nph.18316	1.0468	0.0509981	1079.07	7466.45	14481.5	18325.1	18344.2	9632.44
TraesCS1D02G001300	TaGli-δ-D1	SSP	gliadin		0.0908855	0	225.539	2011.06	3624.1	3349.97	1274.6	1153.4
TraesCS1D02G001400	TaGli-γ-D5	SSP	gliadin		0.284149	0.0202347	535.688	4067.17	7158.21	7634.75	8158.93	2613.4
TraesCS1D02G002063	TaGli-ω-D4	SSP	gliadin		0.135122	0	199.877	1216.49	1618.49	967.05	868.553	762.443
TraesCS1D02G007400	TaGlu-D4	SSP	LMW-glutenin	10.1038/s41588-019-0393-z	0.294885	0	315.151	2051.93	4354.61	5313.8	5151.57	621.73
TraesCS1D02G007626	TaGlu-D9	SSP	LMW-glutenin		0	0	0.127216	0.304536	0.725024	0.826648	0.71724	0.0305641
TraesCS1D02G008600	TaGlu-D5	SSP	LMW-glutenin		0	0	31.0691	140.19	166.87	72.4066	73.9273	17.7327
TraesCS1D02G009400	TaGlu-D6	SSP	LMW-glutenin		0.473516	0.0475209	885.036	7022.34	12881.9	13326.1	15121.8	3133.28
TraesCS1D02G009900	TaGlu-D7	SSP	LMW-glutenin		0.0645634	0.0548438	165.423	1324.84	2560.92	3286.16	3427.93	637.905
TraesCS1D02G015100	TaGlu-D8	SSP	LMW-glutenin		0.321181	0.0227893	747.92	5885.82	9724.89	8244.25	10926.8	2077.76
TraesCS1D02G074300	TaGL1-1D	regulation	GL	10.1111/pbi.14009	2.1278	2.07444	0.992726	0.716494	0.69226	0.502603	0.608938	1.10006
TraesCS1D02G100100	TaSSIIIa-D1	starch	SS		0.874158	1.69152	13.3667	27.5089	38.5909	4.17855	2.84327	0.631866
TraesCS1D02G135900	TaSUT-1D	regulation	GW	10.1007/s11103-018-0782-1	0	0.160945	0	0	0	0	0	0
TraesCS1D02G246300	TaISA2-D1	starch	DBE		4.24656	2.70388	6.7789	7.15365	5.14108	1.88914	2.53391	1.70288
TraesCS1D02G262700	TaSTK-D2	regulation	GH	10.1016/j.plantsci.2007.04.005	170.714	79.9605	7.64866	0.100008	0.0635912	0.136769	0.472143	4.3262
TraesCS1D02G317211	TaGlu-Dx	SSP	HMW-glutenin	10.1007/s11032-020-01185-x	0.0584675	0	216.241	2037.68	2899.66	1159.17	2388.09	712.604
TraesCS1D02G317301	TaGlu-Dy	SSP	HMW-glutenin		0.189631	0	291.463	2551.31	3969.97	1822.6	2686.47	804.179
TraesCS1D02G332200	TaSPA D	regulation	rGLU	10.1105/tpc.9.2.171	0	0	3.67477	12.9929	11.6235	2.75424	2.29845	1.25344
TraesCS1D02G342400	TaSTT3a-1D	regulation	GW	10.1111/pbi.13760	22.8633	32.5194	40.292	14.1938	12.0694	1.02947	1.7519	3.14012
TraesCS1D02G427400	TacAGPL-D1	starch	AGPase		40.9378	75.0794	212.337	527.512	834.623	451.22	425.66	111.271
TraesCS2A02G081900	Ppd-1(PRR)/Ppd-A1;PPD-2A	regulation	GW	10.1007/s00122-007-0603-4	0.888554	0.189786	0.0705852	0.0357057	0	0	0	0.0652718
TraesCS2A02G168200	TaSus2-2A	regulation	GW	10.1007/s11032-020-01185-x	2.82832	18.2835	429.123	1487.02	1017.1	46.9651	8.69268	3.14298
TraesCS2A02G176000	GW7-2A	regulation	GW	10.1111/tpj.14440	1.14004	0.518503	0.100709	0.00728263	0	0	0	0.0235222
TraesCS2A02G293400	TaBEIIa-A1	starch	SBE	10.1111/pbi.13519	40.375	53.1206	105.852	276.655	242.582	53.3535	21.6275	11.6984
TraesCS2A02G295400	TaCwi-A1	regulation	GW	10.1007/s00122-014-2417-5	1.29363	7.4029	1.89463	0.01104	0.0116206	0.0906633	0.00828559	0.0587789
TraesCS2A02G310300	TaBEIIb-A1	starch	SBE		0.0270528	0.12931	51.4863	264.269	264.13	46.999	19.0283	2.88416
TraesCS2A02G517100	TaFlo2-A1	regulation	GW	10.1186/s12870-017-1114-3	1.53025	6.24662	13.8787	23.459	22.3735	6.47562	9.21742	3.55661
TraesCS2A02G555600	TaSTT3b-2A	regulation	GW	10.1111/pbi.13760	34.5893	42.802	45.2873	30.2048	14.4117	1.5975	1.99697	7.78098
TraesCS2B02G007700	DA1;TaDA1-B	regulation	GS	10.1111/pbi.13298	16.6986	6.92619	5.37657	4.8737	4.09309	1.9148	3.35151	10.6063
TraesCS2B02G194200	TaSus2-2B	regulation	GW	10.1007/s11032-020-01185-x	2.47453	49.6032	422.687	1115	650.798	33.4273	7.21942	1.26195
TraesCS2B02G202300	GW7-2B	regulation	GW	10.1111/tpj.14440	0.566875	0.587354	0.255379	0.0232079	0.00774404	0.0342995	0.0173035	0.0394935
TraesCS2B02G309500	TaBEIIa-B1	starch	SBE	10.1111/pbi.13519	42.7802	50.5186	97.9416	303.479	284.668	69.9401	28.7275	11.7478
TraesCS2B02G311900	TaCwi-B1	regulation	GW	10.1007/s00122-014-2417-5	1.02597	4.9537	0.831679	0.010325	0.0333092	0.0808162	0.0822977	0.307034
TraesCS2B02G327300	TaBEIIb-B1	starch	SBE		2.17912	4.19803	61.0879	251.383	209.204	21.0323	6.039	2.8654
TraesCS2B02G405700	GNI-B1/TaHDZ10-2B	regulation	GW	10.1073/pnas.1815465116	0	0	0	0	0	0	0	0
TraesCS2B02G545600	TaFlo2-D1	regulation	GW	10.1186/s12870-017-1114-3	2.26069	7.72768	15.7001	36.7318	33.1671	8.82959	16.8548	4.24497
TraesCS2B02G587900	TaSTT3b-2B	regulation	GW	10.1111/pbi.13760	31.3303	36.2752	41.7947	28.2127	14.3604	1.56008	1.91302	4.16786
TraesCS2B02G616900	TaSPR B	regulation	rGLU	10.1111/pbi.13524	0.7983	1.18198	3.24734	2.75666	2.31413	1.37884	2.46332	0.962668
TraesCS2D02G016900	DA1;TaDA1-D	regulation	GS	10.1111/pbi.13298	16.5566	4.49894	4.33844	3.53902	3.22432	1.65928	2.311	12.6607
TraesCS2D02G079600	PPD-2D;PPD-D1	regulation	GW	10.1038/s41588-019-0393-z	8.4466	3.54935	0.318561	0.094173	0.0181338	0.00637515	0.0549679	0.206412
TraesCS2D02G175600	TaSus2-2D	regulation	GW	10.1007/s11032-020-01185-x	0.196846	1.10282	355.082	829.98	463.962	18.5496	3.42815	0.955446
TraesCS2D02G183400	GW7-2D	regulation	GW	10.1111/tpj.14440	1.00746	0.692724	0.168647	0.043796	0.0224523	0.0377402	0.0440649	0.11129
TraesCS2D02G290800	TaBEIIa-D1	starch	SBE	10.1111/pbi.13519	35.8657	50.7177	78.3474	208.562	188.829	40.0825	16.4255	14.6607
TraesCS2D02G293200	TaCwi-D1	regulation	GW	10.1007/s00122-014-2417-5	1.39256	4.10195	0.464331	0.0111381	0.0119774	0.0963259	0.0730249	0.219927
TraesCS2D02G308600	TaBEIIb-D1	starch	SBE		6.77879	3.4663	40.5082	181.16	133.124	7.50515	2.67924	1.83108
TraesCS2D02G385500	GNI-D1/TaHDZ10-2D	regulation	GW	10.1073/pnas.1815465116	0.0225539	0	0	0	0	0	0	0
TraesCS2D02G518700	TaFlo2-B1	regulation	GW	10.1186/s12870-017-1114-3	2.96451	9.12313	10.6174	26.3572	22.3864	4.56944	7.83364	3.6198
TraesCS2D02G558800	TaSTT3b-2D	regulation	GW	10.1111/pbi.13760	31.4737	38.2061	45.9276	30.7723	17.7471	1.94546	2.5324	6.57671
TraesCS2D02G567000	TaSPR D	regulation	rGLU	10.1111/pbi.13524	0.830134	0.846548	2.02427	2.79898	3.0276	2.29666	3.29718	1.2369
TraesCS3A02G077900	TaNAC019A	regulation	rGLU	10.1093/plcell/koaa040	0	0	0.52426	2.53642	12.6583	21.6501	29.9058	16.7399
TraesCS3A02G212900	TaGS5-3A	regulation	GW	10.1007/s11032-020-01185-x	11.705	14.4138	11.9291	4.18224	1.57615	0.691081	1.11928	3.41035
TraesCS3A02G249100	TaFUSCA3 A	regulation	rGLU	10.3389/fpls.2017.01133	10.8314	3.20009	1.22307	2.83511	2.015	0.611915	0.692686	0.297408
TraesCS3A02G336500	TaGAMyb A	regulation	rGLU	10.1111/tpj.13002	3.23463	2.03189	6.64198	24.7606	26.5271	19.577	23.6503	19.6214
TraesCS3A02G496700	TaTGW6-A1	regulation	GW	10.1007/s11032-020-01185-x	0	0	0	0	0	0	0	0
TraesCS3B02G092800	TaNAC019B	regulation	rGLU	10.1093/plcell/koaa040	0	0	0.896604	2.21506	9.24938	32.5238	31.7128	16.9445
TraesCS3B02G277100	TaGS5-3B	regulation	GW	10.1007/s11032-020-01185-x	0	0	0	0	0	0	0	0
TraesCS3B02G278000	TaFUSCA3 B	regulation	rGLU	10.3389/fpls.2017.01133	3.00772	1.76223	0.981257	3.6078	1.88643	0.441615	0.423204	0.025251
TraesCS3B02G367500	TaGAMyb B	regulation	rGLU	10.1111/tpj.13003	1.57372	2.40028	3.1157	9.03378	8.32466	5.08621	5.3027	19.6835
TraesCS3D02G078500	TaNAC019D	regulation	rGLU	10.1093/plcell/koaa040	0	0	0.355661	1.27995	6.79987	8.2919	11.0307	10.3761
TraesCS3D02G137200	Tasg-D1	regulation	GW	10.1105/tpc.19.00580	70.9827	42.3992	40.4665	18.295	10.6365	5.71638	7.75569	18.419
TraesCS3D02G143500	TaCKX6-D1;TaCKX-D1	regulation	GW	10.1007/s11032-020-01185-x	0.0144464	0.761597	0.60211	1.35772	0.847414	0.116741	0.311636	0.0536485
TraesCS3D02G172900	TaGS5-3D	regulation	GW	10.1007/s11032-020-01185-x	0.128076	2.38158	0.141485	0.0421759	0	0.0208603	0	0.0442427
TraesCS3D02G249100	TaFUSCA3 D	regulation	rGLU	10.3389/fpls.2017.01133	9.99035	3.98555	1.21389	3.09531	2.12599	0.206405	0.356047	0.0655059
TraesCS3D02G329400	TaGAMyb D	regulation	rGLU	10.1111/tpj.13004	3.58352	2.29951	5.32725	14.438	11.9392	5.92196	7.82675	13.3136
TraesCS4A02G235600	TaSnRK2.10-4A	regulation	GW	10.1371/journal.pone.0174425	2.09736	0.584902	0.513099	0.998965	1.12912	0.731087	1.49147	9.01584
TraesCS4A02G321700	TaCwi-4A	regulation	GW	10.1007/s11032-020-01185-x	0	0	0	0	0	0	0	0
TraesCS4A02G418200	TaGBSSI-A1	starch	GBSS	10.1007/BF00225138	5.69224	47.2289	152.392	700.186	885.519	911.87	544.135	47.3908
TraesCS4A02G485400	6-SFT-A2-4A	regulation	GW	10.1007/s11032-015-0266-9	38.4244	38.1885	88.3868	56.9651	47.8624	10.5087	5.82354	6.185
TraesCS4B02G034000	TaGW5-4B	regulation	GW	10.31742/IJGPB.79.2.1	9.66259	4.30607	3.15596	7.91034	7.97025	2.82558	2.48967	1.56304
TraesCS4B02G079300	TaSnRK2.10-4B	regulation	GW	10.1371/journal.pone.0174425	1.59171	1.80152	0.391886	0.42354	0.615279	0.866951	1.41852	14.5936
TraesCS4D02G032700	TaGW5-4D	regulation	GW	10.31742/IJGPB.79.2.1	8.47784	2.82334	3.03283	4.37726	5.53059	3.29511	4.34989	1.80149
TraesCS4D02G040400	Rht-D1	regulation	GW	10.1111/jipb.12197	43.9241	14.3583	2.35868	2.16706	1.48668	0.577697	1.09105	11.4642
TraesCS4D02G078100	TaSnRK2.10-4D	regulation	GW	10.1371/journal.pone.0174425	0.4212	0.353189	0.306455	1.01272	1.24729	3.68757	4.05378	23.1943
TraesCS5A02G003300	Gsp-1A	regulation	GH	10.1016/j.jcs.2017.02.006	0.417706	0	537.627	4020.48	4495.04	2879.43	1415.35	426.825
TraesCS5A02G117500	TaSTK-A1	regulation	GH	10.1016/j.plantsci.2007.04.005	142.186	91.798	21.2421	10.2917	3.91307	1.45178	2.05491	8.71169
TraesCS5A02G155900	TaWPBF/DOF A	regulation	rGLU	10.1016/j.jcs.2020.102965	0	0.0509291	25.6642	56.9458	49.4202	36.4155	37.8547	1.89614
TraesCS5A02G265900	TaSPL14-A	regulation	GW	10.1007/s00425-020-03531-x	0.144596	0.125006	0	0	0	0	0	0.0988013
TraesCS5A02G395200	TaPHOL-A1	starch	PHO		7.51679	10.5136	45.0183	126.739	118.712	13.8928	7.73131	2.63624
TraesCS5A02G472000	TapAGPL-A1	starch	AGPase		1.5352	2.85533	4.23411	16.0499	12.2697	4.46011	1.8122	0.262487
TraesCS5A02G543100	Rht12	regulation	GW	10.1111/tpj.14168	0	0	0	0	0	0	0	0
TraesCS5B02G003500	Gsp-1B	regulation	GH	10.1016/j.jcs.2017.02.006	0.294888	0.050689	370.147	3424.66	5079.38	6210.29	4702.93	702.435
TraesCS5B02G115100	TaSTK-B1	regulation	GH	10.1016/j.plantsci.2007.04.005	140.452	71.6202	17.346	12.2022	6.61161	3.0315	1.94624	11.3654
TraesCS5B02G154100	TaWPBF/DOF B	regulation	rGLU	10.1016/j.jcs.2020.102965	0	0	52.7857	112.369	94.2906	57.8816	56.9565	4.71919
TraesCS5B02G175800	TaAGPS1-B1	starch	AGPase		15.1712	16.485	37.9145	13.532	10.9746	2.80614	3.0691	11.6036
TraesCS5B02G265600	TaSPL14-B	regulation	GW	10.1007/s00425-020-03531-x	0	0	0	0.0351323	0.0537489	0.0126746	0.0380973	0.261237
TraesCS5B02G396600	VRN-B1;Vrn-1;TaAL-B1;TaVRN1-5B	regulation	GW	10.1038/s41588-019-0393-z	2.7959	1.419	0.536369	0.0191473	0.0205902	0.0153739	0	2.79398
TraesCS5B02G400000	TaPHOL-B1	starch	PHO		10.8678	13.0701	58.1476	166.596	146.733	18.382	11.019	5.48335
TraesCS5B02G484700	TapAGPL-B1	starch	AGPase		0.622536	2.32047	1.1681	4.28635	3.06641	0.624341	0.317407	0.154389
TraesCS5D02G004000	Gsp-1D	regulation	GH	10.1016/j.jcs.2017.02.006	0.175652	0	679.108	5867.07	8450.22	15225.3	15605.2	2409.56
TraesCS5D02G004100	Pina-D1	regulation	GH	10.1007/s11032-020-01185-x	0.26432	0	601.472	6707.96	8659.29	21040.6	25617.4	4617.95
TraesCS5D02G004300	Pinb-D1	regulation	GH	10.1007/s11032-020-01185-x	0.260707	0.16762	541.394	5544.18	8527.92	29246.8	30032.2	2787.95
TraesCS5D02G118200	TaSTK-D1	regulation	GH	10.1016/j.plantsci.2007.04.005	156.107	108.938	12.3362	10.1818	5.51205	0.273759	0.400424	15.587
TraesCS5D02G161000	TaWPBF/DOF D	regulation	rGLU	10.1016/j.jcs.2020.102965	0	0.305143	47.4192	83.0351	77.4951	57.931	67.0339	3.7608
TraesCS5D02G182600	TaAGPS1-D1	starch	AGPase		13.0866	26.0907	58.3184	23.3695	13.7415	2.46557	2.36376	5.92324
TraesCS5D02G273900	TaSPL14-D	regulation	GW	10.1007/s00425-020-03531-x	0	0.0678339	0.0448238	0	0	0	0	0.260492
TraesCS5D02G401500	VRN-D1;Vrn-1;TaAP-D1;TaVRN1-5D	regulation	GW	10.1038/s41588-019-0393-z	6.27844	2.76357	1.89746	0.131463	0.039713	0.084518	0.232008	3.19343
TraesCS5D02G404500	TaPHOL-D1	starch	PHO		9.03238	17.7208	48.3249	109.996	96.4738	18.3594	11.4321	3.57436
TraesCS5D02G484500	TapAGPL-D1	starch	AGPase		0.427999	2.05307	2.00182	10.0187	8.20723	2.42492	1.02015	0.101072
TraesCS5D02G552900	TaCwi-5D	regulation	GW	10.1007/s11032-020-01185-x	0	0	0	0	0	0	0	0
TraesCS6A02G048900	TaGli-α-A1	SSP	gliadin	10.1038/s41588-019-0393-z	0	0	232.609	1379.87	2423.92	3236.26	2485.96	1223.19
TraesCS6A02G049100	TaGli-α-A2	SSP	gliadin		0.207035	0.0294496	419.758	2958.41	5409.37	9292.24	7946.13	3340.42
TraesCS6A02G049200	TaGli-α-A3	SSP	gliadin		0	0	129.342	904.428	1489.43	1434.46	1306.12	653.894
TraesCS6A02G049400	TaGli-α-A4	SSP	gliadin		0.0690942	0	464.293	3122.67	4574.86	3607.59	2577.71	1320.23
TraesCS6A02G049500	TaGli-α-A5	SSP	gliadin		0	0	21.3535	84.5698	110.684	102.623	91.7075	21.3827
TraesCS6A02G049600	TaGli-α-A6	SSP	gliadin		0	0	19.0195	106.664	122.095	142.639	76.087	46.7796
TraesCS6A02G049700	TaGli-α-A7	SSP	gliadin		0.1652	0	479.414	3606.87	5246.75	3499.92	1920.39	1171.88
TraesCS6A02G049800	TaGli-α-A8	SSP	gliadin	10.1038/s41588-019-0393-z	0.35164	0	525.623	3134.14	4814.58	4297.4	2666.88	1473.67
TraesCS6A02G108300	NAC-A1;Gpc-A1/NAM-A1	regulation	GH	10.1111/pbi.13277	0.111329	0.0987619	0.157062	0	0.0119916	0.01656	0.0164016	1.05463
TraesCS6A02G175100	TaBt1-A1	starch	AGPase_t	10.1093/jxb/erz032	0	0	83.3922	339.588	233.103	26.3117	13.812	1.82427
TraesCS6A02G189300	TaGW2-6A	regulation	GW	10.1111/tpj.13903	13.6341	6.01224	6.63307	6.38991	4.25905	2.08375	1.96686	9.92417
TraesCS6A02G392400	KAT-2A	regulation	GW	10.1038/s41467-020-20133-z	42.5963	31.161	29.5351	27.6351	20.685	12.301	18.4306	79.2291
TraesCS6B02G065536	TaGli-α-B1	SSP	gliadin		0.0324948	0	8.22681	56.3761	85.5271	110.004	44.666	17.5886
TraesCS6B02G065578	TaGli-α-B2	SSP	gliadin		0	0	7.64411	51.8275	74.0725	92.0898	41.0375	11.7649
TraesCS6B02G065600	TaGli-α-B3	SSP	gliadin		0.0949768	0	115.409	1072.12	1969.7	2182.26	1408.58	1014.3
TraesCS6B02G065749	TaGli-α-B4	SSP	gliadin		0	0	22.1717	222.122	243.567	296.193	196.038	51.2406
TraesCS6B02G065800	TaGli-α-B5	SSP	gliadin		0.0621194	0	148.334	1716.84	2055.12	2832.16	1233.21	466.386
TraesCS6B02G065856	TaGli-α-B6	SSP	gliadin		0.249497	0	227.192	2649.69	4699.53	6609.23	5027.5	2193.79
TraesCS6B02G065900	TaGli-α-B7	SSP	gliadin		0	0.0266359	15.0834	178.835	265.688	621.236	452.477	233.994
TraesCS6B02G066000	TaGli-α-B8	SSP	gliadin		0.026802	0	65.7919	647.989	1431.19	2480.49	716.02	686.359
TraesCS6B02G066100	TaGli-α-B9	SSP	gliadin		0	0	16.1807	107.195	163.69	214.953	113.038	61.0905
TraesCS6B02G086500	TaGli-α-B10	SSP	gliadin	10.1038/s41588-019-0393-z	0.189954	0.0270597	384.269	3109.4	2127.74	640.247	546.176	398.939
TraesCS6B02G086522	TaGli-α-B11	SSP	gliadin		0	0	12.4944	102.75	103.363	53.8116	9.80335	10.1017
TraesCS6B02G207500	Gpc-B1/NAM-B1	regulation	GH	10.1111/pbi.13277	0.0827389	0	0	0	0	0	0	0
TraesCS6B02G210000	TaBt1-B1	starch	AGPase_t	10.1093/jxb/erz032	0.0525003	1.39828	81.0984	295.496	187.666	9.53408	0.640865	0.353538
TraesCS6B02G215300	TaGW2-6B	regulation	GW	10.1111/tpj.13903	16.8118	5.24805	7.13505	3.96	1.76325	2.03595	1.53753	9.15949
TraesCS6B02G432600	KAT-2B	regulation	GW	10.1038/s41467-020-20133-z	29.2236	13.3211	39.461	32.6676	24.798	12.2914	15.7764	136.709
TraesCS6D02G096300	Gpc-D1/NAM-D1	regulation	GH	10.1111/pbi.13277	0.35788	0.247868	0.149363	0.0166029	0	0	0.103356	0.953187
TraesCS6D02G168200	TaBt1-D1	starch	AGPase_t	10.1093/jxb/erz032	0.940241	0	137.713	360.105	195.939	3.2466	0.271376	0.0796094
TraesCS6D02G176900	TaGW2-6D	regulation	GW	10.1111/tpj.13903	11.4925	4.85927	4.86139	2.44524	1.56374	1.48817	1.82534	8.59839
TraesCS7A02G009800	6-SFT-A2-7A	regulation	GW	10.1007/s11032-015-0266-9	30.1	67.2747	75.726	33.2103	18.7636	3.4199	1.33345	2.69893
[truncated: 80 more rows]

## Sheet: Table S4
Table S4. The expression level and coefficient of variation of SSP-set, Starch-set genes in wheat population.
[truncated: 152 more rows]
[truncated: 160 more columns]

[truncated: 9 more sheets: Table S5, Table S6, Table S7, Table S8, Table S9, Table S10, Table S11, Table S12, Table S13]
